# Supplementary material for: MKRN3 inhibits puberty onset via interaction with IGF2BP1 and regulation of hypothalamic plasticity
Source: JCI Insight. 2023 Apr 24;8(8):e164178. doi: 10.1172/jci.insight.164178 (PMC10243807; doi:10.1172/jci.insight.164178)
Supplement: Supplemental table 3 [file jciinsight-8-164178-s092.xlsx]

## Sheet: Sample Metadata
ID	Sex	Genotype	TMT	Label
1	F	Mkrn3+/+	1	126
2	F	Mkrn3+/+	2	127n
3	F	Mkrn3+/+	3	127c
4	F	Mkrn3 +/-	4	128n
5	F	Mkrn3 +/-	5	128c
6	F	Mkrn3 +/-	6	129n
7	M	Mkrn3+/+	7	129c
8	M	Mkrn3+/+	8	130n
9	M	Mkrn3 +/-	9	130c
10	M	Mkrn3 +/-	10	131
11	M	Mkrn3 +/-	11	131c

## Sheet: Proteins
Protein Id	Gene Symbol	Description	Group ID	Number of peptides	Collapsed	Parsimony	F_WT_1	F_WT_2	F_WT_3	F_KO_1	F_KO_2	F_KO_3	M_WT_1	M_WT_2	M_KO_1	M_KO_2	M_KO_3
##tr|A0A1W2P6U8|A0A1W2P6U8_MOUSE	##4932415D10Rik	####RIKEN cDNA 4932415D10 gene OS=Mus musculus OX=10090 GN=4932415D10Rik PE=4 SV=1	876	1	C	UR	8.17826	9.10169	9.80056	10.3064	7.59448	9.24162	10.3676	9.99759	9.12951	8.61511	7.66717
##tr|Q8C940|Q8C940_MOUSE	##A730049H05Rik	####RIKEN cDNA A730049H05 gene OS=Mus musculus OX=10090 GN=A730049H05Rik PE=2 SV=1	5141	2	C	UR	9.1731	8.4389	7.99914	5.41274	8.14975	10.1933	12.5662	16.7266	5.61872	11.2174	4.50417
##tr|A0A1D5RMI8|A0A1D5RMI8_MOUSE	##Alms1	####Alstrom syndrome protein 1 homolog OS=Mus musculus OX=10090 GN=Alms1 PE=1 SV=1	6056	2	C	UR	8.56696	8.11841	10.6158	8.80748	7.89511	8.8198	9.28301	10.6897	10.785	8.97753	7.44117
##sp|Q8BZ25|ANKK1_MOUSE	##Ankk1	####Ankyrin repeat and protein kinase domain-containing protein 1 OS=Mus musculus OX=10090 GN=Ankk1 PE=2 SV=1	7642	1	C	UR	8.11413	6.44966	9.90083	9.31301	7.15826	9.09721	10.1695	12.6264	11.5275	8.15349	7.49001
##sp|Q9JHQ0|ANXA9_MOUSE	##Anxa9	####Annexin A9 OS=Mus musculus OX=10090 GN=Anxa9 PE=2 SV=2	6602	1	C	UR	8.73506	8.67292	10.1757	8.83499	8.72048	8.78681	8.51321	10.4789	9.19585	9.36092	8.52518
##tr|Q0VF52|Q0VF52_MOUSE	##Atp8b3	####Phospholipid-transporting ATPase OS=Mus musculus OX=10090 GN=Atp8b3 PE=2 SV=1	3844	1	C	UR	11.5029	10.2619	11.0948	6.8026	9.47684	7.13334	9.78421	7.34501	9.54496	7.4676	9.58578
##tr|F6SY96|F6SY96_MOUSE	##Azi2	####5-azacytidine-induced protein 2 (Fragment) OS=Mus musculus OX=10090 GN=Azi2 PE=4 SV=1	7607	1	C	UR	9.94349	8.22209	9.18329	8.47909	8.66681	8.97162	9.78048	9.74569	9.83307	8.27091	8.90347
##sp|P0DP43|CTSRE_MOUSE	##Catspere	####Cation channel sperm-associated protein subunit epsilon OS=Mus musculus OX=10090 GN=Catspere PE=1 SV=1	5700	1	C	UR	8.27746	7.99421	9.07743	8.56191	9.7004	9.35407	8.76958	8.60881	9.37674	10.0115	10.2679
##sp|Q8C9M2|CCD15_MOUSE	##Ccdc15	####Coiled-coil domain-containing protein 15 OS=Mus musculus OX=10090 GN=Ccdc15 PE=2 SV=2	6238	1	C	UR	6.80186	12.3325	7.17904	11.5701	6.88622	12.0626	6.04321	12.8446	6.02793	12.2373	6.01464
##sp|P0C242|CCNO_MOUSE	##Ccno	####Cyclin-O OS=Mus musculus OX=10090 GN=Ccno PE=1 SV=1	7499	1	C	UR	9.08213	9.07107	8.99062	8.7929	9.61755	8.5198	9.20264	8.85827	9.11776	9.307	9.44027
##sp|P48964|MPIP1_MOUSE	##Cdc25a	####M-phase inducer phosphatase 1 OS=Mus musculus OX=10090 GN=Cdc25a PE=2 SV=2	8012	1	C	UR	9.24577	10.7947	6.63497	8.57554	12.4871	8.56281	7.34781	5.22598	6.44314	8.93384	15.7484
##sp|Q9Z309|CIB2_MOUSE	##Cib2	####Calcium and integrin-binding family member 2 OS=Mus musculus OX=10090 GN=Cib2 PE=1 SV=1	1832	1	C	UR	6.31525	6.64313	6.97368	8.65682	10.624	10.8133	13.3967	14.27	6.60068	8.38535	7.32112
##tr|D3YZZ0|D3YZZ0_MOUSE	##Cmc2	####COX assembly mitochondrial protein OS=Mus musculus OX=10090 GN=Cmc2 PE=1 SV=1	7628	1	C	UR	9.0324	7.80264	8.40104	9.588	10.4058	8.07586	10.3644	9.96701	7.099	10.0365	9.22739
##tr|E9Q7P1|E9Q7P1_MOUSE	##Col22a1	####Collagen, type XXII, alpha 1 OS=Mus musculus OX=10090 GN=Col22a1 PE=1 SV=1	6411	2	C	UR	9.94452	9.47319	9.48015	9.00668	8.92795	9.44963	8.82822	8.86786	8.70819	8.98743	8.32616
##sp|Q8BHZ5|CYREN_MOUSE	##Cyren	####Cell cycle regulator of non-homologous end joining OS=Mus musculus OX=10090 GN=Cyren PE=2 SV=1	5068	1	C	UR	9.20179	9.08605	9.66038	8.1969	10.0463	8.64366	9.0823	7.11381	8.06091	9.29781	11.6101
##tr|A0A0R4J0L7|A0A0R4J0L7_MOUSE	##Dido1	####Death-inducer obliterator 1 OS=Mus musculus OX=10090 GN=Dido1 PE=1 SV=1	7502	1	C	UR	9.40793	8.84625	9.58955	11.8308	5.99708	9.63912	7.75966	10.9623	11.1642	8.70754	6.09556
##sp|E9Q557|DESP_MOUSE	##Dsp	####Desmoplakin OS=Mus musculus OX=10090 GN=Dsp PE=1 SV=1	1679	2	C	UR	9.60425	10.9494	7.82143	7.20541	8.54102	9.62958	11.0504	11.5575	6.53056	10.1382	6.97239
##sp|Q148W8|DUS27_MOUSE	##Dusp27	####Inactive dual specificity phosphatase 27 OS=Mus musculus OX=10090 GN=Dusp27 PE=1 SV=1	7734	1	C	UR	9.00021	7.75744	7.6103	9.30087	8.91459	10.0427	11.2522	11.1787	8.56256	8.35905	8.02133
##tr|E9QQ30|E9QQ30_MOUSE	##Eif2ak3	####Eukaryotic translation initiation factor 2-alpha kinase 3 OS=Mus musculus OX=10090 GN=Eif2ak3 PE=1 SV=1	6226	1	C	UR	7.77847	8.48001	10.6102	10.9701	7.19274	9.26868	8.64475	10.5625	11.3614	8.7167	6.41435
##sp|Q99K30|ES8L2_MOUSE	##Eps8l2	####Epidermal growth factor receptor kinase substrate 8-like protein 2 OS=Mus musculus OX=10090 GN=Eps8l2 PE=1 SV=1	2203	1	C	UR	8.3482	8.8994	8.20542	11.0403	5.29178	10.6109	8.27357	10.6312	11.3853	9.04939	8.26454
##tr|Q3U3V1|Q3U3V1_MOUSE	##F10	####Coagulation factor X OS=Mus musculus OX=10090 GN=F10 PE=1 SV=1	6866	1	C	UR	8.36559	9.96718	9.19109	9.93413	9.76749	9.18199	7.68664	7.33306	10.2385	8.08367	10.2507
##tr|D3YV92|D3YV92_MOUSE	##Fam71d	####Family with sequence similarity 71, member D OS=Mus musculus OX=10090 GN=Fam71d PE=4 SV=1	6764	2	C	UR	10.0066	11.6305	7.4694	5.15343	10.3085	11.6088	12.154	11.7772	4.35362	10.5992	4.93891
##tr|E9Q9C6|E9Q9C6_MOUSE	##Fcgbp	####Fc fragment of IgG-binding protein OS=Mus musculus OX=10090 GN=Fcgbp PE=1 SV=1	6678	1	C	UR	8.79108	8.09071	10.577	7.67542	9.16797	8.43387	8.98332	7.71775	10.8984	9.96998	9.69451
##tr|E9PXB5|E9PXB5_MOUSE	##Folr1	####Folate receptor alpha (Fragment) OS=Mus musculus OX=10090 GN=Folr1 PE=1 SV=8	3786	2	C	UR	9.79649	9.08274	7.96522	9.18414	8.88133	9.66525	8.92529	8.96599	9.11614	8.63981	9.77758
##tr|A0A0G2JEJ3|A0A0G2JEJ3_MOUSE	##Frrs1	####Ferric-chelate reductase 1 (Fragment) OS=Mus musculus OX=10090 GN=Frrs1 PE=4 SV=1	3324	1	C	UR	12.6483	11.8958	7.32356	5.84456	8.65852	10.4651	11.6577	13.2286	3.57604	10.9403	3.76149
##sp|O35601|FYB1_MOUSE	##Fyb1	####FYN-binding protein 1 OS=Mus musculus OX=10090 GN=Fyb1 PE=1 SV=2	1556	1	C	UR	9.11419	7.08138	10.7699	6.8408	6.5328	9.35025	10.6827	15.7242	11.2342	7.47288	5.19673
##sp|Q5SSG4|GA2L2_MOUSE	##Gas2l2	####GAS2-like protein 2 OS=Mus musculus OX=10090 GN=Gas2l2 PE=2 SV=1	6326	1	C	UR	6.26594	3.17522	12.9507	10.2215	4.8343	10.2192	14.2587	12.1284	14.2963	4.196	7.45379
##sp|P16882|GHR_MOUSE	##Ghr	####Growth hormone receptor OS=Mus musculus OX=10090 GN=Ghr PE=1 SV=1	1545	1	C	UR	9.64409	8.28064	10.1746	7.98277	9.19355	8.29649	8.36772	10.4075	9.95432	8.83753	8.8608
##tr|A0A1D5RLM8|A0A1D5RLM8_MOUSE	##Gm11639	####Predicted gene 11639 OS=Mus musculus OX=10090 GN=Gm11639 PE=1 SV=1	1012	2	C	UR	8.57082	8.7497	9.37611	9.3938	8.76091	9.12234	9.18673	9.35023	9.22299	9.21494	9.05143
##tr|J3QNY8|J3QNY8_MOUSE	##Gm19965	####Predicted gene, 19965 OS=Mus musculus OX=10090 GN=Gm19965 PE=4 SV=2	7005	1	C	UR	9.54597	9.84576	7.70862	4.66151	7.9276	10.6684	13.3334	16.3709	4.79524	10.5768	4.56576
##sp|Q01776|GNRHR_MOUSE	##Gnrhr	####Gonadotropin-releasing hormone receptor OS=Mus musculus OX=10090 GN=Gnrhr PE=2 SV=1	7878	1	C	UR	8.88827	9.09699	8.88746	8.40477	9.08628	10.3639	9.39843	10.449	9.40782	8.55408	7.463
##sp|D3Z7H4|GSG1L_MOUSE	##Gsg1l	####Germ cell-specific gene 1-like protein OS=Mus musculus OX=10090 GN=Gsg1l PE=1 SV=2	5823	2	C	UR	8.91489	9.13772	8.95001	9.06054	9.19293	8.8548	8.66454	8.24431	9.27606	9.82225	9.88195
##tr|E9PWU1|E9PWU1_MOUSE	##Guca1b	####Guanylyl cyclase-activating protein 2 OS=Mus musculus OX=10090 GN=Guca1b PE=4 SV=1	8114	1	C	UR	10.1149	9.40264	8.05606	9.28318	9.34594	9.40191	7.59097	8.26851	10.2193	9.94576	8.37082
##tr|Q85ZW8|Q85ZW8_MOUSE	##H2-M10.4	####Histocompatibility 2, M region locus 10.4 OS=Mus musculus OX=10090 GN=H2-M10.4 PE=2 SV=1	7493	1	C	UR	8.59587	8.25545	10.4987	9.12238	9.37743	8.73317	8.04767	8.47187	11.3263	8.52247	9.04872
##tr|A2AS03|A2AS03_MOUSE	##Helz2	####Helicase with zinc finger domain 2 OS=Mus musculus OX=10090 GN=Helz2 PE=1 SV=1	7061	3	C	UR	9.12653	8.85068	9.38367	8.70584	8.61289	9.3332	9.45133	9.67695	9.02272	9.54122	8.29497
##sp|A2A884|ZEP3_MOUSE	##Hivep3	####Transcription factor HIVEP3 OS=Mus musculus OX=10090 GN=Hivep3 PE=1 SV=1	1454	2	C	UR	9.46663	8.58274	10.1601	7.28497	10.6551	7.48055	10.8122	7.87917	9.27864	8.73394	9.66587
##sp|Q91ZY2|HRH4_MOUSE	##Hrh4	####Histamine H4 receptor OS=Mus musculus OX=10090 GN=Hrh4 PE=2 SV=1	7809	1	C	UR	8.45599	8.18977	8.74665	8.52625	10.0595	9.38256	9.39143	8.67549	9.19122	9.38334	9.99779
##sp|A2A863|ITB4_MOUSE	##Itgb4	####Integrin beta-4 OS=Mus musculus OX=10090 GN=Itgb4 PE=1 SV=1	6569	2	C	UR	9.07939	9.18471	8.98457	8.74554	8.43261	8.9663	10.2226	10.4418	8.44901	9.98146	7.51195
##sp|Q9QXX0|JAG1_MOUSE	##Jag1	####Protein jagged-1 OS=Mus musculus OX=10090 GN=Jag1 PE=1 SV=1	7824	1	C	UR	10.0833	9.54139	8.8469	9.92836	8.82438	8.72562	7.93011	8.40561	9.70584	8.64628	9.36222
##tr|A0A0R4J0R7|A0A0R4J0R7_MOUSE	##Jak3	####Tyrosine-protein kinase OS=Mus musculus OX=10090 GN=Jak3 PE=1 SV=1	6671	2	C	UR	9.08531	8.7919	10.1976	8.71383	9.42445	9.77064	7.62592	8.32282	8.63972	10.5279	8.89987
##tr|Q8VD73|Q8VD73_MOUSE	##Kcnab3	####Potassium voltage-gated channel, shaker-related subfamily, beta member 3 OS=Mus musculus OX=10090 GN=Kcnab3 PE=1 SV=1	4460	2	C	UR	9.28519	8.96382	9.40448	8.56812	10.2744	9.46241	8.28431	7.25029	9.01665	9.60552	9.88481
##tr|Q32ME0|Q32ME0_MOUSE	##Kcnh6	####potassium Voltage-gated channel, subfamily H (Eag-related), member 6 OS=Mus musculus OX=10090 GN=Kcnh6 PE=2 SV=1	7200	1	C	UR	9.34494	10.0378	7.02535	8.38878	10.078	9.282	7.53728	6.88958	7.09584	8.24731	16.0731
##sp|L0N7N1|KIF14_MOUSE	##Kif14	####Kinesin-like protein KIF14 OS=Mus musculus OX=10090 GN=Kif14 PE=1 SV=1	6391	2	C	UR	6.98415	7.12944	7.90438	9.39399	6.65098	11.367	10.3095	13.3404	11.04	9.28424	6.59594
##tr|A0A1D5RMB3|A0A1D5RMB3_MOUSE	##Kif16b	####Kinesin-like protein KIF16B (Fragment) OS=Mus musculus OX=10090 GN=Kif16b PE=4 SV=1	7189	1	C	UR	8.58332	8.36815	8.99309	9.4262	7.41312	11.0486	9.09443	10.6742	9.93317	9.21253	7.25315
##sp|Q6GQU2|KLH23_MOUSE	##Klhl23	####Kelch-like protein 23 OS=Mus musculus OX=10090 GN=Klhl23 PE=2 SV=1	7584	1	C	UR	8.45827	10.323	6.55564	7.48688	10.25	9.34169	11.3743	9.52647	7.56417	7.69182	11.4277
##sp|P36369|K1B26_MOUSE	##Klk1b26	####Kallikrein 1-related peptidase b26 OS=Mus musculus OX=10090 GN=Klk1b26 PE=2 SV=1	7897	1	C	UR	7.97191	11.6154	6.66709	7.06687	13.8994	10.1407	11.4699	6.90518	6.12176	9.75043	8.39133
##sp|B2RUR4|KPRP_MOUSE	##Kprp	####Keratinocyte proline-rich protein OS=Mus musculus OX=10090 GN=Kprp PE=2 SV=1	3722	1	C	UR	9.34178	8.66572	10.1266	8.91774	8.32243	8.51316	8.36324	9.58208	9.68258	9.41756	9.06707
##tr|A0A140T8R3|A0A140T8R3_MOUSE	##Krba1	####Protein KRBA1 OS=Mus musculus OX=10090 GN=Krba1 PE=4 SV=1	4033	1	C	UR	8.85034	7.21882	9.3744	9.01575	8.55601	8.05839	9.35122	9.97091	10.4919	10.2508	8.86144
##tr|E9Q0F0|E9Q0F0_MOUSE	##Krt78	####Keratin 78 OS=Mus musculus OX=10090 GN=Krt78 PE=1 SV=1	7027	2	C	UR	9.58458	8.18274	10.0018	8.49527	9.4018	8.90115	9.75998	8.34569	9.73614	8.43901	9.1518
##tr|G5E874|G5E874_MOUSE	##Lamc2	####Laminin subunit gamma-2 OS=Mus musculus OX=10090 GN=Lamc2 PE=1 SV=1	3544	1	C	UR	8.80898	9.51431	10.3101	8.55888	8.87663	8.25251	10.1398	9.30785	9.01093	8.91459	8.30545
##sp|Q6P1C6|LRIG3_MOUSE	##Lrig3	####Leucine-rich repeats and immunoglobulin-like domains protein 3 OS=Mus musculus OX=10090 GN=Lrig3 PE=1 SV=1	6362	2	C	UR	8.29198	8.13244	9.34528	9.48603	8.0689	9.09816	9.81672	11.2287	10.2047	8.70578	7.62134
##sp|Q69ZB0|LRCC1_MOUSE	##Lrrcc1	####Leucine-rich repeat and coiled-coil domain-containing protein 1 OS=Mus musculus OX=10090 GN=Lrrcc1 PE=2 SV=2	5844	2	C	UR	7.89504	9.16166	8.62603	9.28197	8.88987	9.88236	10.2942	9.65182	8.41925	8.8145	9.08325
##tr|A0A1B0GRR9|A0A1B0GRR9_MOUSE	##Lsm4	####U6 snRNA-associated Sm-like protein LSm4 OS=Mus musculus OX=10090 GN=Lsm4 PE=1 SV=1	4167	1	C	UR	12.7043	12.8787	6.58208	4.66091	11.316	9.293	12.7737	10.6058	3.83862	10.2644	5.08236
##tr|F8VQ72|F8VQ72_MOUSE	##Map3k1	####Mitogen-activated protein kinase kinase kinase 1 OS=Mus musculus OX=10090 GN=Map3k1 PE=1 SV=1	7559	1	C	UR	7.7992	8.28837	8.37479	8.8734	8.66368	9.61484	9.86523	9.555	8.89277	10.1153	9.95744
##sp|Q61184|MTR1A_MOUSE	##Mtnr1a	####Melatonin receptor type 1A OS=Mus musculus OX=10090 GN=Mtnr1a PE=2 SV=1	3071	1	C	UR	8.30611	8.52458	8.13305	10.2705	9.89245	8.3166	8.39367	8.35021	9.71467	10.1801	9.91806
##sp|P50296|ARY3_MOUSE	##Nat3	####Arylamine N-acetyltransferase 3 OS=Mus musculus OX=10090 GN=Nat3 PE=2 SV=1	5852	1	C	UR	11.5497	12.5902	6.49275	4.47554	10.6183	10.7742	13.1338	11.6861	3.67185	10.8528	4.15479
##sp|Q7TSC3|NEK5_MOUSE	##Nek5	####Serine/threonine-protein kinase Nek5 OS=Mus musculus OX=10090 GN=Nek5 PE=2 SV=1	7175	1	C	UR	10.0565	10.9031	6.11209	7.93898	11.5191	9.58397	8.056	5.70576	6.85701	8.40647	14.861
##tr|A2CG28|A2CG28_MOUSE	##Notch4	####Neurogenic locus notch homolog protein 4 OS=Mus musculus OX=10090 GN=Notch4 PE=1 SV=1	3728	2	C	UR	8.37072	7.86233	9.99786	8.92508	6.27412	9.51956	8.79064	13.924	11.1078	8.71448	6.51342
##sp|Q8VGI6|OL477_MOUSE	##Olfr477	####Olfactory receptor 477 OS=Mus musculus OX=10090 GN=Olfr477 PE=3 SV=1	8039	1	C	UR	7.33681	8.61127	7.61021	10.1644	9.66573	10.8136	9.99075	11.9799	8.22292	7.52728	8.0771
##sp|Q8CAS9|PARP9_MOUSE	##Parp9	####Protein mono-ADP-ribosyltransferase PARP9 OS=Mus musculus OX=10090 GN=Parp9 PE=1 SV=2	6177	1	C	UR	8.02048	10.3962	6.84832	5.04544	8.64925	11.5486	15.6667	15.8933	4.63213	8.45148	4.84818
##sp|Q9QYC1|PCX1_MOUSE	##Pcnx1	####Pecanex-like protein 1 OS=Mus musculus OX=10090 GN=Pcnx1 PE=1 SV=3	4800	2	C	UR	9.41819	7.45153	9.89861	8.15185	9.96554	8.03596	9.57526	7.82594	10.5868	8.46025	10.63
##tr|E9QN69|E9QN69_MOUSE	##Pcnx4	####Pecanex-like protein 4 OS=Mus musculus OX=10090 GN=Pcnx4 PE=4 SV=1	7875	1	C	UR	8.3689	9.86065	7.29762	9.39582	8.05224	10.6598	9.0896	9.10168	9.62446	8.84756	9.70164
##sp|O54943|PER2_MOUSE	##Per2	####Period circadian protein homolog 2 OS=Mus musculus OX=10090 GN=Per2 PE=1 SV=3	6338	2	C	UR	9.72391	7.62091	10.5536	7.65547	7.91915	8.85077	8.92134	11.2548	10.8529	8.60243	8.04463
##sp|Q9JMB7|PIWL1_MOUSE	##Piwil1	####Piwi-like protein 1 OS=Mus musculus OX=10090 GN=Piwil1 PE=1 SV=1	7515	1	C	UR	8.14879	8.23917	9.08835	8.63117	9.19687	10.5021	9.91379	9.73927	9.01199	8.7348	8.7937
##tr|E9PZ36|E9PZ36_MOUSE	##Pkhd1	####Polycystic kidney and hepatic disease 1 OS=Mus musculus OX=10090 GN=Pkhd1 PE=1 SV=1	3756	2	C	UR	8.11332	7.26058	8.48519	9.29039	6.38331	10.9159	8.97168	14.3385	10.9916	8.39719	6.85233
##sp|E9Q8T2|PRD15_MOUSE	##Prdm15	####PR domain zinc finger protein 15 OS=Mus musculus OX=10090 GN=Prdm15 PE=1 SV=1	1646	1	C	UR	6.58163	11.7086	7.22572	10.0925	8.61072	11.017	8.86376	10.7426	6.59749	10.6129	7.94704
##sp|Q3UZD5|PRDM6_MOUSE	##Prdm6	####Putative histone-lysine N-methyltransferase PRDM6 OS=Mus musculus OX=10090 GN=Prdm6 PE=1 SV=1	7422	1	C	UR	7.50444	8.59949	10.1885	7.26779	10.2053	11.13	10.1026	8.62123	8.59948	9.56586	8.21531
##sp|Q9CYY7|PLD3B_MOUSE	##Prelid3b	####PRELI domain containing protein 3B OS=Mus musculus OX=10090 GN=Prelid3b PE=1 SV=2	4805	1	C	UR	8.88383	7.83049	8.63369	9.71786	8.98978	8.50374	8.94795	8.35557	9.91154	10.7254	9.50013
##tr|E9PYQ4|E9PYQ4_MOUSE	##Prol1	####Proline-rich, lacrimal 1 OS=Mus musculus OX=10090 GN=Prol1 PE=1 SV=1	7926	1	C	UR	8.08769	11.2826	9.49267	10.0806	6.13506	11.1359	6.36185	14.6867	6.62545	11.1936	4.91786
##sp|P35294|RAB19_MOUSE	##Rab19	####Ras-related protein Rab-19 OS=Mus musculus OX=10090 GN=Rab19 PE=1 SV=3	7806	1	C	UR	9.86054	10.6998	7.31728	8.20243	10.1015	10.1433	7.87232	7.38079	7.76385	7.64494	13.0133
##tr|Q6NZH9|Q6NZH9_MOUSE	##Rasgrp3	####RAS, guanyl-releasing protein 3 OS=Mus musculus OX=10090 GN=Rasgrp3 PE=1 SV=1	7442	1	C	UR	8.60072	9.93375	8.25984	8.41792	9.43751	9.07064	8.98197	8.45818	8.68684	8.92159	11.231
##sp|P86049|RBM46_MOUSE	##Rbm46	####Probable RNA-binding protein 46 OS=Mus musculus OX=10090 GN=Rbm46 PE=1 SV=1	7695	1	C	UR	8.07499	7.58908	9.14736	8.95277	10.4834	10.2854	9.30308	10.0227	8.45541	9.37423	8.3116
##tr|D3YTR1|D3YTR1_MOUSE	##Reep6	####Receptor expression-enhancing protein 6 OS=Mus musculus OX=10090 GN=Reep6 PE=4 SV=1	6185	3	C	UR	8.45066	9.68375	7.77685	11.2189	10.2191	8.96121	8.41542	7.41072	8.25261	10.1376	9.4732
##tr|F8VPJ6|F8VPJ6_MOUSE	##Rfx7	####Regulatory factor X, 7 OS=Mus musculus OX=10090 GN=Rfx7 PE=1 SV=1	3014	2	C	UR	9.08554	7.76214	10.9599	8.1834	7.08731	9.44811	9.08482	11.9366	11.1101	9.23235	6.10973
##tr|A0A0N4SWC6|A0A0N4SWC6_MOUSE	##Rho	####Rhodopsin OS=Mus musculus OX=10090 GN=Rho PE=4 SV=1	7807	1	C	UR	7.42409	6.40676	11.7807	9.95522	6.31566	9.36877	9.18761	12.8061	12.0589	9.29918	5.39701
##sp|Q9DCN7|RNFT1_MOUSE	##Rnft1	####E3 ubiquitin-protein ligase RNFT1 OS=Mus musculus OX=10090 GN=Rnft1 PE=2 SV=1	6033	1	C	UR	7.15672	7.46617	9.15075	9.26024	7.53495	10.3235	8.36284	10.7627	11.5643	9.69161	8.72632
##tr|F6QG63|F6QG63_MOUSE	##Sbf2	####SET-binding factor 2 (Fragment) OS=Mus musculus OX=10090 GN=Sbf2 PE=1 SV=1	5694	1	C	UR	8.38093	8.73958	8.90904	10.031	8.64874	9.37909	8.2869	9.39212	9.44823	9.90306	8.88133
##sp|Q8VDB9|S620A_MOUSE	##Slc6a20a	####Sodium- and chloride-dependent transporter XTRP3A OS=Mus musculus OX=10090 GN=Slc6a20a PE=2 SV=1	7510	1	C	UR	8.57503	9.01388	10.2224	9.6018	8.60543	8.39624	8.36959	8.14204	10.9105	8.71613	9.44693
##sp|O35718|SOCS3_MOUSE	##Socs3	####Suppressor of cytokine signaling 3 OS=Mus musculus OX=10090 GN=Socs3 PE=1 SV=1	7770	1	C	UR	8.69718	7.54046	10.0882	7.54207	7.49886	9.47026	10.0064	12.3033	10.4003	9.46084	6.99214
##sp|Q8C8J0|STPG2_MOUSE	##Stpg2	####Sperm-tail PG-rich repeat-containing protein 2 OS=Mus musculus OX=10090 GN=Stpg2 PE=1 SV=1	5800	1	C	UR	9.68021	7.71573	8.19405	8.57342	8.94059	10.8609	10.3269	8.65785	9.0706	9.74297	8.23674
##sp|F8VPN2|TEX15_MOUSE	##Tex15	####Testis-expressed protein 15 OS=Mus musculus OX=10090 GN=Tex15 PE=2 SV=1	7153	2	C	UR	9.04735	8.38885	9.36575	8.62471	9.82109	9.72202	9.48249	9.17975	9.33017	9.13607	7.90175
##sp|Q9JMB1|THEG_MOUSE	##Theg	####Testicular haploid expressed gene protein OS=Mus musculus OX=10090 GN=Theg PE=1 SV=1	6539	1	C	UR	7.55339	7.5341	7.7894	9.96074	7.07824	10.8906	8.61656	9.1662	12.6041	9.01029	9.79641
##tr|A0A0G2JFF4|A0A0G2JFF4_MOUSE	##Traj7	####T cell receptor alpha joining 7 (Fragment) OS=Mus musculus OX=10090 GN=Traj7 PE=4 SV=1	7509	1	C	UR	9.33298	8.20591	9.23926	8.19687	8.47949	9.48965	9.91296	9.83508	9.86152	8.41318	9.0331
##sp|B2B9E1|TRIQK_MOUSE	##Triqk	####Triple QxxK/R motif-containing protein OS=Mus musculus OX=10090 GN=Triqk PE=2 SV=1	4038	1	C	UR	8.70502	9.40773	8.95688	8.52028	9.16469	8.43436	9.93844	9.21968	9.44531	9.02975	9.17788
##sp|A2ASS6|TITIN_MOUSE	##Ttn	####Titin OS=Mus musculus OX=10090 GN=Ttn PE=1 SV=1	6060	5	C	UR	8.84415	8.31398	10.1652	9.10636	8.25957	9.21245	9.58387	10.6076	9.62419	9.5448	6.73788
##tr|A0A2I3BPG8|A0A2I3BPG8_MOUSE	##Ubr5	####E3 ubiquitin-protein ligase UBR5 (Fragment) OS=Mus musculus OX=10090 GN=Ubr5 PE=1 SV=1	7968	1	C	UR	9.61953	9.78343	9.3669	8.73636	8.64585	8.5128	9.65045	8.36304	9.02128	9.05753	9.24282
##sp|Q9WTV6|UBP18_MOUSE	##Usp18	####Ubl carboxyl-terminal hydrolase 18 OS=Mus musculus OX=10090 GN=Usp18 PE=1 SV=2	6930	1	C	UR	8.32967	8.69364	8.52744	9.97003	9.90641	9.05367	10.2081	9.42137	8.25515	9.04652	8.58798
##tr|E9Q9N3|E9Q9N3_MOUSE	##Vmn1r152	####Vomeronasal type-1 receptor OS=Mus musculus OX=10090 GN=Vmn1r152 PE=3 SV=1	5993	1	C	UR	8.60534	8.26874	8.39951	9.81836	7.73671	8.84429	7.67564	9.081	9.89769	8.23118	13.4415
##tr|E9Q281|E9Q281_MOUSE	##Vmn2r114	####Vomeronasal 2, receptor 114 OS=Mus musculus OX=10090 GN=Vmn2r114 PE=3 SV=1	7440	1	C	UR	9.06294	7.67766	11.2281	9.76283	8.04012	8.27501	8.76051	11.0091	10.4899	9.37209	6.32169
##tr|A0A3B2WCU2|A0A3B2WCU2_MOUSE	##Vmn2r59	####Vomeronasal 2, receptor 59 OS=Mus musculus OX=10090 GN=Vmn2r59 PE=4 SV=1	7272	1	C	UR	7.89325	9.47737	9.81698	7.51217	7.50388	10.6958	8.95122	9.45412	9.35658	10.5266	8.81203
##tr|Q6PDC1|Q6PDC1_MOUSE	##Vsx2	####C. elegans ceh-10 homeo domain containing homolog, isoform CRA_a OS=Mus musculus OX=10090 GN=Vsx2 PE=2 SV=1	7452	2	C	UR	9.7922	7.21187	9.22073	8.21927	11.373	9.41315	10.9197	10.5792	10.539	7.13118	5.60072
##tr|E9Q2M9|E9Q2M9_MOUSE	##Wdfy4	####WD repeat and FYVE domain-containing 4 OS=Mus musculus OX=10090 GN=Wdfy4 PE=1 SV=2	7199	2	C	UR	9.2636	8.95385	8.67153	8.98824	9.65804	8.99474	9.89101	8.98278	9.68025	9.00348	7.91247
##sp|Q8CDC7|ZBTB9_MOUSE	##Zbtb9	####Zinc finger and BTB domain-containing protein 9 OS=Mus musculus OX=10090 GN=Zbtb9 PE=2 SV=1	6207	1	C	UR	11.3359	10.6208	7.78666	4.69878	9.51413	9.46749	14.472	14.0266	4.25259	10.8684	2.95667
##tr|Q923D1|Q923D1_MOUSE	##Zfp61	####Zinc finger protein 61 OS=Mus musculus OX=10090 GN=Zfp61 PE=2 SV=1	6550	1	C	UR	9.26634	9.88263	7.96506	8.53812	10.4908	9.71017	8.49	7.25973	7.71758	9.62502	11.0546
##tr|Q9CY99|Q9CY99_MOUSE	##Zfp623	####Brain specific protein 5 OS=Mus musculus OX=10090 GN=Zfp623 PE=1 SV=1	6304	1	C	UR	7.63006	6.01905	10.5356	10.6255	7.44114	7.39116	11.2948	9.82859	14.2693	8.15843	6.80625
##tr|Q8R2Q3|Q8R2Q3_MOUSE	##Zfp940	####Zinc finger protein 940 OS=Mus musculus OX=10090 GN=Zfp940 PE=2 SV=1	7971	1	C	UR	8.47329	9.10851	6.90422	9.33268	11.4387	9.57887	10.0036	4.12272	8.68734	9.3225	13.0276
##tr|Q3UVF6|Q3UVF6_MOUSE	##Zfp974	####Zinc finger protein 974 OS=Mus musculus OX=10090 GN=Zfp974 PE=2 SV=1	5236	1	C	UR	8.85168	7.58271	11.763	9.74535	9.41643	8.54387	8.78328	8.75651	10.0246	9.24601	7.28664
tr|Q8R3W2|Q8R3W2_MOUSE	0610009B22Rik	MCG6979, isoform CRA_a OS=Mus musculus OX=10090 GN=0610009B22Rik PE=2 SV=1	5917	2	C	UR	7.88275	10.392	6.52751	10.5794	11.1604	10.0754	9.48828	6.72656	7.47422	8.55217	11.1413
tr|D3Z687|D3Z687_MOUSE	0610010K14Rik	RIKEN cDNA 0610010K14 gene OS=Mus musculus OX=10090 GN=0610010K14Rik PE=1 SV=2	7413	3	C	UR	8.53277	8.95527	9.56214	8.26009	9.85541	8.86979	9.79219	8.1936	9.38626	9.25097	9.34151
tr|A0A0J9YTR2|A0A0J9YTR2_MOUSE	0610012G03Rik	RIKEN cDNA 0610012G03 gene OS=Mus musculus OX=10090 GN=0610012G03Rik PE=1 SV=1	4740	3	C	UR	7.46001	8.81094	7.7365	7.80793	9.46978	9.33472	12.4577	11.5688	9.08997	8.22112	8.04249
tr|A0A1W2P6X0|A0A1W2P6X0_MOUSE	1500009L16Rik	RIKEN cDNA 1500009L16 gene (Fragment) OS=Mus musculus OX=10090 GN=1500009L16Rik PE=1 SV=1	4765	3	C	UR	8.8953	8.23027	9.45773	7.488	11.506	8.82116	10.9906	8.38628	8.94315	8.47478	8.80675
tr|D3Z316|D3Z316_MOUSE	1700021F05Rik	Protein 1700021F05Rik OS=Mus musculus OX=10090 GN=1700021F05Rik PE=1 SV=2	7715	1	C	UR	8.50681	7.87408	9.26702	9.05884	10.7011	9.17752	9.06697	8.99591	8.20156	8.87264	10.2775
tr|F8WIU1|F8WIU1_MOUSE	1700037H04Rik	RIKEN cDNA 1700037H04 gene OS=Mus musculus OX=10090 GN=1700037H04Rik PE=1 SV=1	3557	5	C	UR	9.5692	9.44911	8.61247	9.54847	8.52519	9.39133	8.65801	8.94871	8.48639	9.43436	9.37676
tr|E9Q3M9|E9Q3M9_MOUSE	2010300C02Rik	RIKEN cDNA 2010300C02 gene OS=Mus musculus OX=10090 GN=2010300C02Rik PE=1 SV=1	1490	20	C	UR	9.18668	8.2956	10.351	8.6779	9.23254	8.90837	8.07069	8.1507	9.29143	10.3168	9.51823
tr|Q9CPN9|Q9CPN9_MOUSE	2210010C04Rik	RIKEN cDNA 2210010C04 gene OS=Mus musculus OX=10090 GN=2210010C04Rik PE=1 SV=1	8112	1	C	UR	7.6514	8.32848	8.61211	11.6069	9.36401	7.73249	7.81073	8.20003	12.2453	10.3948	8.05385
tr|G3X8U3|G3X8U3_MOUSE	2210016F16Rik	Queuosine salvage protein OS=Mus musculus OX=10090 GN=2210016F16Rik PE=1 SV=1	157	13	C	UR	8.54466	9.37715	7.82896	10.0719	9.25038	9.68408	9.03166	8.25768	8.73962	9.43464	9.77931
tr|G5E8E3|G5E8E3_MOUSE	2310022A10Rik	RIKEN cDNA 2310022A10 gene OS=Mus musculus OX=10090 GN=2310022A10Rik PE=1 SV=1	6941	1	C	UR	8.68867	9.30865	8.89043	8.29944	9.40465	9.43565	10.299	8.5687	8.52313	8.94536	9.63634
tr|B8JJ69|B8JJ69_MOUSE	2310061I04Rik	RIKEN cDNA 2310061I04 gene OS=Mus musculus OX=10090 GN=2310061I04Rik PE=1 SV=1	7102	5	C	UR	9.09262	9.1253	8.3506	9.08667	8.74975	9.79146	9.32255	9.8081	8.90068	8.85163	8.92064
tr|Q3TE80|Q3TE80_MOUSE	2410002F23Rik	RIKEN cDNA 2410002F23 gene OS=Mus musculus OX=10090 GN=2410002F23Rik PE=1 SV=1	4409	5	C	UR	9.07667	8.90508	8.89307	8.43047	9.03752	9.46671	9.20596	8.84548	9.13714	9.08288	9.91901
tr|Q9CZU9|Q9CZU9_MOUSE	2610524H06Rik	RIKEN cDNA 2610524H06 OS=Mus musculus OX=10090 GN=2610524H06Rik PE=2 SV=1	7975	1	C	UR	8.13474	8.88578	9.29396	8.5318	8.87321	8.7529	9.54858	9.682	9.18074	9.58834	9.52795
tr|Q6PGK3|Q6PGK3_MOUSE	2700097O09Rik	RIKEN cDNA 2700097O09 OS=Mus musculus OX=10090 GN=2700097O09Rik PE=1 SV=1	4261	1	C	UR	9.69858	8.73573	8.59929	9.79447	8.59557	9.79715	9.38183	9.11921	9.45816	8.32644	8.49357
tr|A0A1B0GR85|A0A1B0GR85_MOUSE	2900026A02Rik	RIKEN cDNA 2900026A02 gene OS=Mus musculus OX=10090 GN=2900026A02Rik PE=1 SV=1	6696	3	C	UR	9.19548	9.70433	7.58729	8.30833	10.3786	9.24737	8.10717	7.97098	7.88658	9.98946	11.6244
tr|A0A1D5RLN6|A0A1D5RLN6_MOUSE	2900026A02Rik	RIKEN cDNA 2900026A02 gene OS=Mus musculus OX=10090 GN=2900026A02Rik PE=1 SV=1	6696	2	C	UR	9.29594	6.87995	10.6126	6.87181	10.9328	7.49833	10.184	6.99864	10.9174	7.71332	12.0951
tr|Q8C5X1|Q8C5X1_MOUSE	4931406P16Rik	RIKEN cDNA 4931406P16 gene OS=Mus musculus OX=10090 GN=4931406P16Rik PE=1 SV=1	4005	5	C	UR	9.09177	8.64429	9.16041	8.93009	8.97396	8.83994	9.17992	8.67481	9.48872	9.50864	9.50745
tr|A0A1D5RMC4|A0A1D5RMC4_MOUSE	4932438A13Rik	RIKEN cDNA 4932438A13 gene (Fragment) OS=Mus musculus OX=10090 GN=4932438A13Rik PE=1 SV=1	5312	1	C	UR	9.30341	8.85616	9.4265	8.7414	9.57591	8.90757	8.2802	8.6217	9.15823	9.86928	9.25963
tr|Q9D4D3|Q9D4D3_MOUSE	4933402D24Rik	MCG113882 OS=Mus musculus OX=10090 GN=4933402D24Rik PE=2 SV=1	7026	2	C	UR	11.9889	11.8457	7.0753	4.42744	9.78224	9.9848	13.134	14.2785	3.35796	11.137	2.98814
tr|F6UK53|F6UK53_MOUSE	4933403O08Rik	MCG62900 OS=Mus musculus OX=10090 GN=4933403O08Rik PE=4 SV=1	4242	9	C	UR	8.92221	8.80079	9.32077	8.69529	10.3052	8.94837	8.94496	6.38048	8.9321	9.68202	11.0678
tr|B1APX2|B1APX2_MOUSE	5031439G07Rik	RIKEN cDNA 5031439G07 gene OS=Mus musculus OX=10090 GN=5031439G07Rik PE=1 SV=1	930	5	C	UR	9.45142	9.01693	9.5874	8.5589	9.0122	9.07338	8.84142	8.98214	9.05014	9.47229	8.95377
tr|A0A0A0MQC6|A0A0A0MQC6_MOUSE	5330417C22Rik	RIKEN cDNA 5330417C22 gene OS=Mus musculus OX=10090 GN=5330417C22Rik PE=1 SV=1	6621	4	C	UR	9.55402	8.64132	9.11044	9.20046	8.71674	8.94594	9.0795	9.63561	9.70954	8.78191	8.62452
tr|J3KMQ6|J3KMQ6_MOUSE	5730455P16Rik	RIKEN cDNA 5730455P16 gene OS=Mus musculus OX=10090 GN=5730455P16Rik PE=1 SV=1	5804	13	C	UR	9.21659	8.84783	9.02194	9.33456	8.81922	9.08538	8.67963	8.64885	9.50399	9.62823	9.21378
tr|E9Q8F9|E9Q8F9_MOUSE	6030445D17Rik	RIKEN cDNA 6030445D17 gene OS=Mus musculus OX=10090 GN=6030445D17Rik PE=4 SV=1	1645	1	C	UR	7.84468	9.16911	8.3724	7.73111	10.1642	8.34007	10.0001	9.50917	8.54618	9.5243	10.7987
tr|Q0VAW6|Q0VAW6_MOUSE	8030462N17Rik	RIKEN cDNA 8030462N17 gene OS=Mus musculus OX=10090 GN=8030462N17Rik PE=1 SV=1	4214	4	C	UR	9.2495	9.83283	9.37025	9.17068	9.51419	8.9566	8.41386	8.31937	8.81652	9.52339	8.83281
tr|A0A338P6I9|A0A338P6I9_MOUSE	A0A338P6I9	Uncharacterized protein OS=Mus musculus OX=10090 PE=4 SV=1	4027	1	C	UR	8.27327	9.27991	9.69907	7.79794	9.48549	8.07073	10.0626	10.5825	10.121	7.96479	8.66279
tr|B2RQF6|B2RQF6_MOUSE	A830018L16Rik	A830018L16Rik protein OS=Mus musculus OX=10090 GN=A830018L16Rik PE=1 SV=1	5664	3	C	UR	8.7582	8.9538	9.55688	8.29888	9.97773	8.99905	9.50442	8.00742	8.53798	9.35071	10.0549
sp|P58742|AAAS_MOUSE	Aaas	Aladin OS=Mus musculus OX=10090 GN=Aaas PE=1 SV=1	5803	8	C	UR	9.64315	8.96133	8.56652	8.98452	8.84192	9.46707	8.88821	8.6602	9.49379	9.12143	9.37187
sp|Q9D2R0|AACS_MOUSE	Aacs	Acetoacetyl-CoA synthetase OS=Mus musculus OX=10090 GN=Aacs PE=1 SV=1	6171	9	C	UR	9.72253	8.72219	8.56468	8.31129	9.29705	10.1965	9.95337	9.30181	8.91119	8.71166	8.3077
sp|Q8R2R3|AAGAB_MOUSE	Aagab	Alpha- and gamma-adaptin-binding protein p34 OS=Mus musculus OX=10090 GN=Aagab PE=1 SV=2	7609	3	C	UR	8.89085	8.20092	9.64139	9.45763	8.57622	9.41881	9.12823	9.44293	9.83498	9.50315	7.9049
sp|Q3UHJ0|AAK1_MOUSE	Aak1	AP2-associated protein kinase 1 OS=Mus musculus OX=10090 GN=Aak1 PE=1 SV=2	802	28	C	UR	9.23417	9.31903	9.34854	9.17877	9.25109	9.06932	7.65034	8.56627	8.90732	9.88152	9.59363
tr|D3YZD8|D3YZD8_MOUSE	Aamdc	Mth938 domain-containing protein OS=Mus musculus OX=10090 GN=Aamdc PE=1 SV=1	5659	7	C	UR	9.58569	8.81336	8.95533	8.50471	9.60278	8.61515	9.69153	8.68753	9.01394	9.10077	9.4292
tr|J3QN89|J3QN89_MOUSE	Aamp	Angio-associated migratory protein OS=Mus musculus OX=10090 GN=Aamp PE=1 SV=1	2733	11	C	UR	9.29874	8.24223	9.82766	8.28847	9.02193	8.91388	9.64945	8.707	9.57481	9.20024	9.27559
sp|Q9D2V5|AAR2_MOUSE	Aar2	Protein AAR2 homolog OS=Mus musculus OX=10090 GN=Aar2 PE=1 SV=3	2549	6	C	UR	9.47862	8.72999	8.9224	9.0974	8.68302	9.1482	8.87372	8.80223	9.29428	9.51037	9.45977
sp|Q8BGQ7|SYAC_MOUSE	Aars	Alanine--tRNA ligase, cytoplasmic OS=Mus musculus OX=10090 GN=Aars PE=1 SV=1	996	66	C	UR	9.1017	8.84013	9.1733	8.72901	9.17064	9.02054	8.93863	8.46566	9.56151	9.2972	9.70168
sp|Q14CH7|SYAM_MOUSE	Aars2	Alanine--tRNA ligase, mitochondrial OS=Mus musculus OX=10090 GN=Aars2 PE=1 SV=1	4907	13	C	UR	9.2514	9.44514	8.63309	8.74942	8.56033	9.19718	8.99662	10.0495	9.04223	9.01561	9.05946
sp|Q80WC9|ACSF4_MOUSE	Aasdh	Beta-alanine-activating enzyme OS=Mus musculus OX=10090 GN=Aasdh PE=1 SV=1	8118	1	C	UR	7.94851	9.25696	8.99334	10.1207	9.08516	9.27329	7.65521	8.66186	9.52755	9.42419	10.0533
sp|Q9CQF6|ADPPT_MOUSE	Aasdhppt	L-aminoadipate-semialdehyde dehydrogenase-phosphopantetheinyl transferase OS=Mus musculus OX=10090 GN=Aasdhppt PE=1 SV=1	1793	4	C	UR	9.06577	8.60245	9.4778	8.91904	8.65242	9.21	8.87551	8.75165	9.94924	9.16312	9.333
sp|Q99K67|AASS_MOUSE	Aass	Alpha-aminoadipic semialdehyde synthase, mitochondrial OS=Mus musculus OX=10090 GN=Aass PE=1 SV=1	4990	1	C	UR	9.98843	8.1459	9.23432	8.08437	8.40737	9.17433	9.50612	10.944	9.08242	9.12637	8.30635
sp|Q9JKX4|AATF_MOUSE	Aatf	Protein AATF OS=Mus musculus OX=10090 GN=Aatf PE=1 SV=1	2224	4	C	UR	9.03189	9.25366	9.37532	8.96334	9.16607	8.90135	9.10438	8.69528	8.82964	9.56942	9.10965
tr|B1AZF3|B1AZF3_MOUSE	Aatk	Serine/threonine-protein kinase LMTK1 OS=Mus musculus OX=10090 GN=Aatk PE=1 SV=1	358	21	C	UR	9.15157	9.87849	9.02619	9.46569	8.83544	9.0025	7.67974	8.59747	9.04996	9.67463	9.63831
sp|P61922|GABT_MOUSE	Abat	4-aminobutyrate aminotransferase, mitochondrial OS=Mus musculus OX=10090 GN=Abat PE=1 SV=1	3645	103	C	UR	8.13377	8.70421	8.80623	8.94611	9.11841	9.6074	9.2254	9.79484	9.13529	9.30061	9.22772
sp|P41233|ABCA1_MOUSE	Abca1	ATP-binding cassette sub-family A member 1 OS=Mus musculus OX=10090 GN=Abca1 PE=1 SV=4	1810	19	C	UR	8.82263	8.64635	8.72367	8.99953	8.58301	9.91328	9.21343	10.9609	9.40385	8.23024	8.50315
sp|Q5SSE9|ABCAD_MOUSE	Abca13	ATP-binding cassette sub-family A member 13 OS=Mus musculus OX=10090 GN=Abca13 PE=2 SV=1	7105	1	C	UR	9.65434	8.79571	8.70124	10.2156	5.52042	10.0184	8.17063	9.1146	10.5393	9.2726	9.99716
tr|A2AJ26|A2AJ26_MOUSE	Abca2	ATP-binding cassette sub-family A member 2 OS=Mus musculus OX=10090 GN=Abca2 PE=1 SV=1	1810	19	C	UR	9.04895	8.68912	8.93293	8.56658	8.75238	9.81016	9.43069	9.91068	9.26459	8.74913	8.84479
sp|Q8R420|ABCA3_MOUSE	Abca3	ATP-binding cassette sub-family A member 3 OS=Mus musculus OX=10090 GN=Abca3 PE=1 SV=3	1400	14	C	UR	8.95915	9.01941	8.62242	9.05092	8.45274	9.83269	9.68695	10.3412	9.0758	8.458	8.50067
sp|Q8K448|ABCA5_MOUSE	Abca5	ATP-binding cassette sub-family A member 5 OS=Mus musculus OX=10090 GN=Abca5 PE=1 SV=2	3293	12	C	UR	8.96183	9.84273	8.44142	8.99523	8.21086	9.57075	9.08332	11.0789	8.79459	8.68874	8.33162
tr|E9Q6G4|E9Q6G4_MOUSE	Abca7	ATP-binding cassette sub-family A member 7 OS=Mus musculus OX=10090 GN=Abca7 PE=1 SV=1	1810	5	C	UR	9.4712	9.09463	7.97409	9.31194	8.57457	9.73285	9.06744	9.64586	9.06299	8.76992	9.29453
sp|Q8K440|ABC8B_MOUSE	Abca8b	ATP-binding cassette sub-family A member 8-B OS=Mus musculus OX=10090 GN=Abca8b PE=1 SV=2	5260	2	C	UR	9.05676	9.56864	9.01319	8.96751	7.84833	9.48582	9.19708	10.7382	8.93985	8.14926	9.03542
sp|Q8K449|ABCA9_MOUSE	Abca9	ATP-binding cassette sub-family A member 9 OS=Mus musculus OX=10090 GN=Abca9 PE=1 SV=2	5260	7	C	UR	8.88023	9.02341	8.37543	9.64161	9.13625	9.10775	10.5586	11.4736	8.99954	7.51144	7.29214
sp|Q9JI39|ABCBA_MOUSE	Abcb10	ATP-binding cassette sub-family B member 10, mitochondrial OS=Mus musculus OX=10090 GN=Abcb10 PE=1 SV=1	177	8	C	UR	8.33952	8.83444	8.56721	8.56798	8.67068	10.1107	10.2798	10.5306	8.84156	8.06903	9.1885
sp|P21447|MDR1A_MOUSE	Abcb1a	Multidrug resistance protein 1A OS=Mus musculus OX=10090 GN=Abcb1a PE=1 SV=3	1447	6	C	UR	8.54315	9.07006	7.93746	9.22458	10.3574	10.0476	11.3904	11.2505	8.10542	6.69741	7.376
sp|P06795|MDR1B_MOUSE	Abcb1b	Multidrug resistance protein 1B OS=Mus musculus OX=10090 GN=Abcb1b PE=1 SV=1	1447	11	C	UR	8.79366	8.55952	8.02604	9.46843	9.67935	9.64933	11.0887	11.3789	8.6736	6.83431	7.84815
sp|Q9DC29|ABCB6_MOUSE	Abcb6	ATP-binding cassette sub-family B member 6, mitochondrial OS=Mus musculus OX=10090 GN=Abcb6 PE=1 SV=1	2610	7	C	UR	9.59279	9.51985	8.00285	9.06118	8.24739	10.2481	10.0184	10.7423	8.42288	7.63772	8.50657
sp|Q61102|ABCB7_MOUSE	Abcb7	ATP-binding cassette sub-family B member 7, mitochondrial OS=Mus musculus OX=10090 GN=Abcb7 PE=1 SV=3	836	15	C	UR	8.58632	8.68341	8.49919	8.92678	8.48652	9.90982	9.78194	10.954	9.05744	8.16263	8.95194
sp|Q9CXJ4|ABCB8_MOUSE	Abcb8	ATP-binding cassette sub-family B member 8, mitochondrial OS=Mus musculus OX=10090 GN=Abcb8 PE=1 SV=1	2106	12	C	UR	8.72113	8.76709	8.80951	9.21231	8.69664	9.92976	9.38666	10.1148	8.95892	8.23851	9.16467
sp|Q9JJ59|ABCB9_MOUSE	Abcb9	ATP-binding cassette sub-family B member 9 OS=Mus musculus OX=10090 GN=Abcb9 PE=2 SV=1	1751	8	C	UR	8.81863	9.27188	8.09183	8.72606	8.8097	9.94442	9.36558	10.2007	9.38329	8.72351	8.66439
sp|O35379|MRP1_MOUSE	Abcc1	Multidrug resistance-associated protein 1 OS=Mus musculus OX=10090 GN=Abcc1 PE=1 SV=1	7804	1	C	UR	8.91097	8.6601	9.31405	8.83289	8.84585	9.43598	9.38821	10.7906	9.26057	9.01919	7.54154
sp|Q8R4P9|MRP7_MOUSE	Abcc10	Multidrug resistance-associated protein 7 OS=Mus musculus OX=10090 GN=Abcc10 PE=1 SV=1	6721	1	C	UR	9.49597	9.33011	7.76957	9.36955	7.85549	9.62646	9.66827	9.43055	11.4433	8.64789	7.3628
tr|E9Q236|E9Q236_MOUSE	Abcc4	ATP-binding cassette, sub-family C (CFTR/MRP), member 4 OS=Mus musculus OX=10090 GN=Abcc4 PE=1 SV=1	4936	9	C	UR	9.0354	8.72899	8.91726	9.1353	9.64145	9.44284	9.9141	9.26079	8.82775	8.25623	8.83989
sp|Q9R1X5|MRP5_MOUSE	Abcc5	Multidrug resistance-associated protein 5 OS=Mus musculus OX=10090 GN=Abcc5 PE=1 SV=2	7754	2	C	UR	8.17445	8.69946	8.54233	8.53762	7.9794	9.97779	9.97262	10.1232	9.73533	8.87332	9.38444
tr|B2RUS7|B2RUS7_MOUSE	Abcc8	ATP-binding cassette, sub-family C (CFTR/MRP), member 8 OS=Mus musculus OX=10090 GN=Abcc8 PE=1 SV=1	2825	2	C	UR	8.85941	8.87219	8.00306	9.36209	8.90512	10.0565	8.55467	9.39857	9.13002	8.95562	9.90274
sp|P48410|ABCD1_MOUSE	Abcd1	ATP-binding cassette sub-family D member 1 OS=Mus musculus OX=10090 GN=Abcd1 PE=1 SV=1	77	10	C	UR	8.77983	9.37172	7.49142	9.28696	9.05683	10.187	10.1819	9.41268	8.5417	8.33218	9.35777
sp|Q61285|ABCD2_MOUSE	Abcd2	ATP-binding cassette sub-family D member 2 OS=Mus musculus OX=10090 GN=Abcd2 PE=1 SV=1	77	12	C	UR	9.4607	9.56482	8.62882	9.55597	8.13438	9.18398	8.73446	10.2754	9.1245	8.17844	9.15851
sp|P55096|ABCD3_MOUSE	Abcd3	ATP-binding cassette sub-family D member 3 OS=Mus musculus OX=10090 GN=Abcd3 PE=1 SV=2	4642	23	C	UR	9.4417	8.75877	8.74472	8.33868	9.00586	9.49351	10.2945	10.0204	9.04854	8.17947	8.67381
sp|O89016|ABCD4_MOUSE	Abcd4	ATP-binding cassette sub-family D member 4 OS=Mus musculus OX=10090 GN=Abcd4 PE=1 SV=2	5952	2	C	UR	10.2793	9.40329	7.60551	9.61224	8.38148	10.3716	10.2299	9.96389	8.85797	7.72448	7.5703
sp|P61222|ABCE1_MOUSE	Abce1	ATP-binding cassette sub-family E member 1 OS=Mus musculus OX=10090 GN=Abce1 PE=1 SV=1	3713	29	C	UR	9.16886	8.73705	9.52728	8.72597	8.69587	9.08248	9.18241	9.731	9.48961	9.06342	8.59606
sp|Q6P542|ABCF1_MOUSE	Abcf1	ATP-binding cassette sub-family F member 1 OS=Mus musculus OX=10090 GN=Abcf1 PE=1 SV=1	2328	16	C	UR	9.24877	9.21692	8.42634	8.68478	8.84451	8.97328	9.63888	9.88831	9.21198	8.83603	9.03021
sp|Q99LE6|ABCF2_MOUSE	Abcf2	ATP-binding cassette sub-family F member 2 OS=Mus musculus OX=10090 GN=Abcf2 PE=1 SV=1	4194	13	C	UR	9.46341	8.67565	9.35065	8.99291	9.14076	8.52448	9.16724	9.21338	9.76457	8.91267	8.79427
sp|Q8K268|ABCF3_MOUSE	Abcf3	ATP-binding cassette sub-family F member 3 OS=Mus musculus OX=10090 GN=Abcf3 PE=1 SV=1	1039	16	C	UR	9.19361	8.7256	9.31462	8.73987	8.79436	9.14091	9.28286	9.12266	9.41168	9.06624	9.20759
sp|Q64343|ABCG1_MOUSE	Abcg1	ATP-binding cassette sub-family G member 1 OS=Mus musculus OX=10090 GN=Abcg1 PE=1 SV=1	4469	2	C	UR	8.7522	8.11942	9.00124	8.80249	8.89302	9.8366	9.58781	10.0718	9.59322	8.72163	8.62053
sp|Q7TMS5|ABCG2_MOUSE	Abcg2	ATP-binding cassette sub-family G member 2 OS=Mus musculus OX=10090 GN=Abcg2 PE=1 SV=1	3514	9	C	UR	9.1371	9.01938	8.68978	9.1965	8.81062	9.26868	9.82572	10.5306	8.98584	7.74727	8.78854
tr|Q91WA9|Q91WA9_MOUSE	Abcg4	ATP-binding cassette subfamily G member 4 OS=Mus musculus OX=10090 GN=Abcg4 PE=1 SV=2	2039	4	C	UR	9.17298	9.0334	8.77143	8.26894	8.58787	9.99274	9.57367	10.3045	9.0261	8.08088	9.18749
sp|Q9QZC8|ABHD1_MOUSE	Abhd1	Protein ABHD1 OS=Mus musculus OX=10090 GN=Abhd1 PE=1 SV=2	7948	3	C	UR	9.68776	9.40984	8.81331	9.65794	8.34741	9.28151	9.38428	10.181	8.76901	8.34463	8.12333
sp|Q6PE15|ABHDA_MOUSE	Abhd10	Mycophenolic acid acyl-glucuronide esterase, mitochondrial OS=Mus musculus OX=10090 GN=Abhd10 PE=1 SV=1	3211	5	C	UR	9.44481	7.97085	10.1049	8.00616	9.70971	8.39172	10.0028	8.42861	9.89096	8.37074	9.67882
sp|Q8K4F5|ABHDB_MOUSE	Abhd11	Protein ABHD11 OS=Mus musculus OX=10090 GN=Abhd11 PE=1 SV=1	3042	6	C	UR	9.07754	9.57826	9.18107	9.3715	8.79896	8.87838	9.0122	9.94644	8.65503	9.13603	8.36459
sp|Q99LR1|ABD12_MOUSE	Abhd12	Monoacylglycerol lipase ABHD12 OS=Mus musculus OX=10090 GN=Abhd12 PE=1 SV=2	4634	10	C	UR	9.00718	8.54524	8.55084	8.43768	8.98346	9.37868	10.0738	9.85301	9.14507	8.38269	9.64239
sp|Q80UX8|ABHDD_MOUSE	Abhd13	Protein ABHD13 OS=Mus musculus OX=10090 GN=Abhd13 PE=2 SV=1	7491	2	C	UR	9.4816	9.47509	8.57427	9.10209	8.62543	9.56128	8.30455	8.99534	9.62462	8.89714	9.35859
tr|E9PW22|E9PW22_MOUSE	Abhd14a	Protein ABHD14A OS=Mus musculus OX=10090 GN=Abhd14a PE=1 SV=1	1207	1	C	UR	8.42019	8.21763	8.41107	10.0063	8.89067	9.82177	9.06197	12.2335	8.91453	8.77452	7.24786
tr|E9QN99|E9QN99_MOUSE	Abhd14b	Protein ABHD14B OS=Mus musculus OX=10090 GN=Abhd14b PE=1 SV=1	6296	6	C	UR	8.71875	8.34256	8.86149	9.23874	10.4427	8.6456	9.50682	7.43987	9.84799	8.93443	10.021
sp|Q9Z1Q2|ABHGA_MOUSE	Abhd16a	Protein ABHD16A OS=Mus musculus OX=10090 GN=Abhd16a PE=1 SV=3	491	16	C	UR	9.06211	8.82641	8.82504	9.14179	8.44779	10.0229	9.52118	9.98858	8.97185	8.35462	8.83776
sp|Q99JW1|AB17A_MOUSE	Abhd17a	Alpha/beta hydrolase domain-containing protein 17A OS=Mus musculus OX=10090 GN=Abhd17a PE=1 SV=1	3248	2	C	UR	9.27392	9.40017	8.14201	8.3416	8.30156	10.5748	9.00878	10.4839	9.65259	8.00709	8.81359
sp|Q7M759|AB17B_MOUSE	Abhd17b	Alpha/beta hydrolase domain-containing protein 17B OS=Mus musculus OX=10090 GN=Abhd17b PE=1 SV=1	3747	7	C	UR	9.2096	7.66949	9.4425	8.13636	9.84444	9.07236	9.67672	8.36192	10.3766	8.1577	10.0523
sp|Q8VCV1|AB17C_MOUSE	Abhd17c	Alpha/beta hydrolase domain-containing protein 17C OS=Mus musculus OX=10090 GN=Abhd17c PE=1 SV=2	3248	7	C	UR	8.65253	8.73531	8.79433	8.88756	8.68952	9.77537	9.16558	9.60892	8.93695	9.30254	9.45138
sp|Q91ZH7|ABHD3_MOUSE	Abhd3	Phospholipase ABHD3 OS=Mus musculus OX=10090 GN=Abhd3 PE=1 SV=1	5979	10	C	UR	9.37737	9.03453	8.22577	8.99754	8.74894	9.38426	9.31017	9.74699	9.05385	8.19139	9.92918
tr|Q3U7M5|Q3U7M5_MOUSE	Abhd4	Protein ABHD4 OS=Mus musculus OX=10090 GN=Abhd4 PE=1 SV=1	4821	6	C	UR	8.49033	8.89217	8.83343	8.64897	9.67716	9.62411	8.79745	9.06174	9.18553	9.26457	9.52453
sp|Q9DBL9|ABHD5_MOUSE	Abhd5	1-acylglycerol-3-phosphate O-acyltransferase ABHD5 OS=Mus musculus OX=10090 GN=Abhd5 PE=1 SV=1	2108	2	C	UR	8.68626	8.79874	8.60353	8.52586	8.73638	9.76288	9.47652	9.72255	9.00365	9.27019	9.41344
sp|Q8R2Y0|ABHD6_MOUSE	Abhd6	Monoacylglycerol lipase ABHD6 OS=Mus musculus OX=10090 GN=Abhd6 PE=1 SV=1	5362	12	C	UR	8.92248	9.83243	8.36678	9.43912	9.38584	9.22199	9.54351	9.06453	8.50601	8.75291	8.9644
sp|Q8CBW3|ABI1_MOUSE	Abi1	Abl interactor 1 OS=Mus musculus OX=10090 GN=Abi1 PE=1 SV=3	2094	11	C	UR	9.03311	9.15327	9.57795	9.1998	9.24078	8.67404	8.86383	8.52434	9.44659	9.13343	9.15287
tr|Q6AXD2|Q6AXD2_MOUSE	Abi2	Abi2 protein OS=Mus musculus OX=10090 GN=Abi2 PE=1 SV=1	2094	15	C	UR	9.17308	9.49721	9.4018	9.34289	9.30199	8.55039	8.99481	8.75638	8.92921	9.04723	9.00501
sp|Q8BYZ1|ABI3_MOUSE	Abi3	ABI gene family member 3 OS=Mus musculus OX=10090 GN=Abi3 PE=1 SV=3	2597	8	C	UR	9.11925	8.8658	9.5447	9.02038	9.1781	8.96171	9.24271	9.34546	9.33342	9.08163	8.30684
sp|P00520|ABL1_MOUSE	Abl1	Tyrosine-protein kinase ABL1 OS=Mus musculus OX=10090 GN=Abl1 PE=1 SV=3	2611	7	C	UR	8.33761	9.13331	8.95306	9.52899	9.05519	9.45762	8.95012	9.71831	8.55909	9.61111	8.69558
sp|Q4JIM5|ABL2_MOUSE	Abl2	Tyrosine-protein kinase ABL2 OS=Mus musculus OX=10090 GN=Abl2 PE=1 SV=1	2611	16	C	UR	8.39057	9.59717	8.97029	9.287	9.31695	9.38678	8.70854	8.99665	8.68095	9.83972	8.82538
sp|Q8K4G5|ABLM1_MOUSE	Ablim1	Actin-binding LIM protein 1 OS=Mus musculus OX=10090 GN=Ablim1 PE=1 SV=1	630	20	C	UR	8.64419	9.25402	8.34351	8.99752	9.75536	9.12853	8.91002	9.02074	8.95598	9.48686	9.50326
tr|E9Q4K0|E9Q4K0_MOUSE	Ablim2	Actin-binding LIM protein 2 OS=Mus musculus OX=10090 GN=Ablim2 PE=1 SV=1	630	16	C	UR	8.58136	8.41399	9.4523	8.78357	9.56349	9.63988	9.10123	8.71911	9.56131	9.2744	8.90936
tr|D3Z0Y4|D3Z0Y4_MOUSE	Ablim2	Actin-binding LIM protein 2 OS=Mus musculus OX=10090 GN=Ablim2 PE=1 SV=1	630	1	C	UR	8.50351	7.96354	10.9787	7.35355	10.6046	11.7676	6.36762	6.83778	7.97202	11.9074	9.7436
sp|Q69ZX8|ABLM3_MOUSE	Ablim3	Actin-binding LIM protein 3 OS=Mus musculus OX=10090 GN=Ablim3 PE=1 SV=2	630	12	C	UR	8.79188	9.37205	8.87141	9.25541	9.51539	9.31456	9.02564	8.50444	8.74802	9.41693	9.18427
sp|Q5SSL4|ABR_MOUSE	Abr	Active breakpoint cluster region-related protein OS=Mus musculus OX=10090 GN=Abr PE=1 SV=1	62	42	C	UR	9.1033	8.74599	9.763	9.12206	8.61614	9.19673	8.9519	9.16676	9.36545	9.27952	8.68915
sp|Q4KML4|ABRAL_MOUSE	Abracl	Costars family protein ABRACL OS=Mus musculus OX=10090 GN=Abracl PE=1 SV=1	3502	2	C	UR	9.78416	9.25381	9.78355	9.02074	8.99136	8.87129	9.24437	10.8563	8.8265	8.05765	7.31028
sp|Q8BPZ8|ABRX1_MOUSE	Abraxas1	BRCA1-A complex subunit Abraxas 1 OS=Mus musculus OX=10090 GN=Abraxas1 PE=1 SV=1	6777	1	C	UR	9.48483	9.40571	9.21294	9.85193	8.32352	8.89411	9.77686	9.96364	8.27615	9.59254	7.21778
tr|Z4YJY0|Z4YJY0_MOUSE	Abraxas2	BRISC complex subunit Abraxas 2 OS=Mus musculus OX=10090 GN=Abraxas2 PE=1 SV=1	5256	8	C	UR	8.16518	10.5323	8.26343	9.83434	8.92615	10.1141	8.42475	9.44665	7.82905	10.2715	8.19257
sp|Q9QYL7|ABT1_MOUSE	Abt1	Activator of basal transcription 1 OS=Mus musculus OX=10090 GN=Abt1 PE=2 SV=1	2886	2	C	UR	8.71969	8.67228	8.99355	8.01694	8.6433	9.70913	11.045	10.027	9.06881	9.25973	7.84455
sp|Q7TQI7|ABTB2_MOUSE	Abtb2	Ankyrin repeat and BTB/POZ domain-containing protein 2 OS=Mus musculus OX=10090 GN=Abtb2 PE=1 SV=1	724	1	C	UR	8.1053	9.60136	7.01214	11.647	8.47315	9.78706	10.8387	10.4924	8.27263	7.84991	7.9204
sp|Q921H8|THIKA_MOUSE	Acaa1a	3-ketoacyl-CoA thiolase A, peroxisomal OS=Mus musculus OX=10090 GN=Acaa1a PE=1 SV=1	999	27	C	UR	9.60522	8.9289	9.52917	8.59335	9.47137	8.66306	9.85106	9.02743	8.97094	8.61743	8.74207
sp|Q8BWT1|THIM_MOUSE	Acaa2	3-ketoacyl-CoA thiolase, mitochondrial OS=Mus musculus OX=10090 GN=Acaa2 PE=1 SV=3	343	32	C	UR	9.14933	8.98722	8.93825	9.46988	9.60086	8.88096	9.21921	8.70998	9.02388	9.09295	8.92747
sp|Q5SWU9|ACACA_MOUSE	Acaca	Acetyl-CoA carboxylase 1 OS=Mus musculus OX=10090 GN=Acaca PE=1 SV=1	139	76	C	UR	9.14259	9.047	8.70418	9.05297	8.78908	9.68628	9.24438	9.61455	9.16439	8.71634	8.83824
sp|Q8K370|ACD10_MOUSE	Acad10	Acyl-CoA dehydrogenase family member 10 OS=Mus musculus OX=10090 GN=Acad10 PE=1 SV=1	5354	6	C	UR	9.73104	8.73931	9.52856	9.49228	9.6389	8.65554	8.73643	8.4505	9.11651	9.32778	8.58314
tr|A0A0R4J0I6|A0A0R4J0I6_MOUSE	Acad11	Acyl-CoA dehydrogenase family member 11 OS=Mus musculus OX=10090 GN=Acad11 PE=1 SV=1	2105	17	C	UR	9.44473	8.6573	9.04612	9.20756	8.52292	9.10342	8.98738	9.57923	9.71071	8.77987	8.96076
tr|D3Z7X0|D3Z7X0_MOUSE	Acad12	Acyl-Coenzyme A dehydrogenase family, member 12 OS=Mus musculus OX=10090 GN=Acad12 PE=1 SV=1	5354	2	C	UR	9.16075	8.70158	9.97745	8.27081	8.88955	9.23251	9.17922	8.59089	9.88831	9.13557	8.97336
tr|D3YTT4|D3YTT4_MOUSE	Acad8	Isobutyryl-CoA dehydrogenase, mitochondrial OS=Mus musculus OX=10090 GN=Acad8 PE=1 SV=1	428	16	C	UR	9.78384	9.02821	9.15758	8.94915	9.23479	8.62472	9.33118	8.97097	9.02479	8.81768	9.07709
sp|Q8JZN5|ACAD9_MOUSE	Acad9	Acyl-CoA dehydrogenase family member 9, mitochondrial OS=Mus musculus OX=10090 GN=Acad9 PE=1 SV=2	3129	28	C	UR	9.37566	8.76653	9.24041	8.78497	8.65918	9.03359	8.94846	9.79711	9.68669	8.88381	8.82358
sp|P51174|ACADL_MOUSE	Acadl	Long-chain specific acyl-CoA dehydrogenase, mitochondrial OS=Mus musculus OX=10090 GN=Acadl PE=1 SV=2	1402	17	C	UR	9.89861	9.22504	9.14917	9.14526	9.22501	8.57478	8.66943	9.22633	9.19362	8.71299	8.97978
sp|P45952|ACADM_MOUSE	Acadm	Medium-chain specific acyl-CoA dehydrogenase, mitochondrial OS=Mus musculus OX=10090 GN=Acadm PE=1 SV=1	1390	19	C	UR	9.07486	9.4416	9.04487	9.61175	9.06384	9.08233	8.94775	9.56048	8.63709	9.32804	8.20739
sp|Q07417|ACADS_MOUSE	Acads	Short-chain specific acyl-CoA dehydrogenase, mitochondrial OS=Mus musculus OX=10090 GN=Acads PE=1 SV=2	3024	14	C	UR	9.26842	9.40795	8.40343	9.69989	9.06645	9.12851	9.1912	9.71423	9.00076	8.99341	8.12575
sp|Q9DBL1|ACDSB_MOUSE	Acadsb	Short/branched chain specific acyl-CoA dehydrogenase, mitochondrial OS=Mus musculus OX=10090 GN=Acadsb PE=1 SV=1	3025	17	C	UR	9.35233	8.77159	8.95189	9.5514	8.76878	9.17396	9.15596	9.56048	9.24325	8.96463	8.50574
sp|P50544|ACADV_MOUSE	Acadvl	Very long-chain specific acyl-CoA dehydrogenase, mitochondrial OS=Mus musculus OX=10090 GN=Acadvl PE=1 SV=3	2491	28	C	UR	9.70698	9.27784	8.78843	9.00221	8.99623	8.864	9.04879	9.10832	8.92126	9.01453	9.27141
sp|Q61282|PGCA_MOUSE	Acan	Aggrecan core protein OS=Mus musculus OX=10090 GN=Acan PE=1 SV=2	3848	6	C	UR	9.84369	9.64696	8.71617	9.7011	8.93248	8.40729	7.59665	8.63683	9.15836	9.40396	9.95652
tr|A0A338P6P6|A0A338P6P6_MOUSE	Acap2	Arf-GAP with coiled-coil, ANK repeat and PH domain-containing protein 2 OS=Mus musculus OX=10090 GN=Acap2 PE=1 SV=1	303	9	C	UR	9.2651	9.54904	8.98395	9.57369	9.02171	8.84172	8.72394	9.21036	9.24926	8.90918	8.67203
tr|Q6NXL5|Q6NXL5_MOUSE	Acap3	ArfGAP with coiled-coil, ankyrin repeat and PH domains 3 OS=Mus musculus OX=10090 GN=Acap3 PE=1 SV=1	303	16	C	UR	9.56853	9.15847	9.3429	9.21726	8.84748	8.75263	8.69636	9.70024	9.24575	8.82256	8.64782
sp|Q8QZT1|THIL_MOUSE	Acat1	Acetyl-CoA acetyltransferase, mitochondrial OS=Mus musculus OX=10090 GN=Acat1 PE=1 SV=1	1838	44	C	UR	8.8308	9.74979	9.0315	9.4539	8.80813	8.63797	9.6924	9.60942	8.60982	9.07471	8.50156
sp|Q8CAY6|THIC_MOUSE	Acat2	Acetyl-CoA acetyltransferase, cytosolic OS=Mus musculus OX=10090 GN=Acat2 PE=1 SV=2	3217	39	C	UR	8.91017	9.09822	8.76787	8.61852	9.42422	9.31112	9.09129	8.61762	9.11072	9.53535	9.5149
sp|Q8BMP6|GCP60_MOUSE	Acbd3	Golgi resident protein GCP60 OS=Mus musculus OX=10090 GN=Acbd3 PE=1 SV=3	4700	22	C	UR	9.6104	8.80989	9.85172	8.79879	9.4625	8.17037	8.96675	7.94382	9.63836	9.06888	9.67852
tr|E9Q289|E9Q289_MOUSE	Acbd4	Acyl-Coenzyme A-binding domain-containing 4 OS=Mus musculus OX=10090 GN=Acbd4 PE=1 SV=1	5071	1	C	UR	9.65162	9.53047	9.02419	9.24825	9.63421	8.33548	8.85336	9.39754	9.00457	8.72794	8.59237
tr|A0A2I3BQ50|A0A2I3BQ50_MOUSE	Acbd5	Acyl-CoA-binding domain-containing protein 5 OS=Mus musculus OX=10090 GN=Acbd5 PE=1 SV=1	5071	8	C	UR	8.99739	8.95198	8.90047	9.28575	8.75799	9.23337	9.0603	9.88793	9.6327	8.7537	8.53843
sp|Q9D061|ACBD6_MOUSE	Acbd6	Acyl-CoA-binding domain-containing protein 6 OS=Mus musculus OX=10090 GN=Acbd6 PE=1 SV=2	2188	6	C	UR	8.05545	9.3703	8.82394	9.2742	10.2592	8.58488	9.38258	8.2803	8.70815	9.3222	9.93885
sp|A2AIG8|1A1L1_MOUSE	Accs	1-aminocyclopropane-1-carboxylate synthase-like protein 1 OS=Mus musculus OX=10090 GN=Accs PE=2 SV=1	2116	5	C	UR	9.13659	8.9569	9.42008	9.35252	8.20519	9.82022	8.35966	9.92667	9.2928	8.91988	8.60949
sp|P09470|ACE_MOUSE	Ace	Angiotensin-converting enzyme OS=Mus musculus OX=10090 GN=Ace PE=1 SV=3	1824	15	C	UR	8.87636	9.3029	8.20592	9.82536	8.86605	10.1422	9.16036	9.80498	8.60363	8.54387	8.66838
sp|Q8R0I0|ACE2_MOUSE	Ace2	Angiotensin-converting enzyme 2 OS=Mus musculus OX=10090 GN=Ace2 PE=1 SV=1	7392	5	C	UR	9.37389	9.83379	8.08395	9.3228	8.65445	9.18975	9.69923	11.3443	8.75444	6.87678	8.86658
sp|P21836|ACES_MOUSE	Ache	Acetylcholinesterase OS=Mus musculus OX=10090 GN=Ache PE=1 SV=1	3918	6	C	UR	9.59076	10.3622	8.27392	9.54891	7.77384	9.30376	8.20573	10.2892	8.99102	8.4459	9.21473
sp|Q9JIX8|ACINU_MOUSE	Acin1	Apoptotic chromatin condensation inducer in the nucleus OS=Mus musculus OX=10090 GN=Acin1 PE=1 SV=3	388	24	C	UR	9.30381	9.54606	9.28407	9.18027	9.45133	8.5815	8.22434	7.82801	8.86817	9.76463	9.96782
tr|B8JJ89|B8JJ89_MOUSE	Acin1	Apoptotic chromatin condensation inducer in the nucleus (Fragment) OS=Mus musculus OX=10090 GN=Acin1 PE=1 SV=8	388	1	C	UR	7.6265	9.51359	7.53261	10.5908	8.19292	10.4016	8.40342	11.065	7.07587	11.2414	8.35626
tr|Q3V117|Q3V117_MOUSE	Acly	ATP-citrate synthase OS=Mus musculus OX=10090 GN=Acly PE=1 SV=1	3354	58	C	UR	9.52901	8.95375	9.01493	8.99679	8.65524	9.12749	9.03017	9.08861	9.54576	9.12137	8.93688
sp|P28271|ACOC_MOUSE	Aco1	Cytoplasmic aconitate hydratase OS=Mus musculus OX=10090 GN=Aco1 PE=1 SV=3	2585	41	C	UR	9.05959	8.91991	9.10583	9.05472	9.28965	8.9793	9.24254	9.15189	9.19375	9.18466	8.81817
sp|Q99KI0|ACON_MOUSE	Aco2	Aconitate hydratase, mitochondrial OS=Mus musculus OX=10090 GN=Aco2 PE=1 SV=1	1938	102	C	UR	9.15373	9.6948	8.89559	9.41376	9.41599	8.47186	8.88268	8.96733	8.77842	9.04407	9.28178
sp|O55137|ACOT1_MOUSE	Acot1	Acyl-coenzyme A thioesterase 1 OS=Mus musculus OX=10090 GN=Acot1 PE=1 SV=1	709	7	C	UR	8.84925	9.61237	8.97249	9.05905	9.54567	9.18543	9.5785	8.58247	8.39475	9.39428	8.82575
sp|Q8VHQ9|ACO11_MOUSE	Acot11	Acyl-coenzyme A thioesterase 11 OS=Mus musculus OX=10090 GN=Acot11 PE=1 SV=1	619	20	C	UR	9.79095	9.05494	8.90163	9.67	8.88787	9.06556	8.30665	8.97457	9.40575	8.77425	9.16783
sp|Q9CQR4|ACO13_MOUSE	Acot13	Acyl-coenzyme A thioesterase 13 OS=Mus musculus OX=10090 GN=Acot13 PE=1 SV=1	6184	9	C	UR	9.29372	9.91196	9.02973	9.27877	8.18872	9.20909	8.55651	10.2889	8.84455	9.20791	8.19018
sp|Q9QYR9|ACOT2_MOUSE	Acot2	Acyl-coenzyme A thioesterase 2, mitochondrial OS=Mus musculus OX=10090 GN=Acot2 PE=1 SV=2	709	13	C	UR	9.44065	8.89497	9.31039	9.09353	8.6374	9.03781	8.97962	9.1841	9.21507	9.1793	9.02715
sp|Q6Q2Z6|ACOT5_MOUSE	Acot5	Acyl-coenzyme A thioesterase 5 OS=Mus musculus OX=10090 GN=Acot5 PE=2 SV=2	709	5	C	UR	8.45032	9.46559	9.0203	9.13321	8.86426	9.60704	9.37412	8.50965	8.92169	9.161	9.49282
sp|Q32Q92|ACOT6_MOUSE	Acot6	Acyl-coenzyme A thioesterase 6 OS=Mus musculus OX=10090 GN=Acot6 PE=1 SV=1	709	4	C	UR	9.46132	8.77628	8.44799	8.7034	8.82255	9.45747	8.72533	8.99351	9.48696	9.39124	9.73395
tr|E9PYH2|E9PYH2_MOUSE	Acot7	Cytosolic acyl coenzyme A thioester hydrolase OS=Mus musculus OX=10090 GN=Acot7 PE=1 SV=1	454	55	C	UR	8.63742	8.62984	9.87564	9.48993	8.19118	9.28907	8.7963	9.58628	9.99204	9.28328	8.22902
sp|P58137|ACOT8_MOUSE	Acot8	Acyl-coenzyme A thioesterase 8 OS=Mus musculus OX=10090 GN=Acot8 PE=1 SV=1	4218	3	C	UR	9.8559	9.0021	9.17922	9.6567	8.50836	8.94782	8.70855	9.05904	9.33288	9.15635	8.59307
sp|Q9R0X4|ACOT9_MOUSE	Acot9	Acyl-coenzyme A thioesterase 9, mitochondrial OS=Mus musculus OX=10090 GN=Acot9 PE=1 SV=1	4728	17	C	UR	9.20012	8.97282	9.1323	9.04539	8.6939	9.17917	8.57623	9.39879	9.17911	9.24179	9.38037
sp|Q9R0H0|ACOX1_MOUSE	Acox1	Peroxisomal acyl-coenzyme A oxidase 1 OS=Mus musculus OX=10090 GN=Acox1 PE=1 SV=5	57	38	C	UR	9.89807	9.02821	9.4327	9.21627	8.46215	8.38015	8.69774	9.04465	9.80583	8.6657	9.36852
tr|A2A848|A2A848_MOUSE	Acox1	Peroxisomal acyl-coenzyme A oxidase 1 (Fragment) OS=Mus musculus OX=10090 GN=Acox1 PE=1 SV=1	57	2	C	UR	10.9415	8.59999	9.2614	8.70043	8.05732	8.76524	8.53576	9.24971	9.70257	8.17546	10.0106
sp|Q9EPL9|ACOX3_MOUSE	Acox3	Peroxisomal acyl-coenzyme A oxidase 3 OS=Mus musculus OX=10090 GN=Acox3 PE=1 SV=2	4905	7	C	UR	9.4557	9.29925	8.88045	8.80857	9.10108	9.06785	9.24039	10.0105	9.27324	8.7285	8.13447
tr|Q561M1|Q561M1_MOUSE	Acp1	Acp1 protein OS=Mus musculus OX=10090 GN=Acp1 PE=1 SV=1	5020	12	C	UR	9.04486	8.71124	9.09876	8.89437	9.39599	8.75475	9.52648	8.99331	8.93064	9.44639	9.20321
sp|Q9D358|PPAC_MOUSE	Acp1	Low molecular weight phosphotyrosine protein phosphatase OS=Mus musculus OX=10090 GN=Acp1 PE=1 SV=3	5020	2	C	UR	7.92311	8.66428	9.61447	9.36207	9.09475	8.76625	8.78737	10.2573	9.25854	9.87927	8.39261
sp|P24638|PPAL_MOUSE	Acp2	Lysosomal acid phosphatase OS=Mus musculus OX=10090 GN=Acp2 PE=1 SV=2	2740	7	C	UR	9.02043	9.00758	9.19608	8.69854	8.94919	9.28534	9.53526	9.83179	9.02309	8.6473	8.8054
sp|Q8BP40|PPA6_MOUSE	Acp6	Lysophosphatidic acid phosphatase type 6 OS=Mus musculus OX=10090 GN=Acp6 PE=1 SV=1	275	8	C	UR	9.81068	8.68752	9.56453	8.62668	8.7549	8.60223	9.5096	9.99117	9.60298	8.72203	8.12768
sp|Q99PU5|ACBG1_MOUSE	Acsbg1	Long-chain-fatty-acid--CoA ligase ACSBG1 OS=Mus musculus OX=10090 GN=Acsbg1 PE=1 SV=1	2580	42	C	UR	10.0347	9.67884	8.8851	9.47331	8.70855	8.57365	8.49255	9.56945	9.22399	8.34233	9.01749
sp|Q8VCW8|ACSF2_MOUSE	Acsf2	Acyl-CoA synthetase family member 2, mitochondrial OS=Mus musculus OX=10090 GN=Acsf2 PE=1 SV=1	2036	28	C	UR	9.42773	9.1275	9.02545	9.45178	8.8045	8.93393	8.73725	9.64511	9.31281	9.25628	8.27766
sp|Q3URE1|ACSF3_MOUSE	Acsf3	Acyl-CoA synthetase family member 3, mitochondrial OS=Mus musculus OX=10090 GN=Acsf3 PE=1 SV=2	5985	15	C	UR	9.3028	8.70158	8.92048	8.73637	9.00524	9.04453	8.94571	9.23647	9.46134	9.18775	9.45772
tr|D3Z041|D3Z041_MOUSE	Acsl1	Long-chain-fatty-acid--CoA ligase 1 OS=Mus musculus OX=10090 GN=Acsl1 PE=1 SV=1	797	30	C	UR	9.27529	8.90584	8.62287	9.45446	9.16198	9.30983	9.30258	9.78539	9.15725	8.44571	8.57881
sp|Q9CZW4|ACSL3_MOUSE	Acsl3	Long-chain-fatty-acid--CoA ligase 3 OS=Mus musculus OX=10090 GN=Acsl3 PE=1 SV=2	354	32	C	UR	9.23667	8.73483	8.77871	8.87276	8.95904	9.79788	9.11479	9.68656	9.20047	8.58621	9.03208
sp|Q9QUJ7|ACSL4_MOUSE	Acsl4	Long-chain-fatty-acid--CoA ligase 4 OS=Mus musculus OX=10090 GN=Acsl4 PE=1 SV=2	354	16	C	UR	8.76011	9.2074	9.21037	8.97037	8.67629	9.41976	8.83278	9.15804	9.33558	9.0767	9.35259
sp|Q8JZR0|ACSL5_MOUSE	Acsl5	Long-chain-fatty-acid--CoA ligase 5 OS=Mus musculus OX=10090 GN=Acsl5 PE=1 SV=1	797	7	C	UR	9.12177	9.42976	8.6451	8.8955	9.03996	9.13325	9.64473	9.81894	8.62316	8.57213	9.07572
tr|Q8R1X1|Q8R1X1_MOUSE	Acsl6	Acyl-CoA synthetase long-chain family member 6 OS=Mus musculus OX=10090 GN=Acsl6 PE=1 SV=2	797	37	C	UR	9.54752	9.37859	8.48792	9.46008	8.62437	9.28201	8.83586	10.0704	9.06238	8.3417	8.90916
sp|Q91WC3|ACSL6_MOUSE	Acsl6	Long-chain-fatty-acid--CoA ligase 6 OS=Mus musculus OX=10090 GN=Acsl6 PE=1 SV=1	797	1	C	UR	10.0906	10.1534	8.03805	9.78368	7.83606	9.77121	8.74378	10.1525	8.36483	7.87319	9.19273
sp|Q99NB1|ACS2L_MOUSE	Acss1	Acetyl-coenzyme A synthetase 2-like, mitochondrial OS=Mus musculus OX=10090 GN=Acss1 PE=1 SV=1	3794	18	C	UR	9.76293	8.66713	8.65206	9.22309	8.6998	9.04524	8.61366	8.8711	9.8386	9.06314	9.56325
tr|A2AQN4|A2AQN4_MOUSE	Acss2	Acetyl-coenzyme A synthetase, cytoplasmic OS=Mus musculus OX=10090 GN=Acss2 PE=1 SV=1	5191	19	C	UR	9.79416	9.06036	8.23175	8.89785	9.15612	9.50334	9.04809	8.68999	9.2302	8.69909	9.68906
sp|Q14DH7|ACSS3_MOUSE	Acss3	Acyl-CoA synthetase short-chain family member 3, mitochondrial OS=Mus musculus OX=10090 GN=Acss3 PE=1 SV=2	4360	4	C	UR	9.28508	7.85654	8.41913	9.98825	8.88772	8.65217	8.90702	8.9511	9.24636	9.29761	10.509
sp|P60710|ACTB_MOUSE	Actb	Actin, cytoplasmic 1 OS=Mus musculus OX=10090 GN=Actb PE=1 SV=1	1490	225	C	UR	8.85228	9.17637	9.10423	8.98952	8.96214	9.1801	8.87852	9.05678	8.93729	9.64534	9.21742
tr|E9Q5F4|E9Q5F4_MOUSE	Actb	Actin, cytoplasmic 1 (Fragment) OS=Mus musculus OX=10090 GN=Actb PE=1 SV=1	1490	2	C	UR	9.47665	7.85149	12.2342	8.50104	6.26031	8.61542	7.97586	13.9043	10.3082	9.35028	5.52224
sp|Q8BFZ3|ACTBL_MOUSE	Actbl2	Beta-actin-like protein 2 OS=Mus musculus OX=10090 GN=Actbl2 PE=1 SV=1	1490	26	C	UR	9.49639	8.82944	9.64813	8.72872	8.48788	9.11701	8.77503	8.74832	9.317	9.04362	9.80847
sp|P68033|ACTC_MOUSE	Actc1	Actin, alpha cardiac muscle 1 OS=Mus musculus OX=10090 GN=Actc1 PE=1 SV=1	1490	177	C	UR	8.45804	9.97392	8.99594	10.5264	8.96002	8.5994	9.04594	8.52855	8.52172	9.29911	9.09095
sp|Q9Z2N8|ACL6A_MOUSE	Actl6a	Actin-like protein 6A OS=Mus musculus OX=10090 GN=Actl6a PE=1 SV=2	756	13	C	UR	9.57723	8.76282	9.04774	8.66433	9.51392	8.67245	9.38608	8.1993	9.44277	9.13738	9.59597
sp|Q99MR0|ACL6B_MOUSE	Actl6b	Actin-like protein 6B OS=Mus musculus OX=10090 GN=Actl6b PE=1 SV=1	756	15	C	UR	9.00664	9.3806	9.35081	8.92194	9.13629	8.62016	8.97727	8.57587	8.67078	9.5834	9.77624
sp|Q7TPR4|ACTN1_MOUSE	Actn1	Alpha-actinin-1 OS=Mus musculus OX=10090 GN=Actn1 PE=1 SV=1	148	28	C	UR	9.14482	8.69461	9.13754	9.49709	9.54516	9.08675	9.03061	8.16032	9.29311	9.23939	9.17059
tr|A1BN54|A1BN54_MOUSE	Actn1	Alpha actinin 1a OS=Mus musculus OX=10090 GN=Actn1 PE=1 SV=1	148	1	C	UR	8.84668	9.11448	8.43201	10.1123	9.76308	9.61819	8.00836	9.48308	8.92844	9.09996	8.59341
sp|Q9JI91|ACTN2_MOUSE	Actn2	Alpha-actinin-2 OS=Mus musculus OX=10090 GN=Actn2 PE=1 SV=2	148	19	C	UR	10.4165	10.5004	7.91364	9.73574	8.23923	8.37511	8.58682	11.4449	8.53731	8.26366	7.98675
sp|P57780|ACTN4_MOUSE	Actn4	Alpha-actinin-4 OS=Mus musculus OX=10090 GN=Actn4 PE=1 SV=1	148	61	C	UR	9.56744	9.83277	8.99121	9.54858	9.03722	8.8154	8.71936	8.96593	8.79959	8.97439	8.74812
tr|E9Q2W9|E9Q2W9_MOUSE	Actn4	Alpha-actinin-4 (Fragment) OS=Mus musculus OX=10090 GN=Actn4 PE=1 SV=1	148	1	C	UR	9.5445	10.3475	7.61051	8.824	9.04863	9.90696	8.15168	7.92057	8.22684	9.27692	11.1418
sp|Q9QZB7|ARP10_MOUSE	Actr10	Actin-related protein 10 OS=Mus musculus OX=10090 GN=Actr10 PE=1 SV=2	2836	20	C	UR	9.00098	9.42335	8.99255	8.96561	9.13679	9.28446	8.97423	9.12995	9.04616	8.90247	9.14344
sp|P61164|ACTZ_MOUSE	Actr1a	Alpha-centractin OS=Mus musculus OX=10090 GN=Actr1a PE=1 SV=1	701	37	C	UR	8.96355	9.1696	8.66823	8.7415	9.28955	9.0437	8.98781	8.85835	8.96978	9.28624	10.0217
sp|Q8R5C5|ACTY_MOUSE	Actr1b	Beta-centractin OS=Mus musculus OX=10090 GN=Actr1b PE=1 SV=1	701	7	C	UR	8.90866	9.09833	8.59634	9.0299	9.44332	9.25075	8.62562	8.85133	8.88847	9.43204	9.87524
sp|P61161|ARP2_MOUSE	Actr2	Actin-related protein 2 OS=Mus musculus OX=10090 GN=Actr2 PE=1 SV=1	3593	41	C	UR	8.75349	9.50647	9.03487	9.43437	8.82066	9.29201	8.95248	9.5842	8.73966	9.45755	8.42423
sp|Q99JY9|ARP3_MOUSE	Actr3	Actin-related protein 3 OS=Mus musculus OX=10090 GN=Actr3 PE=1 SV=3	1137	34	C	UR	9.31535	9.0498	9.01215	9.12751	8.69804	9.14208	8.94851	8.95236	9.27726	9.20328	9.27365
sp|Q641P0|ARP3B_MOUSE	Actr3b	Actin-related protein 3B OS=Mus musculus OX=10090 GN=Actr3b PE=1 SV=1	1137	17	C	UR	9.53618	8.96941	9.11209	9.29566	8.5792	8.90941	8.5869	9.57597	9.46173	8.91178	9.06167
tr|A0A0A0MQ89|A0A0A0MQ89_MOUSE	Actr5	Actin-related protein 5 OS=Mus musculus OX=10090 GN=Actr5 PE=1 SV=1	4850	4	C	UR	9.00574	8.92703	8.87143	8.62298	9.10387	9.33745	9.2079	8.74129	9.08761	9.45678	9.63793
sp|Q9D864|ARP6_MOUSE	Actr6	Actin-related protein 6 OS=Mus musculus OX=10090 GN=Actr6 PE=1 SV=2	7111	1	C	UR	8.0458	9.09437	9.37405	9.71594	10.0383	8.58488	9.39494	9.10781	8.72939	9.02699	8.88757
sp|Q8R2S9|ARP8_MOUSE	Actr8	Actin-related protein 8 OS=Mus musculus OX=10090 GN=Actr8 PE=2 SV=1	5453	2	C	UR	9.30895	8.86973	9.3888	9.33604	8.58105	8.57528	8.71381	8.39182	9.3838	9.85761	9.5931
sp|P37172|ACVR1_MOUSE	Acvr1	Activin receptor type-1 OS=Mus musculus OX=10090 GN=Acvr1 PE=2 SV=2	5012	6	C	UR	8.57973	8.8092	8.82196	9.35032	8.58325	9.95935	9.18719	9.76662	9.26613	9.11029	8.56597
sp|Q61271|ACV1B_MOUSE	Acvr1b	Activin receptor type-1B OS=Mus musculus OX=10090 GN=Acvr1b PE=1 SV=1	6536	7	C	UR	8.15546	8.32591	8.32938	9.13739	9.35985	9.68487	9.36809	9.09981	9.44684	9.21407	9.87835
sp|P27038|AVR2A_MOUSE	Acvr2a	Activin receptor type-2A OS=Mus musculus OX=10090 GN=Acvr2a PE=1 SV=1	2581	7	C	UR	8.62009	8.38708	9.19893	9.19952	8.60147	9.56295	9.44769	9.29169	9.3576	9.14111	9.19186
sp|Q99JW2|ACY1_MOUSE	Acy1	Aminoacylase-1 OS=Mus musculus OX=10090 GN=Acy1 PE=1 SV=1	1491	13	C	UR	9.2789	9.12033	8.98009	9.04235	9.12559	9.45238	9.19027	9.60435	8.71354	9.28354	8.20864
sp|Q91XE4|ACY3_MOUSE	Acy3	N-acyl-aromatic-L-amino acid amidohydrolase (carboxylate-forming) OS=Mus musculus OX=10090 GN=Acy3 PE=1 SV=1	5419	6	C	UR	9.31085	8.40577	8.26695	9.97194	9.06555	9.6241	9.61222	9.61944	9.38892	8.65993	8.07434
tr|E9QJT5|E9QJT5_MOUSE	Acyp1	Acylphosphatase OS=Mus musculus OX=10090 GN=Acyp1 PE=1 SV=1	2527	8	C	UR	9.33743	9.36102	9.11755	9.32964	9.26167	9.01319	9.35973	8.80457	8.74296	8.94928	8.72296
sp|P56375|ACYP2_MOUSE	Acyp2	Acylphosphatase-2 OS=Mus musculus OX=10090 GN=Acyp2 PE=1 SV=2	760	14	C	UR	9.25843	9.39338	9.06596	9.42035	9.14637	8.74416	9.22722	9.16639	9.01654	8.95398	8.60723
sp|P03958|ADA_MOUSE	Ada	Adenosine deaminase OS=Mus musculus OX=10090 GN=Ada PE=1 SV=3	4979	4	C	UR	8.47069	8.40824	8.62546	9.48024	9.06052	9.92617	9.39998	9.31991	8.95763	9.60543	8.74572
sp|Q80SY6|ADAL_MOUSE	Adal	Adenosine deaminase-like protein OS=Mus musculus OX=10090 GN=Adal PE=2 SV=1	6940	3	C	UR	9.10026	8.41785	9.40846	9.05274	8.82041	9.27417	9.33769	8.64232	9.67001	9.5061	8.77
sp|O35598|ADA10_MOUSE	Adam10	Disintegrin and metalloproteinase domain-containing protein 10 OS=Mus musculus OX=10090 GN=Adam10 PE=1 SV=2	4080	17	C	UR	8.95603	8.60295	9.48587	8.87531	8.97745	9.77287	9.41936	9.69414	9.18613	8.88759	8.14228
tr|Q7TQG7|Q7TQG7_MOUSE	Adam11	A disintegrin and metallopeptidase domain 11, isoform CRA_a OS=Mus musculus OX=10090 GN=Adam11 PE=1 SV=1	3711	9	C	UR	9.51501	8.77845	8.9051	9.07943	9.29475	9.30457	8.98083	9.05717	9.10959	8.71906	9.25604
sp|O88839|ADA15_MOUSE	Adam15	Disintegrin and metalloproteinase domain-containing protein 15 OS=Mus musculus OX=10090 GN=Adam15 PE=1 SV=2	2175	7	C	UR	8.43805	9.21186	8.99307	9.01051	9.03658	8.90918	9.42501	9.2076	9.17099	9.39887	9.19829
tr|E9PXU2|E9PXU2_MOUSE	Adam17	Disintegrin and metalloproteinase domain-containing protein 17 OS=Mus musculus OX=10090 GN=Adam17 PE=1 SV=1	6347	5	C	UR	8.79972	9.37903	9.33304	9.20352	9.06075	8.10325	9.39767	9.47129	9.7455	8.57433	8.93191
sp|Q9R1V6|ADA22_MOUSE	Adam22	Disintegrin and metalloproteinase domain-containing protein 22 OS=Mus musculus OX=10090 GN=Adam22 PE=1 SV=2	721	45	C	UR	9.00115	8.3755	9.73277	8.48165	9.25901	8.94652	9.21775	8.66351	9.87864	9.09489	9.34862
sp|Q9R1V7|ADA23_MOUSE	Adam23	Disintegrin and metalloproteinase domain-containing protein 23 OS=Mus musculus OX=10090 GN=Adam23 PE=1 SV=1	3282	10	C	UR	8.55002	9.91888	8.64982	9.99781	8.53736	9.35261	8.59136	10.0648	8.50552	9.47688	8.35491
tr|A0A140LHU0|A0A140LHU0_MOUSE	Adam9	Disintegrin and metalloproteinase domain-containing protein 9 OS=Mus musculus OX=10090 GN=Adam9 PE=1 SV=1	3439	11	C	UR	9.11012	9.74298	9.01794	8.89346	9.6215	8.77969	9.26583	9.03717	8.55108	8.74552	9.23472
tr|E9PY16|E9PY16_MOUSE	Adap1	ArfGAP with dual PH domains 1 OS=Mus musculus OX=10090 GN=Adap1 PE=1 SV=1	2178	25	C	UR	9.48425	9.02	9.25055	9.2978	8.19411	9.06997	8.71071	10.071	9.37955	9.11178	8.4103
sp|Q99MU3|DSRAD_MOUSE	Adar	Double-stranded RNA-specific adenosine deaminase OS=Mus musculus OX=10090 GN=Adar PE=1 SV=2	1657	21	C	UR	8.25138	8.47223	9.58167	8.52492	9.27919	9.08877	9.05692	8.51399	9.61648	9.85736	9.7571
sp|Q91ZS8|RED1_MOUSE	Adarb1	Double-stranded RNA-specific editase 1 OS=Mus musculus OX=10090 GN=Adarb1 PE=1 SV=1	5520	5	C	UR	9.53221	8.05427	8.5714	7.89657	9.269	9.54062	9.93204	10.0159	8.88095	9.56739	8.73965
sp|Q9JHI2|ADAT1_MOUSE	Adat1	tRNA-specific adenosine deaminase 1 OS=Mus musculus OX=10090 GN=Adat1 PE=1 SV=1	5760	4	C	UR	9.42749	8.72161	8.85643	9.35792	8.53873	9.39283	8.81561	8.32322	9.67686	9.90754	8.98177
sp|Q6PAT0|ADAT3_MOUSE	Adat3	Probable inactive tRNA-specific adenosine deaminase-like protein 3 OS=Mus musculus OX=10090 GN=Adat3 PE=1 SV=1	5742	1	C	UR	8.61803	9.39791	9.64312	7.70537	9.40736	8.9262	9.28981	7.81644	9.28126	9.73277	10.1817
sp|Q9D0L4|ADCK1_MOUSE	Adck1	Uncharacterized aarF domain-containing protein kinase 1 OS=Mus musculus OX=10090 GN=Adck1 PE=1 SV=1	1069	9	C	UR	9.00112	8.80744	8.77164	9.11017	9.10963	9.15216	9.30593	9.56409	8.94463	8.61293	9.62026
sp|Q6NSR3|ADCK2_MOUSE	Adck2	Uncharacterized aarF domain-containing protein kinase 2 OS=Mus musculus OX=10090 GN=Adck2 PE=2 SV=1	813	2	C	UR	9.07936	9.28891	8.67864	8.76293	9.054	9.82083	9.15675	10.053	8.65744	8.53823	8.90992
tr|E9PUK2|E9PUK2_MOUSE	Adck5	Uncharacterized aarF domain-containing protein kinase 5 OS=Mus musculus OX=10090 GN=Adck5 PE=1 SV=1	1107	3	C	UR	8.71519	8.72986	8.77008	9.72805	7.86661	10.0451	9.07815	10.2253	8.84498	9.06364	8.9331
sp|O88444|ADCY1_MOUSE	Adcy1	Adenylate cyclase type 1 OS=Mus musculus OX=10090 GN=Adcy1 PE=1 SV=2	6670	9	C	UR	9.30571	9.80757	7.63077	9.69526	8.92512	9.30679	8.89129	9.88964	8.69865	8.27469	9.57452
tr|Q3V1Q3|Q3V1Q3_MOUSE	Adcy2	Adenylate cyclase OS=Mus musculus OX=10090 GN=Adcy2 PE=1 SV=1	3932	16	C	UR	9.36026	9.39823	8.94977	9.01056	8.41069	8.89655	9.57748	9.3959	9.1751	8.62229	9.20316
sp|Q8VHH7|ADCY3_MOUSE	Adcy3	Adenylate cyclase type 3 OS=Mus musculus OX=10090 GN=Adcy3 PE=1 SV=2	4662	16	C	UR	8.9816	8.46839	9.06365	8.70325	8.66477	9.928	9.72556	9.80905	9.45193	8.44893	8.75487
sp|P84309|ADCY5_MOUSE	Adcy5	Adenylate cyclase type 5 OS=Mus musculus OX=10090 GN=Adcy5 PE=1 SV=2	1728	13	C	UR	8.65315	8.31201	8.65225	8.86254	8.73237	10.3648	9.82695	10.275	9.05005	8.47935	8.7916
tr|F8VQ52|F8VQ52_MOUSE	Adcy6	Adenylate cyclase OS=Mus musculus OX=10090 GN=Adcy6 PE=1 SV=1	1728	7	C	UR	8.97883	8.67715	8.89919	8.74796	8.25327	9.88312	9.67847	9.8121	9.48833	8.81287	8.76872
sp|P51829|ADCY7_MOUSE	Adcy7	Adenylate cyclase type 7 OS=Mus musculus OX=10090 GN=Adcy7 PE=1 SV=2	1728	2	C	UR	8.73701	8.12593	8.91991	8.82693	8.15875	10.1178	9.3537	9.27706	9.93952	8.68087	9.86253
sp|P97490|ADCY8_MOUSE	Adcy8	Adenylate cyclase type 8 OS=Mus musculus OX=10090 GN=Adcy8 PE=1 SV=2	4624	13	C	UR	9.11797	8.73489	9.25734	8.6492	8.52517	8.86243	9.53255	10.3622	9.45399	8.65309	8.85116
sp|P51830|ADCY9_MOUSE	Adcy9	Adenylate cyclase type 9 OS=Mus musculus OX=10090 GN=Adcy9 PE=1 SV=1	781	20	C	UR	9.304	9.10727	8.9816	8.69219	8.89259	8.98566	9.09043	9.68087	9.2352	8.7274	9.3028
sp|O70176|PACA_MOUSE	Adcyap1	Pituitary adenylate cyclase-activating polypeptide OS=Mus musculus OX=10090 GN=Adcyap1 PE=2 SV=1	8092	1	C	UR	9.52868	9.21397	9.94945	9.0086	9.86185	9.43636	8.9648	8.24558	8.3032	9.15048	8.33705
tr|E9PVE8|E9PVE8_MOUSE	Adcyap1r1	Pituitary adenylate cyclase-activating polypeptide type I receptor OS=Mus musculus OX=10090 GN=Adcyap1r1 PE=1 SV=1	1893	10	C	UR	8.43071	8.43525	9.13314	8.70837	8.1939	9.8716	10.3137	10.953	9.52099	8.09036	8.34898
tr|Q6NXJ9|Q6NXJ9_MOUSE	Adcyap1r1	Adenylate cyclase activating polypeptide 1 receptor 1 OS=Mus musculus OX=10090 GN=Adcyap1r1 PE=1 SV=1	1893	1	C	UR	9.25761	7.8364	8.57731	7.34439	8.51127	11.2306	12.0071	13.2659	8.09634	7.33947	6.53368
tr|F8WGR0|F8WGR0_MOUSE	Add1	Alpha-adducin OS=Mus musculus OX=10090 GN=Add1 PE=1 SV=1	567	34	C	UR	9.0067	8.84166	9.61351	8.70091	9.79679	8.66159	8.56566	8.30571	9.49087	9.56419	9.4524
tr|E9Q1K3|E9Q1K3_MOUSE	Add1	Alpha-adducin OS=Mus musculus OX=10090 GN=Add1 PE=1 SV=1	567	1	C	UR	8.52094	8.86484	9.46469	9.24601	9.23148	9.17316	8.07537	8.37931	9.73127	10.0757	9.23726
sp|Q9QYB8|ADDB_MOUSE	Add2	Beta-adducin OS=Mus musculus OX=10090 GN=Add2 PE=1 SV=4	567	53	C	UR	9.31584	9.17016	9.3971	9.2038	9.30024	8.99501	8.35252	8.88571	9.09766	9.49266	8.7893
sp|Q9QYB5|ADDG_MOUSE	Add3	Gamma-adducin OS=Mus musculus OX=10090 GN=Add3 PE=1 SV=2	5039	22	C	UR	8.75956	9.05306	9.29368	9.41011	9.41836	9.35551	8.55055	8.65585	8.82106	9.93219	8.75007
sp|Q8C4G9|AGRA1_MOUSE	Adgra1	Adhesion G protein-coupled receptor A1 OS=Mus musculus OX=10090 GN=Adgra1 PE=2 SV=1	2251	3	C	UR	8.47438	8.27908	9.46782	8.66457	9.05239	9.86284	9.50763	9.66998	9.10935	8.69034	9.22162
sp|Q7TT36|AGRA3_MOUSE	Adgra3	Adhesion G protein-coupled receptor A3 OS=Mus musculus OX=10090 GN=Adgra3 PE=2 SV=3	6679	3	C	UR	8.98844	8.73534	9.02142	9.26488	9.44755	8.94981	9.08434	9.6353	8.85856	8.62213	9.39223
sp|Q3UHD1|AGRB1_MOUSE	Adgrb1	Adhesion G protein-coupled receptor B1 OS=Mus musculus OX=10090 GN=Adgrb1 PE=1 SV=1	1442	22	C	UR	9.62052	9.98071	9.1251	9.014	8.70309	8.2878	8.87666	10.1003	8.77231	8.77161	8.74794
tr|H7BWZ2|H7BWZ2_MOUSE	Adgrb2	Adhesion G protein-coupled receptor B2 OS=Mus musculus OX=10090 GN=Adgrb2 PE=1 SV=1	23	13	C	UR	9.33373	9.01499	9.09309	8.93596	7.98999	9.07379	8.98433	9.86211	9.73539	8.54206	9.43456
sp|Q80ZF8|AGRB3_MOUSE	Adgrb3	Adhesion G protein-coupled receptor B3 OS=Mus musculus OX=10090 GN=Adgrb3 PE=1 SV=2	23	8	C	UR	9.04529	9.39173	10.0104	8.83183	9.15239	8.44269	8.6364	8.66649	8.86814	9.70953	9.24508
sp|Q61549|AGRE1_MOUSE	Adgre1	Adhesion G protein-coupled receptor E1 OS=Mus musculus OX=10090 GN=Adgre1 PE=1 SV=1	7402	2	C	UR	8.43683	8.50357	10.5015	10.118	7.9114	8.66269	9.8259	9.79074	9.75079	9.12061	7.378
tr|E9QJS7|E9QJS7_MOUSE	Adgre5	Adhesion G protein-coupled receptor E5 OS=Mus musculus OX=10090 GN=Adgre5 PE=1 SV=1	6540	2	C	UR	9.70443	8.77922	9.42984	8.79679	9.08797	8.38816	9.1257	9.14403	9.97658	8.59738	8.96991
sp|G5E8Q8|AGRF5_MOUSE	Adgrf5	Adhesion G protein-coupled receptor F5 OS=Mus musculus OX=10090 GN=Adgrf5 PE=1 SV=1	6971	1	C	UR	9.51511	9.54742	8.48089	9.25705	8.94462	8.62033	8.7571	8.91428	9.3523	8.64533	9.96558
sp|Q8K209|AGRG1_MOUSE	Adgrg1	Adhesion G-protein coupled receptor G1 OS=Mus musculus OX=10090 GN=Adgrg1 PE=1 SV=1	2636	8	C	UR	9.1891	8.85704	9.1985	8.61167	8.93499	8.95471	9.71806	9.41185	9.04601	9.11006	8.96801
tr|E9Q3V9|E9Q3V9_MOUSE	Adgrl1	Adhesion G protein-coupled receptor L1 OS=Mus musculus OX=10090 GN=Adgrl1 PE=1 SV=1	330	53	C	UR	9.07732	9.6846	9.6042	8.98806	8.8594	8.87416	8.83107	9.327	8.71224	9.16549	8.87645
tr|E9Q9Q9|E9Q9Q9_MOUSE	Adgrl1	Adhesion G protein-coupled receptor L1 OS=Mus musculus OX=10090 GN=Adgrl1 PE=1 SV=1	330	1	C	UR	9.78537	9.84565	9.6231	8.50248	9.68894	8.52865	9.23639	8.70314	8.50221	8.48097	9.10309
tr|A0A0G2JGM8|A0A0G2JGM8_MOUSE	Adgrl2	Adhesion G protein-coupled receptor L2 OS=Mus musculus OX=10090 GN=Adgrl2 PE=1 SV=1	330	23	C	UR	9.37727	10.0746	8.88601	9.73374	8.38002	8.72665	8.6742	9.94802	8.73812	9.09651	8.36491
tr|D3YTW7|D3YTW7_MOUSE	Adgrl3	Adhesion G protein-coupled receptor L3 OS=Mus musculus OX=10090 GN=Adgrl3 PE=1 SV=1	2434	41	C	UR	9.21071	9.2239	9.24062	8.90111	9.19601	8.91292	9.06958	8.92809	8.9409	9.20821	9.16795
sp|P28474|ADHX_MOUSE	Adh5	Alcohol dehydrogenase class-3 OS=Mus musculus OX=10090 GN=Adh5 PE=1 SV=3	1471	38	C	UR	9.34495	8.9998	9.52256	9.24383	8.8901	8.87097	8.46738	8.89832	9.72038	9.12326	8.91845
sp|Q8R0N6|HOT_MOUSE	Adhfe1	Hydroxyacid-oxoacid transhydrogenase, mitochondrial OS=Mus musculus OX=10090 GN=Adhfe1 PE=1 SV=2	2853	6	C	UR	9.02203	8.91441	8.86581	9.5372	8.76014	8.94456	8.84926	9.61468	9.16915	9.23101	9.09175
sp|Q99JT9|MTND_MOUSE	Adi1	1,2-dihydroxy-3-keto-5-methylthiopentene dioxygenase OS=Mus musculus OX=10090 GN=Adi1 PE=1 SV=1	7881	3	C	UR	10.1782	8.8979	8.28862	8.23305	10.4543	9.71581	9.99531	9.49643	8.7354	8.05339	7.95158
sp|Q91VH1|PAQR1_MOUSE	Adipor1	Adiponectin receptor protein 1 OS=Mus musculus OX=10090 GN=Adipor1 PE=1 SV=1	4911	3	C	UR	8.54631	10.6314	8.65726	9.61914	8.24562	9.69967	8.64156	10.9064	7.71408	9.63913	7.69948
sp|P55264|ADK_MOUSE	Adk	Adenosine kinase OS=Mus musculus OX=10090 GN=Adk PE=1 SV=2	506	11	C	UR	8.85978	9.41936	8.24118	10.0611	10.6528	8.31103	8.5326	8.19905	8.64427	9.02854	10.0503
sp|Q9Z103|ADNP_MOUSE	Adnp	Activity-dependent neuroprotector homeobox protein OS=Mus musculus OX=10090 GN=Adnp PE=1 SV=2	4639	21	C	UR	8.70112	9.38113	9.04669	8.72714	9.4671	8.79445	9.37186	8.68052	8.73199	9.45909	9.6389
sp|Q6PDY2|AEDO_MOUSE	Ado	2-aminoethanethiol dioxygenase OS=Mus musculus OX=10090 GN=Ado PE=1 SV=2	968	8	C	UR	9.65879	9.80781	8.03989	8.76161	9.17884	9.52812	8.40381	9.61543	9.11406	9.02907	8.86256
sp|Q60612|AA1R_MOUSE	Adora1	Adenosine receptor A1 OS=Mus musculus OX=10090 GN=Adora1 PE=2 SV=4	6870	1	C	UR	7.89084	9.98277	8.55071	8.22139	7.49766	9.67132	9.46047	14.2349	8.43913	8.5882	7.4626
sp|Q8VDL4|ADPGK_MOUSE	Adpgk	ADP-dependent glucokinase OS=Mus musculus OX=10090 GN=Adpgk PE=1 SV=2	5213	7	C	UR	8.93587	9.65416	8.00446	9.46595	8.66886	10.5806	8.78189	9.85183	8.33221	8.98034	8.74378
sp|P54923|ADPRH_MOUSE	Adprh	[Protein ADP-ribosylarginine] hydrolase OS=Mus musculus OX=10090 GN=Adprh PE=1 SV=1	2416	33	C	UR	9.02382	9.01528	8.64742	8.98352	9.51827	9.315	9.02561	8.3342	9.11462	9.11589	9.90637
sp|Q8CG72|ARHL2_MOUSE	Adprhl2	ADP-ribose glycohydrolase ARH3 OS=Mus musculus OX=10090 GN=Adprhl2 PE=1 SV=1	2391	5	C	UR	8.96868	9.18949	8.93497	9.16271	8.64288	9.58337	8.72373	9.95899	8.87554	9.62925	8.3304
sp|Q99KS6|ADPRM_MOUSE	Adprm	Manganese-dependent ADP-ribose/CDP-alcohol diphosphatase OS=Mus musculus OX=10090 GN=Adprm PE=1 SV=1	5638	3	C	UR	8.75294	8.87415	9.15486	9.15389	9.75543	9.03977	9.20594	7.89756	9.00858	9.52663	9.63025
sp|P97718|ADA1A_MOUSE	Adra1a	Alpha-1A adrenergic receptor OS=Mus musculus OX=10090 GN=Adra1a PE=1 SV=3	5869	5	C	UR	8.77435	8.15983	9.00429	8.15757	9.14568	9.77379	10.0597	9.27243	9.28557	8.89542	9.47136
tr|Q9DBL0|Q9DBL0_MOUSE	Adra1b	Adrenergic receptor, alpha 1b OS=Mus musculus OX=10090 GN=Adra1b PE=1 SV=1	6496	3	C	UR	11.3409	10.6711	9.04474	8.42264	8.90829	8.51703	8.79784	10.6906	7.81973	7.66904	8.11812
tr|Q3URE6|Q3URE6_MOUSE	Adra2a	Adrenergic receptor, alpha 2a OS=Mus musculus OX=10090 GN=Adra2a PE=1 SV=1	6176	2	C	UR	9.00232	7.33321	8.48043	8.64596	8.87928	10.5893	9.92614	8.46102	9.70045	9.08372	9.89816
tr|F8VQ23|F8VQ23_MOUSE	Adra2b	Alpha-2B adrenergic receptor OS=Mus musculus OX=10090 GN=Adra2b PE=1 SV=1	7501	1	C	UR	8.14477	7.71961	9.52916	8.33263	9.96941	9.082	9.62928	9.49057	9.36928	9.39297	9.34033
sp|Q3UYH7|ARBK2_MOUSE	Adrbk2	Beta-adrenergic receptor kinase 2 OS=Mus musculus OX=10090 GN=Adrbk2 PE=1 SV=2	4079	8	C	UR	9.03464	8.24323	9.30542	8.72549	8.74487	9.32453	8.99764	9.10534	9.8395	9.18746	9.49189
sp|P54822|PUR8_MOUSE	Adsl	Adenylosuccinate lyase OS=Mus musculus OX=10090 GN=Adsl PE=1 SV=2	230	18	C	UR	8.91868	8.29436	9.37566	8.73811	9.20612	8.89828	9.19401	8.54996	9.8303	9.27117	9.72336
sp|P46664|PURA2_MOUSE	Adss	Adenylosuccinate synthetase isozyme 2 OS=Mus musculus OX=10090 GN=Adss PE=1 SV=2	1690	21	C	UR	9.21879	8.85078	9.1147	8.59139	8.77005	8.892	9.08733	9.51185	9.59868	9.11475	9.24967
sp|P28650|PURA1_MOUSE	Adssl1	Adenylosuccinate synthetase isozyme 1 OS=Mus musculus OX=10090 GN=Adssl1 PE=1 SV=2	1690	10	C	UR	8.68382	9.52786	8.04109	9.24449	9.1489	9.99265	8.59172	9.96	8.77392	9.4655	8.57005
sp|P63002|AES_MOUSE	Aes	Amino-terminal enhancer of split OS=Mus musculus OX=10090 GN=Aes PE=1 SV=1	4045	5	C	UR	9.37551	9.47018	9.72446	8.24004	7.8422	8.83816	8.63781	9.59026	10.0202	9.70365	8.55749
sp|Q80YS6|AFAP1_MOUSE	Afap1	Actin filament-associated protein 1 OS=Mus musculus OX=10090 GN=Afap1 PE=1 SV=1	3322	4	C	UR	9.25051	9.96901	8.8404	8.66843	9.12844	8.26113	8.98851	9.40987	9.16132	8.75612	9.56627
tr|A0A1D5RLL0|A0A1D5RLL0_MOUSE	Afap1	Actin filament-associated protein 1 (Fragment) OS=Mus musculus OX=10090 GN=Afap1 PE=4 SV=1	3322	2	C	UR	9.89174	9.86395	8.8478	8.17627	8.62157	9.78313	7.81654	8.99956	8.95663	9.96705	9.07576
sp|Q8BZI0|AF1L1_MOUSE	Afap1l1	Actin filament-associated protein 1-like 1 OS=Mus musculus OX=10090 GN=Afap1l1 PE=1 SV=1	5743	1	C	UR	8.91919	8.33083	9.54821	9.80529	8.12684	8.93459	8.32715	9.11663	9.99631	10.4878	8.40711
sp|Q5DTU0|AF1L2_MOUSE	Afap1l2	Actin filament-associated protein 1-like 2 OS=Mus musculus OX=10090 GN=Afap1l2 PE=1 SV=2	417	9	C	UR	9.19665	9.58873	8.89478	8.94695	9.30758	9.02281	8.71821	8.78787	8.59232	9.81384	9.13025
tr|E9Q9C3|E9Q9C3_MOUSE	Afdn	Afadin OS=Mus musculus OX=10090 GN=Afdn PE=1 SV=1	774	66	C	UR	9.00016	9.18265	9.52928	8.85236	8.99113	8.93864	8.99902	8.99123	9.06041	9.23619	9.21894
sp|Q9ESC8|AFF4_MOUSE	Aff4	AF4/FMR2 family member 4 OS=Mus musculus OX=10090 GN=Aff4 PE=1 SV=1	4416	6	C	UR	8.32666	9.20995	9.43167	8.79641	9.82444	9.02721	9.03084	8.12417	8.67411	9.48046	10.0741
sp|Q3V384|AFG1L_MOUSE	Afg1l	AFG1-like ATPase OS=Mus musculus OX=10090 GN=Afg1l PE=1 SV=1	639	4	C	UR	9.40305	9.6236	8.05864	9.4478	8.56466	9.1887	7.95742	10.297	9.68676	8.95586	8.8165
sp|Q920A7|AFG31_MOUSE	Afg3l1	AFG3-like protein 1 OS=Mus musculus OX=10090 GN=Afg3l1 PE=1 SV=2	14	11	C	UR	8.73615	8.91019	8.95028	8.93979	8.85639	9.51547	9.57424	10.3641	8.66304	8.58979	8.90056
sp|Q8JZQ2|AFG32_MOUSE	Afg3l2	AFG3-like protein 2 OS=Mus musculus OX=10090 GN=Afg3l2 PE=1 SV=1	14	23	C	UR	8.92076	8.5459	9.19639	8.74638	9.25669	9.2802	9.89231	9.67818	9.11273	8.3836	8.98686
sp|O89020|AFAM_MOUSE	Afm	Afamin OS=Mus musculus OX=10090 GN=Afm PE=1 SV=2	6095	2	C	UR	8.82773	9.4192	9.22054	10.2336	9.47004	8.75004	10.714	11.337	8.87205	7.49024	5.66549
sp|P02772|FETA_MOUSE	Afp	Alpha-fetoprotein OS=Mus musculus OX=10090 GN=Afp PE=2 SV=1	2758	7	C	UR	8.55458	12.8271	7.25919	11.9121	8.67525	10.735	8.10626	8.5504	8.88218	7.2629	7.23502
sp|Q80WT5|AFTIN_MOUSE	Aftph	Aftiphilin OS=Mus musculus OX=10090 GN=Aftph PE=1 SV=2	3493	11	C	UR	8.85497	9.26369	9.54103	8.95752	9.72781	8.69771	8.60387	8.16218	8.91082	9.74998	9.53042
sp|Q8BXK8|AGAP1_MOUSE	Agap1	Arf-GAP with GTPase, ANK repeat and PH domain-containing protein 1 OS=Mus musculus OX=10090 GN=Agap1 PE=1 SV=1	3156	18	C	UR	8.95122	8.67593	8.81255	8.84735	9.0585	9.47095	8.90365	8.94676	9.38384	9.32503	9.62422
tr|A0A1D5RMD5|A0A1D5RMD5_MOUSE	Agap1	Arf-GAP with GTPase, ANK repeat and PH domain-containing protein 1 (Fragment) OS=Mus musculus OX=10090 GN=Agap1 PE=4 SV=1	3156	1	C	UR	9.12973	8.15932	8.91807	8.30225	8.68537	10.3443	9.92052	8.76674	10.4276	8.32857	9.01759
sp|Q3UHD9|AGAP2_MOUSE	Agap2	Arf-GAP with GTPase, ANK repeat and PH domain-containing protein 2 OS=Mus musculus OX=10090 GN=Agap2 PE=1 SV=1	923	34	C	UR	8.43272	9.08054	8.83594	8.99087	8.94554	9.82602	9.07624	9.6311	8.71624	9.48605	8.97872
tr|F8VQE9|F8VQE9_MOUSE	Agap3	Arf-GAP with GTPase, ANK repeat and PH domain-containing protein 3 OS=Mus musculus OX=10090 GN=Agap3 PE=1 SV=1	3156	15	C	UR	9.30281	9.05472	8.46472	8.93516	8.76112	9.73138	8.83387	9.37268	8.98573	8.97225	9.58555
tr|A0A0G2JDW1|A0A0G2JDW1_MOUSE	Agap3	Arf-GAP with GTPase, ANK repeat and PH domain-containing protein 3 OS=Mus musculus OX=10090 GN=Agap3 PE=1 SV=1	3156	1	C	UR	8.63784	8.66908	9.1038	9.48255	8.55602	9.66516	8.3521	8.97973	10.1224	9.67387	8.75751
tr|A0A1D5RMG4|A0A1D5RMG4_MOUSE	Agap3	Arf-GAP with GTPase, ANK repeat and PH domain-containing protein 3 OS=Mus musculus OX=10090 GN=Agap3 PE=1 SV=1	3156	2	C	UR	8.36971	7.99528	10.0077	8.51004	9.55633	9.4239	9.69977	8.48085	9.53264	9.13935	9.28447
sp|Q09LZ8|CBPC6_MOUSE	Agbl4	Cytosolic carboxypeptidase 6 OS=Mus musculus OX=10090 GN=Agbl4 PE=1 SV=1	6328	4	C	UR	8.63539	8.84107	9.17246	9.41609	9.29434	8.99239	9.41581	9.01999	9.14516	9.21157	8.85572
tr|A0A087WR52|A0A087WR52_MOUSE	Agfg1	Arf-GAP domain and FG repeat-containing protein 1 (Fragment) OS=Mus musculus OX=10090 GN=Agfg1 PE=1 SV=1	2731	15	C	UR	8.98114	8.64299	9.55221	8.67862	9.1392	8.65291	9.36863	8.68099	9.53225	9.22661	9.54446
tr|Q3U2K8|Q3U2K8_MOUSE	Agfg2	Arf-GAP domain and FG repeat-containing protein 2 OS=Mus musculus OX=10090 GN=Agfg2 PE=1 SV=1	926	6	C	UR	9.67857	8.29234	10.0485	7.922	9.64318	8.31626	9.5538	8.46185	9.66342	8.57711	9.84297
sp|Q9ESW4|AGK_MOUSE	Agk	Acylglycerol kinase, mitochondrial OS=Mus musculus OX=10090 GN=Agk PE=1 SV=1	82	13	C	UR	9.28433	9.035	8.90277	9.22709	9.29495	8.72045	9.18363	8.88801	9.16092	8.31074	9.99212
tr|F8VPN4|F8VPN4_MOUSE	Agl	Amylo-1,6-glucosidase, 4-alpha-glucanotransferase OS=Mus musculus OX=10090 GN=Agl PE=1 SV=1	3387	40	C	UR	9.22681	9.45361	8.34709	9.75473	8.82618	9.35169	8.66099	9.29896	8.94192	8.79971	9.33831
sp|Q8CJG1|AGO1_MOUSE	Ago1	Protein argonaute-1 OS=Mus musculus OX=10090 GN=Ago1 PE=1 SV=2	3364	11	C	UR	9.15964	8.81215	9.46142	8.98287	8.63628	8.7329	8.86371	9.33933	9.62621	9.2635	9.12199
sp|Q8CJG0|AGO2_MOUSE	Ago2	Protein argonaute-2 OS=Mus musculus OX=10090 GN=Ago2 PE=1 SV=3	3364	26	C	UR	9.04306	8.7451	9.29974	9.19293	8.62836	9.37333	9.02233	9.14471	9.09332	9.29746	9.15965
sp|Q8CJF9|AGO3_MOUSE	Ago3	Protein argonaute-3 OS=Mus musculus OX=10090 GN=Ago3 PE=2 SV=2	3364	3	C	UR	9.4888	8.67393	9.17781	8.87331	9.36714	9.92995	8.92993	8.90487	9.21178	8.87565	8.56683
tr|A0A0R4J263|A0A0R4J263_MOUSE	Agpat1	1-acyl-sn-glycerol-3-phosphate acyltransferase OS=Mus musculus OX=10090 GN=Agpat1 PE=1 SV=1	5306	9	C	UR	9.04854	8.46741	8.53809	8.86712	8.09297	10.3984	9.63106	10.2532	9.62133	8.62902	8.45285
sp|Q9D517|PLCC_MOUSE	Agpat3	1-acyl-sn-glycerol-3-phosphate acyltransferase gamma OS=Mus musculus OX=10090 GN=Agpat3 PE=1 SV=2	3909	9	C	UR	9.37504	9.21093	8.24345	9.25757	8.87452	9.61354	9.56308	9.88118	8.80207	7.7303	9.44833
sp|Q8K4X7|PLCD_MOUSE	Agpat4	1-acyl-sn-glycerol-3-phosphate acyltransferase delta OS=Mus musculus OX=10090 GN=Agpat4 PE=1 SV=1	4839	15	C	UR	8.45546	8.82957	8.77725	9.0663	8.6141	10.3719	9.91824	10.626	8.52968	8.76866	8.04284
sp|Q9D1E8|PLCE_MOUSE	Agpat5	1-acyl-sn-glycerol-3-phosphate acyltransferase epsilon OS=Mus musculus OX=10090 GN=Agpat5 PE=2 SV=2	7141	5	C	UR	9.13559	7.57985	9.5698	8.3561	9.38743	9.03754	10.1695	8.96255	9.79871	8.37369	9.62923
tr|A2AL50|A2AL50_MOUSE	Agps	Alkylglycerone-phosphate synthase OS=Mus musculus OX=10090 GN=Agps PE=1 SV=1	449	23	C	UR	9.03376	8.85435	8.95286	9.29797	8.81892	9.50225	8.87704	9.62821	9.3985	9.11584	8.52031
tr|M0QWP1|M0QWP1_MOUSE	Agrn	Agrin OS=Mus musculus OX=10090 GN=Agrn PE=1 SV=1	3458	30	C	UR	9.82458	9.51874	8.80219	9.47837	9.19728	8.76835	9.07511	9.14447	9.10395	8.28698	8.79999
sp|P56473|AGRP_MOUSE	Agrp	Agouti-related protein OS=Mus musculus OX=10090 GN=Agrp PE=1 SV=1	5861	2	C	UR	9.21028	8.4789	8.71927	9.46321	10.1499	8.4609	10.464	7.98414	7.97838	10.267	8.82403
tr|Q3UTR7|Q3UTR7_MOUSE	Agt	Angiotensinogen OS=Mus musculus OX=10090 GN=Agt PE=1 SV=1	6477	11	C	UR	9.21173	8.21723	9.74122	7.98414	9.36434	9.07646	8.84294	8.73644	9.90575	8.94394	9.97581
sp|Q641K1|CBPC1_MOUSE	Agtpbp1	Cytosolic carboxypeptidase 1 OS=Mus musculus OX=10090 GN=Agtpbp1 PE=1 SV=2	4093	13	C	UR	9.06275	9.85273	9.03694	8.78066	8.86055	8.73164	8.64491	9.4028	9.07019	9.02021	9.53661
sp|Q8CJF7|ELYS_MOUSE	Ahctf1	Protein ELYS OS=Mus musculus OX=10090 GN=Ahctf1 PE=1 SV=1	2584	17	C	UR	8.70523	8.86298	8.23907	8.79982	9.57754	9.31365	10.1198	9.06661	8.68712	8.94411	9.68401
sp|P50247|SAHH_MOUSE	Ahcy	Adenosylhomocysteinase OS=Mus musculus OX=10090 GN=Ahcy PE=1 SV=3	1533	25	C	UR	8.72729	9.87379	8.47699	10.342	8.22646	10.208	8.07212	9.83432	8.25721	9.98522	7.9966
sp|Q80SW1|SAHH2_MOUSE	Ahcyl1	S-adenosylhomocysteine hydrolase-like protein 1 OS=Mus musculus OX=10090 GN=Ahcyl1 PE=1 SV=1	1533	36	C	UR	9.35737	9.1181	8.92976	9.16238	9.64715	8.63785	8.71903	8.80224	9.14062	8.86751	9.61799
tr|F8WGT1|F8WGT1_MOUSE	Ahcyl2	Adenosylhomocysteinase OS=Mus musculus OX=10090 GN=Ahcyl2 PE=1 SV=1	1533	47	C	UR	9.80299	8.67706	9.29271	9.00815	9.44718	8.53317	8.76629	8.39944	9.5188	8.79339	9.76081
sp|Q6PAL7|AHDC1_MOUSE	Ahdc1	AT-hook DNA-binding motif-containing protein 1 OS=Mus musculus OX=10090 GN=Ahdc1 PE=1 SV=1	1217	21	C	UR	8.97634	9.14315	9.33237	9.1017	9.52368	8.30398	9.1302	8.38525	9.07289	9.33114	9.69931
sp|Q8K3E5|AHI1_MOUSE	Ahi1	Jouberin OS=Mus musculus OX=10090 GN=Ahi1 PE=1 SV=2	3371	88	C	UR	8.0024	8.3484	8.81504	9.14701	9.44655	9.6501	9.14097	8.05601	9.48108	9.95316	9.95928
tr|E9Q616|E9Q616_MOUSE	Ahnak	AHNAK nucleoprotein (desmoyokin) OS=Mus musculus OX=10090 GN=Ahnak PE=1 SV=1	810	112	C	UR	9.5361	9.88326	8.74416	11.0527	10.7416	8.21862	9.00148	8.06033	9.03358	8.40981	7.3184
tr|E9PYB0|E9PYB0_MOUSE	Ahnak2	AHNAK nucleoprotein 2 (Fragment) OS=Mus musculus OX=10090 GN=Ahnak2 PE=1 SV=8	6251	12	C	UR	10.7961	4.96627	6.59905	4.65329	19.2886	15.5216	10.4237	4.41054	5.63357	9.06962	8.63777
tr|F7CVJ5|F7CVJ5_MOUSE	Ahnak2	AHNAK nucleoprotein 2 (Fragment) OS=Mus musculus OX=10090 GN=Ahnak2 PE=1 SV=1	6251	2	C	UR	10.674	4.52157	6.42214	4.15522	20.5594	14.725	11.7352	4.39395	5.68549	8.43687	8.69113
sp|Q8BK64|AHSA1_MOUSE	Ahsa1	Activator of 90 kDa heat shock protein ATPase homolog 1 OS=Mus musculus OX=10090 GN=Ahsa1 PE=1 SV=2	720	25	C	UR	9.21133	9.14503	9.2757	9.44914	8.35356	9.39861	8.75929	9.908	8.88723	9.59133	8.02079
sp|Q8N9S3|AHSA2_MOUSE	Ahsa2	Activator of 90 kDa heat shock protein ATPase homolog 2 OS=Mus musculus OX=10090 GN=Ahsa2 PE=1 SV=2	3545	6	C	UR	9.00072	10.2177	8.46242	9.43394	8.7411	9.08343	9.10716	9.71966	8.35442	9.91043	7.96904
sp|P29699|FETUA_MOUSE	Ahsg	Alpha-2-HS-glycoprotein OS=Mus musculus OX=10090 GN=Ahsg PE=1 SV=1	2547	6	C	UR	9.55385	9.80086	7.55298	10.3061	10.1258	9.36983	10.54	9.54875	8.70632	7.84275	6.65277
sp|Q9CY02|AHSP_MOUSE	Ahsp	Alpha-hemoglobin-stabilizing protein OS=Mus musculus OX=10090 GN=Ahsp PE=1 SV=1	2487	1	C	UR	8.44737	11.2438	6.98186	9.83785	11.4153	11.88	7.49256	15.3862	5.13563	7.90198	4.27747
sp|Q8C4Q6|AIDA_MOUSE	Aida	Axin interactor, dorsalization-associated protein OS=Mus musculus OX=10090 GN=Aida PE=1 SV=1	3558	11	C	UR	10.3486	10.0749	6.18404	9.76466	5.60257	10.3753	10.695	5.88974	10.4083	10.8679	9.78903
sp|O70200|AIF1_MOUSE	Aif1	Allograft inflammatory factor 1 OS=Mus musculus OX=10090 GN=Aif1 PE=1 SV=1	5744	2	C	UR	9.48236	8.11352	9.3907	8.06579	9.04345	8.68557	9.85769	9.06155	10.4097	9.1599	8.72976
sp|Q9EQX4|AIF1L_MOUSE	Aif1l	Allograft inflammatory factor 1-like OS=Mus musculus OX=10090 GN=Aif1l PE=1 SV=1	7326	1	C	UR	9.28496	7.86737	11.1389	8.34914	9.41011	7.42539	9.6779	9.14428	9.53072	8.6356	9.5356
sp|Q9Z0X1|AIFM1_MOUSE	Aifm1	Apoptosis-inducing factor 1, mitochondrial OS=Mus musculus OX=10090 GN=Aifm1 PE=1 SV=1	2716	22	C	UR	9.35349	9.21583	8.89732	9.56462	8.49454	9.27849	9.35866	10.3886	8.81004	8.73409	7.90434
sp|Q8BUE4|AIFM2_MOUSE	Aifm2	Apoptosis-inducing factor 2 OS=Mus musculus OX=10090 GN=Aifm2 PE=1 SV=1	3034	6	C	UR	8.53085	8.22764	9.61755	8.57286	9.19522	9.1164	9.57687	9.46305	9.98545	8.85043	8.86367
sp|Q3TY86|AIFM3_MOUSE	Aifm3	Apoptosis-inducing factor 3 OS=Mus musculus OX=10090 GN=Aifm3 PE=1 SV=1	897	10	C	UR	9.93386	8.89738	7.58551	9.26197	9.44861	8.89864	8.54874	8.48439	9.23994	8.12419	11.5768
tr|Q3UZG4|Q3UZG4_MOUSE	Aimp1	Aminoacyl tRNA synthase complex-interacting multifunctional protein 1 OS=Mus musculus OX=10090 GN=Aimp1 PE=1 SV=1	1825	25	C	UR	9.19227	9.25434	9.40462	8.86704	9.2619	8.58858	9.33452	8.82992	8.85293	9.25805	9.15583
sp|Q8R010|AIMP2_MOUSE	Aimp2	Aminoacyl tRNA synthase complex-interacting multifunctional protein 2 OS=Mus musculus OX=10090 GN=Aimp2 PE=1 SV=2	532	8	C	UR	8.85179	8.55739	9.22203	8.9599	8.70188	9.03274	9.06884	9.22877	9.87328	8.86518	9.6382
sp|O08915|AIP_MOUSE	Aip	AH receptor-interacting protein OS=Mus musculus OX=10090 GN=Aip PE=1 SV=1	5200	10	C	UR	9.22329	9.01815	9.18032	9.2334	8.89611	9.32722	8.5037	9.02785	8.94393	9.75896	8.88707
sp|A2ALI5|AJAP1_MOUSE	Ajap1	Adherens junction-associated protein 1 OS=Mus musculus OX=10090 GN=Ajap1 PE=2 SV=1	3043	2	C	UR	8.42103	9.43972	7.72633	7.83209	10.3417	9.98724	8.95932	7.42523	8.10371	9.62506	12.1386
sp|A2AJA9|AJM1_MOUSE	Ajm1	Apical junction component 1 homolog OS=Mus musculus OX=10090 GN=Ajm1 PE=1 SV=1	1982	16	C	UR	9.1516	8.64927	9.03503	8.87005	9.43539	8.84315	9.17629	8.81257	9.34381	9.12688	9.55595
sp|Q9R0Y5|KAD1_MOUSE	Ak1	Adenylate kinase isoenzyme 1 OS=Mus musculus OX=10090 GN=Ak1 PE=1 SV=1	1205	29	C	UR	9.13578	9.27616	9.38956	9.23602	9.24779	9.10955	8.89916	8.97334	8.81102	9.32859	8.59304
sp|Q9WTP6|KAD2_MOUSE	Ak2	Adenylate kinase 2, mitochondrial OS=Mus musculus OX=10090 GN=Ak2 PE=1 SV=5	2490	14	C	UR	9.19199	9.2095	9.52267	8.79467	9.96099	8.66215	9.4042	8.34924	8.70073	9.13363	9.07023
sp|Q9WTP7|KAD3_MOUSE	Ak3	GTP:AMP phosphotransferase AK3, mitochondrial OS=Mus musculus OX=10090 GN=Ak3 PE=1 SV=3	3445	13	C	UR	9.23894	9.08514	9.02313	9.14175	9.34825	8.91768	9.11145	9.12395	9.03443	8.99844	8.97684
sp|Q9WUR9|KAD4_MOUSE	Ak4	Adenylate kinase 4, mitochondrial OS=Mus musculus OX=10090 GN=Ak4 PE=1 SV=1	3289	11	C	UR	9.0369	7.93902	9.56745	8.97676	9.39149	8.88963	9.41758	8.40606	9.80497	8.79894	9.77119
sp|Q920P5|KAD5_MOUSE	Ak5	Adenylate kinase isoenzyme 5 OS=Mus musculus OX=10090 GN=Ak5 PE=1 SV=2	2953	17	C	UR	8.53828	8.38822	9.774	8.60869	9.29921	9.21172	9.45279	8.26684	9.18002	9.74009	9.54013
sp|Q8VCP8|KAD6_MOUSE	Ak6	Adenylate kinase isoenzyme 6 OS=Mus musculus OX=10090 GN=Ak6 PE=1 SV=1	7221	1	C	UR	8.98293	9.47217	10.0255	8.40704	10.1939	8.42348	10.4201	8.82973	7.88333	7.87572	9.48611
tr|F8WIC0|F8WIC0_MOUSE	Ak7	Adenylate kinase 7 OS=Mus musculus OX=10090 GN=Ak7 PE=1 SV=1	4477	6	C	UR	8.2624	7.77534	10.9371	9.22192	7.64044	9.03449	9.08605	8.16917	9.61325	10.7963	9.46361
sp|Q32M07|KAD8_MOUSE	Ak8	Adenylate kinase 8 OS=Mus musculus OX=10090 GN=Ak8 PE=1 SV=1	6892	3	C	UR	8.14349	8.63155	9.89966	8.10297	8.65997	9.23152	9.76828	8.75634	9.07536	10.0665	9.66441
sp|O08715|AKAP1_MOUSE	Akap1	A-kinase anchor protein 1, mitochondrial OS=Mus musculus OX=10090 GN=Akap1 PE=1 SV=4	3926	12	C	UR	9.22336	9.52827	8.88637	9.19368	8.84825	9.35035	8.51844	10.0737	9.06159	9.13009	8.18589
sp|O88845|AKA10_MOUSE	Akap10	A-kinase anchor protein 10, mitochondrial OS=Mus musculus OX=10090 GN=Akap10 PE=1 SV=3	5206	13	C	UR	8.93286	9.29399	8.55474	9.30541	9.22787	9.01832	8.87908	8.82263	9.17833	9.39367	9.39311
tr|E9Q774|E9Q774_MOUSE	Akap11	A kinase (PRKA) anchor protein 11 OS=Mus musculus OX=10090 GN=Akap11 PE=1 SV=2	4511	13	C	UR	8.95957	9.09727	9.41992	9.73581	9.01391	8.86126	8.59608	9.38216	9.32236	9.00028	8.61139
sp|Q9WTQ5|AKA12_MOUSE	Akap12	A-kinase anchor protein 12 OS=Mus musculus OX=10090 GN=Akap12 PE=1 SV=1	725	68	C	UR	9.56497	9.47673	9.88706	8.87383	10.1858	8.35566	7.57594	7.58693	9.00749	9.75988	9.72576
tr|A0A140LJJ5|A0A140LJJ5_MOUSE	Akap13	A-kinase anchor protein 13 OS=Mus musculus OX=10090 GN=Akap13 PE=1 SV=1	2965	6	C	UR	9.22305	9.6045	9.28758	9.65402	9.75795	8.56861	7.55424	7.49026	9.8208	9.48497	9.55401
tr|H3BIV5|H3BIV5_MOUSE	Akap5	A-kinase anchor protein 5 OS=Mus musculus OX=10090 GN=Akap5 PE=1 SV=1	2865	20	C	UR	9.07869	10.1275	9.32095	9.06202	9.17761	8.55075	8.69718	8.89744	8.44925	9.43474	9.20386
tr|E9Q9K8|E9Q9K8_MOUSE	Akap6	A kinase (PRKA) anchor protein 6 OS=Mus musculus OX=10090 GN=Akap6 PE=1 SV=1	361	11	C	UR	8.91403	9.09333	9.30899	9.18423	9.33962	8.79008	8.45905	8.42583	9.25635	9.86897	9.3595
sp|Q7TN79|AKA7G_MOUSE	Akap7	A-kinase anchor protein 7 isoform gamma OS=Mus musculus OX=10090 GN=Akap7 PE=1 SV=2	3362	7	C	UR	8.70597	8.66366	9.14745	8.17307	9.72672	8.57534	9.16636	7.92362	9.51263	9.49547	10.9097
sp|Q9DBR0|AKAP8_MOUSE	Akap8	A-kinase anchor protein 8 OS=Mus musculus OX=10090 GN=Akap8 PE=1 SV=1	6337	5	C	UR	9.24546	9.46193	9.35646	8.90972	9.48048	8.7151	8.55693	8.35996	9.07714	9.43073	9.40609
sp|Q9R0L7|AKP8L_MOUSE	Akap8l	A-kinase anchor protein 8-like OS=Mus musculus OX=10090 GN=Akap8l PE=1 SV=1	6183	10	C	UR	9.08191	8.97072	9.04453	9.06152	9.20988	9.11398	8.97864	8.66521	9.00631	9.4187	9.44859
sp|Q70FJ1|AKAP9_MOUSE	Akap9	A-kinase anchor protein 9 OS=Mus musculus OX=10090 GN=Akap9 PE=1 SV=2	158	64	C	UR	9.34844	9.31195	9.83515	9.42575	9.44002	8.1215	7.92146	7.60332	9.29498	9.9761	9.72132
tr|E9QQ10|E9QQ10_MOUSE	Akap9	A-kinase anchor protein 9 OS=Mus musculus OX=10090 GN=Akap9 PE=1 SV=1	158	2	C	UR	7.93582	8.51658	8.70719	8.54199	9.04389	9.44494	9.1332	9.45716	10.1912	9.75039	9.27761
sp|B1AXD8|AKIR2_MOUSE	Akirin2	Akirin-2 OS=Mus musculus OX=10090 GN=Akirin2 PE=1 SV=1	8024	1	C	UR	8.82446	9.05474	8.99356	8.47668	9.70328	8.77824	9.30159	8.34329	9.08724	9.70477	9.73214
sp|Q9JII6|AK1A1_MOUSE	Akr1a1	Aldo-keto reductase family 1 member A1 OS=Mus musculus OX=10090 GN=Akr1a1 PE=1 SV=3	2085	29	C	UR	9.01753	8.69136	9.30141	8.75409	9.34194	9.01595	9.25472	8.8858	9.11541	9.33817	9.28363
sp|P45376|ALDR_MOUSE	Akr1b1	Aldose reductase OS=Mus musculus OX=10090 GN=Akr1b1 PE=1 SV=3	634	22	C	UR	9.31732	8.57598	9.5949	9.07259	8.97885	8.71158	9.33654	9.05348	9.74937	8.93833	8.67105
tr|G5E895|G5E895_MOUSE	Akr1b10	Aldo-keto reductase family 1, member B10 (aldose reductase) OS=Mus musculus OX=10090 GN=Akr1b10 PE=1 SV=1	634	12	C	UR	8.40977	8.96131	8.53458	9.71062	9.1415	9.25798	9.21631	9.31397	9.02389	9.30885	9.12123
tr|Q91WT7|Q91WT7_MOUSE	Akr1c14	3-alpha-hydroxysteroid dehydrogenase type 1 OS=Mus musculus OX=10090 GN=Akr1c14 PE=1 SV=1	7581	1	C	UR	7.98905	9.75065	7.22672	11.4817	9.92668	8.99025	9.67648	7.43974	8.31059	9.01771	10.1904
sp|Q9DCT1|AKCL2_MOUSE	Akr1e2	1,5-anhydro-D-fructose reductase OS=Mus musculus OX=10090 GN=Akr1e2 PE=1 SV=1	2085	9	C	UR	9.4329	8.74989	9.28555	8.98283	8.78975	9.23371	9.05575	9.05735	9.23411	9.42884	8.74932
sp|Q8CG76|ARK72_MOUSE	Akr7a2	Aflatoxin B1 aldehyde reductase member 2 OS=Mus musculus OX=10090 GN=Akr7a2 PE=1 SV=3	466	13	C	UR	9.57855	8.65741	8.91305	9.1745	9.47591	8.98166	9.7868	7.69713	9.2534	8.96759	9.514
sp|P31750|AKT1_MOUSE	Akt1	RAC-alpha serine/threonine-protein kinase OS=Mus musculus OX=10090 GN=Akt1 PE=1 SV=2	1877	11	C	UR	9.24272	9.48192	9.17654	9.13502	8.88154	9.14629	8.8265	8.99211	8.84703	9.17271	9.09762
tr|E9QKI4|E9QKI4_MOUSE	Akt1s1	Proline-rich AKT1 substrate 1 OS=Mus musculus OX=10090 GN=Akt1s1 PE=1 SV=1	7765	2	C	UR	9.74548	7.98133	8.35764	9.56822	10.7252	8.91158	8.7117	7.90577	9.32448	9.35864	9.41
sp|Q60823|AKT2_MOUSE	Akt2	RAC-beta serine/threonine-protein kinase OS=Mus musculus OX=10090 GN=Akt2 PE=1 SV=1	1877	14	C	UR	9.64036	9.361	8.8447	10.0141	8.07438	9.04743	8.62406	9.8525	9.30461	8.88049	8.35638
sp|Q9WUA6|AKT3_MOUSE	Akt3	RAC-gamma serine/threonine-protein kinase OS=Mus musculus OX=10090 GN=Akt3 PE=1 SV=1	1877	14	C	UR	9.36917	9.73047	8.74404	9.61217	8.42166	8.96212	8.56579	9.67516	9.07792	8.93838	8.90313
tr|D3Z2J4|D3Z2J4_MOUSE	Aktip	AKT-interacting protein OS=Mus musculus OX=10090 GN=Aktip PE=1 SV=2	6548	6	C	UR	9.22306	9.44425	8.64473	8.48178	9.68	8.91622	8.85059	8.39889	8.41317	8.8131	11.1342
sp|P10518|HEM2_MOUSE	Alad	Delta-aminolevulinic acid dehydratase OS=Mus musculus OX=10090 GN=Alad PE=1 SV=1	1430	15	C	UR	9.43636	9.12873	8.67504	9.03763	9.14623	9.38162	9.07324	9.83016	8.85672	8.79683	8.63744
sp|Q8VC19|HEM1_MOUSE	Alas1	5-aminolevulinate synthase, nonspecific, mitochondrial OS=Mus musculus OX=10090 GN=Alas1 PE=1 SV=2	6573	1	C	UR	8.96976	8.61963	7.65462	9.20577	10.1496	8.86986	9.28396	10.0585	9.71228	9.07899	8.3971
sp|P07724|ALBU_MOUSE	Alb	Serum albumin OS=Mus musculus OX=10090 GN=Alb PE=1 SV=3	1177	151	C	UR	8.48631	9.68848	7.8838	10.7564	9.78334	9.18321	10.322	10.6387	8.28285	8.08333	6.89157
sp|P02768|ALBU_HUMAN_contaminant	ALB	Serum albumin OS=Homo sapiens GN=ALB PE=1 SV=2	1177	5	C	UR	8.60748	8.85389	8.56157	10.0285	8.61752	9.023	10.4095	11.8533	8.59774	9.42117	6.02632
sp|P02769|ALBU_BOVIN_contaminant	ALB	Serum albumin OS=Bos taurus GN=ALB PE=1 SV=4	1177	15	C	UR	8.84111	8.74308	8.61473	10.0205	9.55061	9.59764	9.77196	10.557	9.70789	7.49939	7.09608
sp|Q61490|CD166_MOUSE	Alcam	CD166 antigen OS=Mus musculus OX=10090 GN=Alcam PE=1 SV=3	2638	37	C	UR	8.87044	8.89868	9.29079	9.00615	9.77916	8.80313	9.65594	8.35682	8.72844	8.84244	9.76799
tr|A0A1B0GSU0|A0A1B0GSU0_MOUSE	Aldh16a1	Aldehyde dehydrogenase family 16 member A1 OS=Mus musculus OX=10090 GN=Aldh16a1 PE=1 SV=1	5282	1	C	UR	9.40945	10.8772	7.65345	6.76274	10.2672	8.32932	11.5927	10.687	7.48181	9.29603	7.6432
sp|Q9Z110|P5CS_MOUSE	Aldh18a1	Delta-1-pyrroline-5-carboxylate synthase OS=Mus musculus OX=10090 GN=Aldh18a1 PE=1 SV=2	359	32	C	UR	9.24658	9.65347	8.3668	9.19592	9.01444	9.62777	8.75411	9.0305	8.32638	9.52045	9.26356
sp|P24549|AL1A1_MOUSE	Aldh1a1	Retinal dehydrogenase 1 OS=Mus musculus OX=10090 GN=Aldh1a1 PE=1 SV=5	197	11	C	UR	11.8568	9.80594	7.35328	12.4964	9.14266	8.02705	9.19303	12.845	8.63332	6.39687	4.24967
sp|Q62148|AL1A2_MOUSE	Aldh1a2	Retinal dehydrogenase 2 OS=Mus musculus OX=10090 GN=Aldh1a2 PE=1 SV=2	197	10	C	UR	10.7184	9.49555	6.1231	13.3201	11.2395	7.91554	11.4901	10.8591	8.34824	6.59181	3.89858
sp|O35945|AL1A7_MOUSE	Aldh1a7	Aldehyde dehydrogenase, cytosolic 1 OS=Mus musculus OX=10090 GN=Aldh1a7 PE=1 SV=1	197	1	C	UR	7.36923	11.7804	7.51094	15.1605	8.62048	8.88975	7.27939	8.29436	8.37172	9.40079	7.32239
sp|Q9CZS1|AL1B1_MOUSE	Aldh1b1	Aldehyde dehydrogenase X, mitochondrial OS=Mus musculus OX=10090 GN=Aldh1b1 PE=1 SV=1	197	29	C	UR	9.02798	9.22466	8.90222	9.39965	9.26271	9.00823	8.56867	9.21023	8.88153	9.3447	9.16941
sp|Q8R0Y6|AL1L1_MOUSE	Aldh1l1	Cytosolic 10-formyltetrahydrofolate dehydrogenase OS=Mus musculus OX=10090 GN=Aldh1l1 PE=1 SV=1	848	48	C	UR	9.90717	9.70529	9.34951	9.32347	8.65392	8.33321	8.86244	9.6426	9.14885	8.57495	8.49858
sp|Q8K009|AL1L2_MOUSE	Aldh1l2	Mitochondrial 10-formyltetrahydrofolate dehydrogenase OS=Mus musculus OX=10090 GN=Aldh1l2 PE=1 SV=2	848	34	C	UR	9.07699	8.50354	9.52438	8.72223	9.11356	8.9366	9.41108	9.05371	9.49842	9.09556	9.06393
sp|P47738|ALDH2_MOUSE	Aldh2	Aldehyde dehydrogenase, mitochondrial OS=Mus musculus OX=10090 GN=Aldh2 PE=1 SV=1	197	46	C	UR	9.53104	8.9112	8.91257	9.47978	9.23852	8.82717	9.11568	8.96425	9.16505	8.81169	9.04305
sp|P47739|AL3A1_MOUSE	Aldh3a1	Aldehyde dehydrogenase, dimeric NADP-preferring OS=Mus musculus OX=10090 GN=Aldh3a1 PE=1 SV=2	2167	1	C	UR	6.76167	9.27648	8.157	10.9115	11.2289	9.98694	8.78061	10.1289	7.82554	9.8756	7.06685
tr|A0A140LJF9|A0A140LJF9_MOUSE	Aldh3a2	Fatty aldehyde dehydrogenase (Fragment) OS=Mus musculus OX=10090 GN=Aldh3a2 PE=1 SV=1	2167	1	C	UR	9.57288	9.04131	8.04086	9.20084	8.54182	9.68742	7.951	7.71785	9.50496	8.85021	11.8909
tr|B1ATI0|B1ATI0_MOUSE	Aldh3a2	Aldehyde dehydrogenase OS=Mus musculus OX=10090 GN=Aldh3a2 PE=1 SV=1	2167	18	C	UR	9.01778	9.64893	8.40726	9.1831	9.38711	9.63528	9.4189	9.35966	8.47707	8.82724	8.63766
sp|Q80VQ0|AL3B1_MOUSE	Aldh3b1	Aldehyde dehydrogenase family 3 member B1 OS=Mus musculus OX=10090 GN=Aldh3b1 PE=1 SV=1	433	3	C	UR	9.26658	8.54763	8.52071	9.19956	10.1181	10.5061	9.46905	8.87037	8.73821	8.80782	7.95592
sp|Q8CHT0|AL4A1_MOUSE	Aldh4a1	Delta-1-pyrroline-5-carboxylate dehydrogenase, mitochondrial OS=Mus musculus OX=10090 GN=Aldh4a1 PE=1 SV=3	110	20	C	UR	9.54086	8.66568	9.12942	8.97445	9.82385	8.41018	9.39921	8.51272	9.14359	8.8813	9.51874
sp|Q8BWF0|SSDH_MOUSE	Aldh5a1	Succinate-semialdehyde dehydrogenase, mitochondrial OS=Mus musculus OX=10090 GN=Aldh5a1 PE=1 SV=1	574	53	C	UR	9.18633	9.16371	9.0552	9.28537	9.01372	8.72004	8.7622	9.23359	9.10035	9.14476	9.33472
sp|Q9EQ20|MMSA_MOUSE	Aldh6a1	Methylmalonate-semialdehyde dehydrogenase [acylating], mitochondrial OS=Mus musculus OX=10090 GN=Aldh6a1 PE=1 SV=1	1111	37	C	UR	9.39077	8.61331	8.95486	9.02716	9.46249	8.95367	9.23277	8.98161	9.20436	9.14803	9.03097
sp|Q9DBF1|AL7A1_MOUSE	Aldh7a1	Alpha-aminoadipic semialdehyde dehydrogenase OS=Mus musculus OX=10090 GN=Aldh7a1 PE=1 SV=4	3423	14	C	UR	8.94363	8.85214	8.71754	9.55661	9.00102	9.10927	9.23616	9.79002	9.25865	9.10862	8.42634
sp|Q9JLJ2|AL9A1_MOUSE	Aldh9a1	4-trimethylaminobutyraldehyde dehydrogenase OS=Mus musculus OX=10090 GN=Aldh9a1 PE=1 SV=1	1264	28	C	UR	9.02061	8.93868	9.10703	9.34864	8.97664	9.14079	9.02853	9.31164	9.09277	9.33972	8.69495
tr|A6ZI44|A6ZI44_MOUSE	Aldoa	Fructose-bisphosphate aldolase OS=Mus musculus OX=10090 GN=Aldoa PE=1 SV=1	421	97	C	UR	8.89894	9.39172	8.50219	9.542	9.70315	8.74596	9.15733	7.99497	8.71751	9.19983	10.1464
tr|A6ZI46|A6ZI46_MOUSE	Aldoart1	Fructose-bisphosphate aldolase OS=Mus musculus OX=10090 GN=Aldoart1 PE=1 SV=1	421	73	C	UR	8.76286	8.9277	8.98012	9.60056	9.49567	8.75068	8.89049	8.09978	9.11098	9.51663	9.86453
tr|A6ZI47|A6ZI47_MOUSE	Aldoart2	Fructose-bisphosphate aldolase OS=Mus musculus OX=10090 GN=Aldoart2 PE=1 SV=1	421	1	C	UR	8.81951	8.44802	8.73052	8.64051	8.88201	9.36862	8.69571	10.3951	9.14938	9.52773	9.34289
sp|P05063|ALDOC_MOUSE	Aldoc	Fructose-bisphosphate aldolase C OS=Mus musculus OX=10090 GN=Aldoc PE=1 SV=4	421	72	C	UR	9.25887	8.74755	8.99897	8.82131	9.0607	9.27717	9.0381	8.62999	9.4627	8.99173	9.71291
sp|Q921Q3|ALG1_MOUSE	Alg1	Chitobiosyldiphosphodolichol beta-mannosyltransferase OS=Mus musculus OX=10090 GN=Alg1 PE=1 SV=3	3878	5	C	UR	8.55148	9.54588	8.1449	9.40138	8.35219	10.0467	8.71144	9.95128	8.70565	9.37985	9.20921
sp|Q3UGP8|AG10B_MOUSE	Alg10b	Putative Dol-P-Glc:Glc(2)Man(9)GlcNAc(2)-PP-Dol alpha-1,2-glucosyltransferase OS=Mus musculus OX=10090 GN=Alg10b PE=1 SV=1	2307	5	C	UR	8.24893	7.60552	10.5023	8.14466	8.49165	8.835	10.5447	10.3927	10.2269	8.03642	8.9713
sp|Q3TZM9|ALG11_MOUSE	Alg11	GDP-Man:Man(3)GlcNAc(2)-PP-Dol alpha-1,2-mannosyltransferase OS=Mus musculus OX=10090 GN=Alg11 PE=2 SV=1	6062	7	C	UR	9.08638	8.72919	8.48769	8.21916	8.77833	9.82177	9.25671	8.88572	9.79305	8.47895	10.463
sp|Q8VDB2|ALG12_MOUSE	Alg12	Dol-P-Man:Man(7)GlcNAc(2)-PP-Dol alpha-1,6-mannosyltransferase OS=Mus musculus OX=10090 GN=Alg12 PE=2 SV=2	6363	1	C	UR	8.95902	8.52991	7.23081	8.87803	8.72604	10.207	11.2227	11.1592	7.67784	7.98574	9.42362
sp|Q9D8C3|ALG13_MOUSE	Alg13	Putative bifunctional UDP-N-acetylglucosamine transferase and deubiquitinase ALG13 OS=Mus musculus OX=10090 GN=Alg13 PE=1 SV=2	1417	2	C	UR	9.27581	8.53864	9.7557	9.23415	8.50257	9.09618	8.96238	9.15896	9.78426	9.44725	8.2441
sp|Q9D081|ALG14_MOUSE	Alg14	UDP-N-acetylglucosamine transferase subunit ALG14 homolog OS=Mus musculus OX=10090 GN=Alg14 PE=1 SV=1	6597	2	C	UR	8.09707	8.38684	8.05158	9.63194	7.48107	10.805	10.3211	10.7465	9.34231	8.72379	8.41277
sp|Q9DBE8|ALG2_MOUSE	Alg2	Alpha-1,3/1,6-mannosyltransferase ALG2 OS=Mus musculus OX=10090 GN=Alg2 PE=1 SV=2	2659	21	C	UR	8.67981	9.07668	8.58586	8.80578	8.66287	9.76468	8.83292	9.3717	9.10467	9.44267	9.67235
sp|Q8K2A8|ALG3_MOUSE	Alg3	Dol-P-Man:Man(5)GlcNAc(2)-PP-Dol alpha-1,3-mannosyltransferase OS=Mus musculus OX=10090 GN=Alg3 PE=1 SV=2	7654	1	C	UR	8.33645	8.5581	8.4305	8.59015	9.41648	10.3458	10.3936	10.9388	9.02936	7.84999	8.11082
sp|Q9DB25|ALG5_MOUSE	Alg5	Dolichyl-phosphate beta-glucosyltransferase OS=Mus musculus OX=10090 GN=Alg5 PE=1 SV=1	4758	5	C	UR	8.75468	9.04438	8.19319	9.16396	10.1111	9.48306	9.84187	7.90546	8.60081	8.47494	10.4265
sp|Q8VDI9|ALG9_MOUSE	Alg9	Alpha-1,2-mannosyltransferase ALG9 OS=Mus musculus OX=10090 GN=Alg9 PE=2 SV=1	6305	2	C	UR	8.69789	8.73239	7.65933	9.22064	7.78351	9.82684	9.63561	11.8476	9.5881	7.87062	9.13748
sp|P97793|ALK_MOUSE	Alk	ALK tyrosine kinase receptor OS=Mus musculus OX=10090 GN=Alk PE=1 SV=2	2199	19	C	UR	8.56174	9.05374	8.86235	8.94595	9.13987	9.57464	9.06977	8.84068	8.89167	9.51826	9.54133
sp|P0CB42|ALKB1_MOUSE	Alkbh1	Nucleic acid dioxygenase ALKBH1 OS=Mus musculus OX=10090 GN=Alkbh1 PE=1 SV=1	7633	1	C	UR	9.24564	8.95583	8.16256	8.97442	7.79863	10.864	8.36757	10.4813	9.435	9.38511	8.32987
tr|A2AKV6|A2AKV6_MOUSE	Alkbh3	Alpha-ketoglutarate-dependent dioxygenase alkB homolog 3 OS=Mus musculus OX=10090 GN=Alkbh3 PE=1 SV=1	8015	1	C	UR	7.53856	8.74993	9.2654	8.445	9.43865	9.29757	8.79454	9.69199	9.24624	9.72261	9.80951
sp|Q3TSG4|ALKB5_MOUSE	Alkbh5	RNA demethylase ALKBH5 OS=Mus musculus OX=10090 GN=Alkbh5 PE=1 SV=2	8029	2	C	UR	9.28876	8.65583	9.61402	9.22603	8.97349	8.73136	9.06163	8.73365	9.69981	9.16486	8.85055
sp|Q8K2U2|ALKB6_MOUSE	Alkbh6	Alpha-ketoglutarate-dependent dioxygenase alkB homolog 6 OS=Mus musculus OX=10090 GN=Alkbh6 PE=2 SV=3	8009	2	C	UR	8.77937	8.48319	10.1947	9.14963	9.08397	8.29541	8.47026	9.24236	10.7015	8.87264	8.72698
sp|Q9D6Z0|ALKB7_MOUSE	Alkbh7	Alpha-ketoglutarate-dependent dioxygenase alkB homolog 7, mitochondrial OS=Mus musculus OX=10090 GN=Alkbh7 PE=1 SV=1	7701	3	C	UR	9.22436	9.97592	9.19042	8.33051	8.08646	9.45379	9.00129	9.5377	9.037	9.27384	8.88871
sp|Q80Y20|ALKB8_MOUSE	Alkbh8	Alkylated DNA repair protein alkB homolog 8 OS=Mus musculus OX=10090 GN=Alkbh8 PE=1 SV=1	1771	9	C	UR	8.58972	8.72745	8.67951	8.752	8.97956	9.26322	9.12775	9.34988	9.28745	9.55368	9.68977
sp|P09242|PPBT_MOUSE	Alpl	Alkaline phosphatase, tissue-nonspecific isozyme OS=Mus musculus OX=10090 GN=Alpl PE=1 SV=2	2523	12	C	UR	9.38534	9.33134	9.07971	9.21551	8.90051	8.62117	8.5532	9.15555	9.0749	9.13468	9.54809
sp|Q920R0|ALS2_MOUSE	Als2	Alsin OS=Mus musculus OX=10090 GN=Als2 PE=1 SV=3	700	19	C	UR	9.21259	8.80201	9.20359	9.35942	9.18133	8.77038	8.75397	8.82072	9.37996	9.0392	9.47684
tr|A0A0R4J1X4|A0A0R4J1X4_MOUSE	Als2cl	ALS2 C-terminal-like protein OS=Mus musculus OX=10090 GN=Als2cl PE=1 SV=1	2292	2	C	UR	8.57253	9.62673	8.96233	10.9029	8.02473	9.60459	9.16187	10.3137	8.93673	8.52362	7.37029
sp|O08583|THOC4_MOUSE	Alyref	THO complex subunit 4 OS=Mus musculus OX=10090 GN=Alyref PE=1 SV=3	7362	9	C	UR	9.26505	9.11071	8.35907	7.78019	9.60522	8.67186	10.5562	9.65921	8.62439	8.55121	9.81691
sp|O09174|AMACR_MOUSE	Amacr	Alpha-methylacyl-CoA racemase OS=Mus musculus OX=10090 GN=Amacr PE=1 SV=4	908	9	C	UR	8.76257	8.9377	9.40811	9.17018	8.8515	9.06955	8.85918	8.98043	9.25371	9.56591	9.14115
sp|Q07456|AMBP_MOUSE	Ambp	Protein AMBP OS=Mus musculus OX=10090 GN=Ambp PE=1 SV=2	6883	3	C	UR	8.32383	9.60359	8.1904	10.0258	9.82294	9.71307	10.549	11.3297	8.53451	8.30298	5.60419
sp|A2AH22|AMRA1_MOUSE	Ambra1	Activating molecule in BECN1-regulated autophagy protein 1 OS=Mus musculus OX=10090 GN=Ambra1 PE=1 SV=1	5337	4	C	UR	9.97887	9.13225	8.77275	9.1216	8.224	9.92445	9.13878	10.2182	8.5932	8.453	8.44296
sp|Q8JZV7|NAGA_MOUSE	Amdhd2	N-acetylglucosamine-6-phosphate deacetylase OS=Mus musculus OX=10090 GN=Amdhd2 PE=1 SV=1	1700	6	C	UR	10.4437	8.89216	8.98446	8.63912	8.7972	9.07018	9.76976	9.05225	8.89962	8.96519	8.48639
sp|Q8CCJ4|AMER2_MOUSE	Amer2	APC membrane recruitment protein 2 OS=Mus musculus OX=10090 GN=Amer2 PE=1 SV=2	239	16	C	UR	9.12555	8.9431	9.87946	8.27598	9.47563	9.08912	8.67925	8.39758	8.57682	10.245	9.3125
sp|Q9R049|AMFR_MOUSE	Amfr	E3 ubiquitin-protein ligase AMFR OS=Mus musculus OX=10090 GN=Amfr PE=1 SV=2	2336	6	C	UR	8.71943	8.66147	9.31558	8.7895	8.08762	9.58752	9.52849	10.2053	9.66883	8.54153	8.89476
sp|Q80ZD8|AMGO1_MOUSE	Amigo1	Amphoterin-induced protein 1 OS=Mus musculus OX=10090 GN=Amigo1 PE=1 SV=1	5611	8	C	UR	8.8552	9.03239	9.38151	9.01211	9.1441	9.04028	9.10793	8.84893	8.98025	9.20146	9.39584
sp|Q80ZD9|AMGO2_MOUSE	Amigo2	Amphoterin-induced protein 2 OS=Mus musculus OX=10090 GN=Amigo2 PE=1 SV=1	6686	5	C	UR	8.73233	8.73007	8.85471	8.93328	9.27902	10.0603	9.82451	9.12066	8.98765	9.08844	8.38899
tr|B8JKV0|B8JKV0_MOUSE	Amn1	Antagonist of mitotic exit network 1 OS=Mus musculus OX=10090 GN=Amn1 PE=1 SV=1	6196	3	C	UR	7.88382	9.39785	8.43556	9.0254	9.09251	9.77097	10.2396	9.18091	8.74592	9.10572	9.12168
sp|Q8VHG2|AMOT_MOUSE	Amot	Angiomotin OS=Mus musculus OX=10090 GN=Amot PE=1 SV=3	2845	6	C	UR	9.10993	9.12773	8.97499	9.36668	9.26735	8.39419	8.69099	8.80203	9.66108	9.11909	9.48593
tr|A0A1Y7VM69|A0A1Y7VM69_MOUSE	Amotl1	Angiomotin-like protein 1 OS=Mus musculus OX=10090 GN=Amotl1 PE=1 SV=1	2845	5	C	UR	9.01738	9.26907	8.53903	8.9697	9.80843	8.93353	8.55922	8.10308	9.03395	9.97408	9.79255
tr|A2AE27|A2AE27_MOUSE	Ampd2	AMP deaminase OS=Mus musculus OX=10090 GN=Ampd2 PE=1 SV=1	1554	28	C	UR	8.76702	8.78298	9.34959	9.25151	8.91749	9.29199	9.10492	9.16793	9.10457	9.50795	8.75406
tr|A0A1L1SRX2|A0A1L1SRX2_MOUSE	Ampd3	AMP deaminase OS=Mus musculus OX=10090 GN=Ampd3 PE=1 SV=1	4816	21	C	UR	9.22708	8.70727	9.44627	8.94089	8.42114	9.90145	8.89983	9.4753	9.04623	9.21084	8.72371
tr|A0A0G2JEG8|A0A0G2JEG8_MOUSE	Amph	Amphiphysin OS=Mus musculus OX=10090 GN=Amph PE=1 SV=1	411	30	C	UR	8.52062	9.90181	8.89412	9.45309	9.76037	9.03758	8.46477	8.40032	8.44877	9.84365	9.27492
sp|Q8CFA2|GCST_MOUSE	Amt	Aminomethyltransferase, mitochondrial OS=Mus musculus OX=10090 GN=Amt PE=1 SV=1	1709	15	C	UR	9.40291	8.53615	9.59239	9.10453	9.25762	9.05319	8.97723	8.44614	9.38022	9.01403	9.23559
sp|P00687|AMY1_MOUSE	Amy1	Alpha-amylase 1 OS=Mus musculus OX=10090 GN=Amy1 PE=1 SV=2	7938	1	C	UR	8.82916	8.3015	9.36002	8.0325	10.3323	9.75761	8.42781	11.5543	8.47729	10.2486	6.67898
sp|Q8BVF9|AMZ1_MOUSE	Amz1	Archaemetzincin-1 OS=Mus musculus OX=10090 GN=Amz1 PE=2 SV=1	6067	1	C	UR	8.98664	7.83773	7.74184	8.97539	8.02329	10.0297	9.50341	11.0921	9.51548	8.32714	9.96727
tr|B1AT59|B1AT59_MOUSE	Amz2	Archaemetzincin-2 OS=Mus musculus OX=10090 GN=Amz2 PE=1 SV=1	5955	6	C	UR	8.43955	9.23543	9.23825	9.5399	8.31457	9.38247	9.3351	9.92932	9.18627	9.25526	8.14388
sp|P53995|APC1_MOUSE	Anapc1	Anaphase-promoting complex subunit 1 OS=Mus musculus OX=10090 GN=Anapc1 PE=1 SV=2	3608	25	C	UR	9.04019	9.2004	8.83385	9.15835	8.44982	9.77292	8.81738	9.37785	9.11762	9.16216	9.06945
sp|Q8K2H6|APC10_MOUSE	Anapc10	Anaphase-promoting complex subunit 10 OS=Mus musculus OX=10090 GN=Anapc10 PE=1 SV=1	5285	2	C	UR	8.92841	8.52764	8.89455	8.73975	8.4817	9.92577	8.66573	9.13049	9.86528	9.45541	9.38528
sp|Q9CPX9|APC11_MOUSE	Anapc11	Anaphase-promoting complex subunit 11 OS=Mus musculus OX=10090 GN=Anapc11 PE=3 SV=1	8058	1	C	UR	8.92186	8.53892	4.98897	8.92197	10.4334	12.2306	8.84464	8.08591	9.64427	8.77174	10.6177
tr|S4R2B6|S4R2B6_MOUSE	Anapc16	Anaphase-promoting complex subunit 16 OS=Mus musculus OX=10090 GN=Anapc16 PE=1 SV=1	5939	2	C	UR	9.73702	8.50453	9.11569	7.84678	10.2487	9.79478	9.7219	8.34599	9.66972	8.47253	8.54239
sp|Q8BZQ7|ANC2_MOUSE	Anapc2	Anaphase-promoting complex subunit 2 OS=Mus musculus OX=10090 GN=Anapc2 PE=1 SV=2	541	14	C	UR	8.9013	8.98871	8.47656	8.82608	8.34945	9.93721	9.16346	9.69622	8.86987	9.60283	9.18832
sp|Q91W96|APC4_MOUSE	Anapc4	Anaphase-promoting complex subunit 4 OS=Mus musculus OX=10090 GN=Anapc4 PE=1 SV=1	2525	13	C	UR	9.14626	9.11097	9.20264	9.02789	8.57365	9.30491	9.23353	9.56133	8.96123	9.03294	8.84465
sp|Q8BTZ4|APC5_MOUSE	Anapc5	Anaphase-promoting complex subunit 5 OS=Mus musculus OX=10090 GN=Anapc5 PE=1 SV=1	2360	13	C	UR	9.15725	8.82275	9.16737	9.03758	8.28125	9.32892	9.15927	9.2388	9.45975	9.19336	9.15368
sp|Q9WVM3|APC7_MOUSE	Anapc7	Anaphase-promoting complex subunit 7 OS=Mus musculus OX=10090 GN=Anapc7 PE=1 SV=3	1854	8	C	UR	8.59214	8.47316	9.02209	9.01016	8.95486	9.60405	9.22985	8.92789	9.51031	9.39502	9.28048
sp|Q8K1C0|ANGE2_MOUSE	Angel2	Protein angel homolog 2 OS=Mus musculus OX=10090 GN=Angel2 PE=1 SV=1	4205	4	C	UR	8.92074	8.69504	8.73628	9.11316	8.89975	9.75319	8.56773	9.07012	9.2007	9.65905	9.38425
sp|O08538|ANGP1_MOUSE	Angpt1	Angiopoietin-1 OS=Mus musculus OX=10090 GN=Angpt1 PE=1 SV=2	7006	2	C	UR	8.98988	9.35651	9.13274	10.2678	8.76048	8.93099	8.96585	8.40994	9.27849	9.15492	8.7524
tr|A0A0R4J1N7|A0A0R4J1N7_MOUSE	Ank1	Ankyrin-1 OS=Mus musculus OX=10090 GN=Ank1 PE=1 SV=1	14	37	C	UR	9.3141	9.7284	8.13054	9.87274	8.97738	9.15235	8.35417	11.1819	8.69188	8.32834	8.26816
tr|S4R2F3|S4R2F3_MOUSE	Ank2	Ankyrin-2 OS=Mus musculus OX=10090 GN=Ank2 PE=1 SV=3	14	248	C	UR	9.23366	8.98454	9.79654	8.69564	9.49251	8.86139	8.38309	8.2217	9.00452	9.7004	9.62602
tr|S4R2R5|S4R2R5_MOUSE	Ank2	Ankyrin-2 OS=Mus musculus OX=10090 GN=Ank2 PE=1 SV=3	14	4	C	UR	9.04119	9.25132	9.11375	9.29028	10.2422	9.15864	8.71974	8.86957	8.99692	9.27643	8.03997
tr|S4R2T7|S4R2T7_MOUSE	Ank2	Ankyrin-2 (Fragment) OS=Mus musculus OX=10090 GN=Ank2 PE=1 SV=2	14	1	C	UR	8.31455	7.32092	11.8	9.75246	9.20812	8.60547	9.90536	8.9621	7.34542	8.66942	10.1162
tr|S4R2D6|S4R2D6_MOUSE	Ank2	Ankyrin-2 OS=Mus musculus OX=10090 GN=Ank2 PE=1 SV=1	14	2	C	UR	8.79518	9.05975	7.19669	8.53772	9.87314	9.84886	9.2667	7.98444	8.4885	10.406	10.543
tr|S4R1M4|S4R1M4_MOUSE	Ank2	Ankyrin-2 (Fragment) OS=Mus musculus OX=10090 GN=Ank2 PE=1 SV=1	14	1	C	UR	10.5631	8.75484	10.2012	8.64345	10.0838	8.08406	9.42686	7.30734	8.16969	9.64565	9.11994
tr|S4R2K9|S4R2K9_MOUSE	Ank3	Ankyrin-3 (Fragment) OS=Mus musculus OX=10090 GN=Ank3 PE=1 SV=1	14	42	C	UR	9.23615	9.03035	8.71527	8.92183	10.1702	9.41906	8.71444	8.28869	8.8192	9.2163	9.46852
tr|A0A087WNU5|A0A087WNU5_MOUSE	Ank3	Ankyrin-3 (Fragment) OS=Mus musculus OX=10090 GN=Ank3 PE=1 SV=1	14	53	C	UR	9.47613	8.70977	9.77076	8.59006	10.198	8.73204	8.55057	7.7814	9.22105	9.30916	9.6611
tr|A0A1L1ST07|A0A1L1ST07_MOUSE	Ankdd1a	Ankyrin repeat and death domain-containing 1A (Fragment) OS=Mus musculus OX=10090 GN=Ankdd1a PE=4 SV=1	4186	1	C	UR	8.1349	8.95335	9.08188	8.51126	9.35144	9.41041	9.07269	7.98965	9.50416	9.81838	10.1719
tr|A0A140LIW7|A0A140LIW7_MOUSE	Ankfn1	Ankyrin-repeat and fibronectin type III domain-containing 1 (Fragment) OS=Mus musculus OX=10090 GN=Ankfn1 PE=1 SV=1	4139	7	C	UR	8.43057	8.88925	8.54142	9.68066	8.95977	9.89038	8.65067	8.39085	8.76101	10.392	9.41337
sp|Q810B6|ANFY1_MOUSE	Ankfy1	Rabankyrin-5 OS=Mus musculus OX=10090 GN=Ankfy1 PE=1 SV=2	126	38	C	UR	9.42776	9.41031	8.81783	8.9095	8.92376	8.86188	9.10164	8.85907	8.94739	9.10303	9.63783
sp|Q9JHZ2|ANKH_MOUSE	Ankh	Progressive ankylosis protein OS=Mus musculus OX=10090 GN=Ankh PE=2 SV=1	4381	3	C	UR	8.2427	8.74648	7.95957	8.537	9.08469	11.2023	9.68389	9.89797	8.90821	8.15639	9.58081
tr|E9PUR0|E9PUR0_MOUSE	Ankhd1	Ankyrin repeat and KH domain-containing 1 OS=Mus musculus OX=10090 GN=Ankhd1 PE=1 SV=1	910	6	C	UR	9.55211	9.63462	9.11491	9.09878	9.1168	8.94714	8.74365	8.6657	8.95401	9.34647	8.82582
tr|F6RUI8|F6RUI8_MOUSE	Ankhd1	Ankyrin repeat and KH domain-containing 1 (Fragment) OS=Mus musculus OX=10090 GN=Ankhd1 PE=1 SV=1	910	1	C	UR	8.61832	10.6292	8.53581	9.04343	9.42543	8.79592	10.6561	10.0717	6.61973	11.2266	6.3778
sp|Q6ZPS6|AKIB1_MOUSE	Ankib1	Ankyrin repeat and IBR domain-containing protein 1 OS=Mus musculus OX=10090 GN=Ankib1 PE=1 SV=2	78	16	C	UR	8.91773	8.75715	9.05235	9.03494	8.97191	8.99121	8.75876	9.03541	9.63014	9.43618	9.41422
sp|Q6P1H6|ANKL2_MOUSE	Ankle2	Ankyrin repeat and LEM domain-containing protein 2 OS=Mus musculus OX=10090 GN=Ankle2 PE=1 SV=2	771	14	C	UR	9.03241	9.09037	9.433	8.79951	9.67255	8.74262	9.17736	8.56201	8.85823	9.13842	9.49352
sp|Q3TPE9|ANKY2_MOUSE	Ankmy2	Ankyrin repeat and MYND domain-containing protein 2 OS=Mus musculus OX=10090 GN=Ankmy2 PE=1 SV=1	2913	15	C	UR	8.30258	9.88127	8.53501	9.77037	8.92988	9.70727	8.54523	9.10535	8.20425	9.8715	9.1473
tr|E9Q4F8|E9Q4F8_MOUSE	Ankrd11	Ankyrin repeat domain-containing protein 11 OS=Mus musculus OX=10090 GN=Ankrd11 PE=1 SV=2	7085	4	C	UR	8.96547	9.74833	8.43865	9.3017	8.60576	9.09724	9.13393	9.55295	8.7153	9.31532	9.12536
sp|Q80UP5|AN13A_MOUSE	Ankrd13a	Ankyrin repeat domain-containing protein 13A OS=Mus musculus OX=10090 GN=Ankrd13a PE=1 SV=2	1835	2	C	UR	9.66122	8.85229	8.97966	9.07644	9.44198	9.44816	9.56207	8.78217	9.08393	8.76832	8.34376
sp|Q3UX43|AN13C_MOUSE	Ankrd13c	Ankyrin repeat domain-containing protein 13C OS=Mus musculus OX=10090 GN=Ankrd13c PE=1 SV=2	1835	3	C	UR	8.8298	8.73417	9.74914	9.29532	9.29167	9.34633	9.19379	9.2224	9.0588	8.86995	8.40864
sp|Q6PD24|AN13D_MOUSE	Ankrd13d	Ankyrin repeat domain-containing protein 13D OS=Mus musculus OX=10090 GN=Ankrd13d PE=1 SV=2	1835	17	C	UR	9.19075	8.93585	8.78603	9.06251	8.38022	9.38098	8.91415	9.57165	9.24918	9.39834	9.13034
sp|A2AS55|ANR16_MOUSE	Ankrd16	Ankyrin repeat domain-containing protein 16 OS=Mus musculus OX=10090 GN=Ankrd16 PE=1 SV=1	4681	2	C	UR	8.52417	9.03119	10.5387	9.4213	9.22517	8.56985	8.98126	9.12883	8.83541	9.51426	8.22987
sp|Q99NH0|ANR17_MOUSE	Ankrd17	Ankyrin repeat domain-containing protein 17 OS=Mus musculus OX=10090 GN=Ankrd17 PE=1 SV=2	910	31	C	UR	9.41979	9.02366	9.55732	8.93638	9.34785	8.52934	9.12344	8.59083	9.05679	9.29824	9.11637
tr|D3Z482|D3Z482_MOUSE	Ankrd26	Ankyrin repeat domain-containing protein 26 OS=Mus musculus OX=10090 GN=Ankrd26 PE=1 SV=1	7196	2	C	UR	6.874	10.7665	7.54672	15.6825	11.6542	8.33686	7.64683	8.02259	7.28116	8.04573	8.14297
sp|Q3UMR0|ANR27_MOUSE	Ankrd27	Ankyrin repeat domain-containing protein 27 OS=Mus musculus OX=10090 GN=Ankrd27 PE=1 SV=2	5675	2	C	UR	8.3556	9.3178	9.88195	8.46236	8.21883	9.58272	9.54621	11.5476	8.00138	9.8697	7.21589
tr|A0A2I3BQ07|A0A2I3BQ07_MOUSE	Ankrd28	Serine/threonine-protein phosphatase 6 regulatory ankyrin repeat subunit A OS=Mus musculus OX=10090 GN=Ankrd28 PE=1 SV=1	6189	15	C	UR	9.22091	9.00401	9.14537	9.02174	9.05615	9.23481	8.77866	8.99205	9.3442	9.54336	8.65876
tr|D3YVV3|D3YVV3_MOUSE	Ankrd29	Ankyrin repeat domain 29 OS=Mus musculus OX=10090 GN=Ankrd29 PE=1 SV=1	6078	3	C	UR	9.14625	8.77068	10.1032	8.51258	7.76679	9.36596	8.27723	11.0458	10.2469	9.16308	7.60153
tr|B2RW11|B2RW11_MOUSE	Ankrd34a	Ankyrin repeat domain 34A OS=Mus musculus OX=10090 GN=Ankrd34a PE=1 SV=1	2717	8	C	UR	9.27329	8.51058	9.15181	8.56561	8.93297	9.69524	8.55176	8.61356	9.32751	9.81552	9.56215
sp|Q3UUF8|AN34B_MOUSE	Ankrd34b	Ankyrin repeat domain-containing protein 34B OS=Mus musculus OX=10090 GN=Ankrd34b PE=1 SV=1	1582	9	C	UR	9.14926	9.41946	10.0311	8.8141	8.93145	8.87695	8.42344	9.15158	8.91928	9.5807	8.70271
sp|Q9D2X0|ANR39_MOUSE	Ankrd39	Ankyrin repeat domain-containing protein 39 OS=Mus musculus OX=10090 GN=Ankrd39 PE=1 SV=1	7435	3	C	UR	8.78793	8.41964	9.59294	8.23259	8.55028	9.05762	9.60144	8.80767	10.2031	9.61136	9.13542
sp|Q5SUE8|ANR40_MOUSE	Ankrd40	Ankyrin repeat domain-containing protein 40 OS=Mus musculus OX=10090 GN=Ankrd40 PE=1 SV=1	4892	2	C	UR	9.6281	9.36377	8.46183	9.54868	10.1186	8.82991	8.76684	8.25615	8.82966	9.25912	8.93729
tr|E9QNQ2|E9QNQ2_MOUSE	Ankrd44	Serine/threonine-protein phosphatase 6 regulatory ankyrin repeat subunit B OS=Mus musculus OX=10090 GN=Ankrd44 PE=1 SV=1	2395	8	C	UR	9.0335	9.14416	9.49485	8.98909	9.09534	8.87404	8.99346	8.70657	9.02047	9.51367	9.13484
sp|Q8BTZ5|ANR46_MOUSE	Ankrd46	Ankyrin repeat domain-containing protein 46 OS=Mus musculus OX=10090 GN=Ankrd46 PE=1 SV=1	6626	2	C	UR	9.50655	8.79873	8.87929	9.38937	8.364	9.19704	9.15911	10.0023	9.41307	8.80762	8.48289
sp|Q8VE42|ANR49_MOUSE	Ankrd49	Ankyrin repeat domain-containing protein 49 OS=Mus musculus OX=10090 GN=Ankrd49 PE=1 SV=1	7152	1	C	UR	9.68234	9.6467	9.43296	9.30464	9.21176	9.15261	8.40233	8.44102	9.63131	8.78689	8.30744
tr|F7BE84|F7BE84_MOUSE	Ankrd50	Ankyrin repeat domain 50 (Fragment) OS=Mus musculus OX=10090 GN=Ankrd50 PE=1 SV=1	2759	16	C	UR	8.67525	8.93039	8.71735	9.21449	8.75548	9.70698	9.30344	8.93766	9.25266	9.15034	9.35596
sp|Q8BTI7|ANR52_MOUSE	Ankrd52	Serine/threonine-protein phosphatase 6 regulatory ankyrin repeat subunit C OS=Mus musculus OX=10090 GN=Ankrd52 PE=1 SV=1	827	7	C	UR	9.47562	9.38338	9.24409	8.80483	8.93419	8.78491	9.0549	9.10659	9.29632	9.43514	8.48004
sp|Q91WK7|ANR54_MOUSE	Ankrd54	Ankyrin repeat domain-containing protein 54 OS=Mus musculus OX=10090 GN=Ankrd54 PE=1 SV=1	4675	1	C	UR	9.02691	9.33697	9.99707	9.35461	9.52762	8.50045	9.37943	7.89318	8.6299	9.48482	8.86903
sp|Q8BLD6|ANR55_MOUSE	Ankrd55	Ankyrin repeat domain-containing protein 55 OS=Mus musculus OX=10090 GN=Ankrd55 PE=1 SV=2	956	8	C	UR	8.12614	8.30906	9.72082	8.37186	9.53402	9.18773	9.20146	8.86775	9.7719	9.91846	8.99081
tr|Q3UHP6|Q3UHP6_MOUSE	Anks1	Ankyrin repeat and SAM domain containing 1 OS=Mus musculus OX=10090 GN=Anks1 PE=1 SV=1	1324	8	C	UR	9.58428	9.76537	9.04834	8.80587	9.58822	8.69561	8.37583	7.68096	8.76446	9.47164	10.2194
sp|Q8BIZ1|ANS1B_MOUSE	Anks1b	Ankyrin repeat and sterile alpha motif domain-containing protein 1B OS=Mus musculus OX=10090 GN=Anks1b PE=1 SV=3	1324	21	C	UR	8.90099	9.00478	9.06789	9.04932	8.95048	8.88323	8.51867	8.95097	9.40527	9.42864	9.83975
tr|S4R2Q2|S4R2Q2_MOUSE	Anks1b	Ankyrin repeat and sterile alpha motif domain-containing protein 1B OS=Mus musculus OX=10090 GN=Anks1b PE=1 SV=1	1324	1	C	UR	8.90506	8.00168	9.70948	7.43613	10.729	8.04788	9.8112	7.44085	10.1866	8.91743	10.8147
sp|Q9CZK6|ANKS3_MOUSE	Anks3	Ankyrin repeat and SAM domain-containing protein 3 OS=Mus musculus OX=10090 GN=Anks3 PE=1 SV=2	8098	1	C	UR	8.74145	6.04824	9.7749	9.91586	11.1187	7.59527	8.30005	9.93696	9.20823	8.51909	10.8412
tr|J3QM81|J3QM81_MOUSE	Ankzf1	Ankyrin repeat and zinc finger domain-containing protein 1 OS=Mus musculus OX=10090 GN=Ankzf1 PE=1 SV=1	6928	5	C	UR	8.55771	9.23139	8.64981	8.63079	9.03562	9.75436	9.16872	8.95374	9.32016	9.3929	9.3048
sp|Q8BH79|ANO10_MOUSE	Ano10	Anoctamin-10 OS=Mus musculus OX=10090 GN=Ano10 PE=1 SV=1	4173	10	C	UR	8.88411	9.6937	8.79142	8.40661	9.19504	9.27205	10.5714	9.38308	8.72486	8.58038	8.49737
tr|A0A2I3BPX3|A0A2I3BPX3_MOUSE	Ano6	Anoctamin OS=Mus musculus OX=10090 GN=Ano6 PE=1 SV=1	6919	5	C	UR	8.61553	8.81695	8.59228	9.03603	8.91489	10.2454	10.0035	10.5129	9.21918	7.90177	8.14159
tr|A0A1L1SR96|A0A1L1SR96_MOUSE	Ano8	Anoctamin OS=Mus musculus OX=10090 GN=Ano8 PE=1 SV=1	5949	9	C	UR	9.06682	9.24422	8.9868	8.41797	8.9823	9.1509	9.5743	9.72405	9.00234	8.70175	9.14855
sp|O35381|AN32A_MOUSE	Anp32a	Acidic leucine-rich nuclear phosphoprotein 32 family member A OS=Mus musculus OX=10090 GN=Anp32a PE=1 SV=1	4321	11	C	UR	10.0972	8.66311	9.49868	8.21788	10.2697	8.08519	9.10208	7.32275	9.50591	8.84441	10.3931
sp|Q9EST5|AN32B_MOUSE	Anp32b	Acidic leucine-rich nuclear phosphoprotein 32 family member B OS=Mus musculus OX=10090 GN=Anp32b PE=1 SV=1	4321	10	C	UR	9.54969	9.23967	8.99621	8.83963	9.74486	8.65246	9.13918	8.30579	8.77944	9.24309	9.51
sp|P97822|AN32E_MOUSE	Anp32e	Acidic leucine-rich nuclear phosphoprotein 32 family member E OS=Mus musculus OX=10090 GN=Anp32e PE=1 SV=2	4052	6	C	UR	9.91319	8.92136	9.68217	8.14357	10.2905	8.14801	9.24521	7.76355	9.12964	8.84235	9.92042
sp|P97449|AMPN_MOUSE	Anpep	Aminopeptidase N OS=Mus musculus OX=10090 GN=Anpep PE=1 SV=4	2071	14	C	UR	9.14877	10.0009	7.61692	9.80892	9.63213	9.55297	10.4587	11.261	8.76092	6.18318	7.57553
sp|Q9CZ52|ANTR1_MOUSE	Antxr1	Anthrax toxin receptor 1 OS=Mus musculus OX=10090 GN=Antxr1 PE=1 SV=2	4378	4	C	UR	8.91344	8.55386	8.88892	9.08421	8.75124	9.08468	9.65228	9.59009	9.53849	9.19478	8.74802
sp|P10107|ANXA1_MOUSE	Anxa1	Annexin A1 OS=Mus musculus OX=10090 GN=Anxa1 PE=1 SV=2	22	18	C	UR	8.39442	9.24118	9.17543	11.7763	10.3464	9.10012	9.40309	8.40993	9.00174	8.73639	6.41508
sp|P97384|ANX11_MOUSE	Anxa11	Annexin A11 OS=Mus musculus OX=10090 GN=Anxa11 PE=1 SV=2	1689	11	C	UR	10.2038	9.39742	8.75757	10.0878	8.96404	8.39229	8.92483	10.2818	9.06014	8.28729	7.643
sp|P07356|ANXA2_MOUSE	Anxa2	Annexin A2 OS=Mus musculus OX=10090 GN=Anxa2 PE=1 SV=2	966	19	C	UR	9.06283	9.46044	8.29618	11.4499	10.27	8.63215	9.71524	9.45264	8.98595	8.14384	6.53091
sp|O35639|ANXA3_MOUSE	Anxa3	Annexin A3 OS=Mus musculus OX=10090 GN=Anxa3 PE=1 SV=4	2221	9	C	UR	9.55114	10.4427	7.35937	11.4724	9.41007	9.2059	9.22266	10.3696	7.91659	8.66613	6.38339
sp|P97429|ANXA4_MOUSE	Anxa4	Annexin A4 OS=Mus musculus OX=10090 GN=Anxa4 PE=1 SV=4	467	11	C	UR	8.9468	8.59419	9.03068	10.5738	9.41815	8.91162	9.88752	9.04004	9.70655	8.81436	7.07626
sp|P48036|ANXA5_MOUSE	Anxa5	Annexin A5 OS=Mus musculus OX=10090 GN=Anxa5 PE=1 SV=1	2192	24	C	UR	9.46227	8.82992	9.06503	9.89753	9.30157	8.91177	9.39964	8.97728	8.98394	9.09362	8.07744
sp|P14824|ANXA6_MOUSE	Anxa6	Annexin A6 OS=Mus musculus OX=10090 GN=Anxa6 PE=1 SV=3	467	66	C	UR	10.2968	9.15869	9.02776	9.33843	9.331	8.447	9.16209	9.32817	9.09499	8.3914	8.42368
tr|A0A2C9F2D2|A0A2C9F2D2_MOUSE	Anxa7	Annexin OS=Mus musculus OX=10090 GN=Anxa7 PE=1 SV=1	3855	9	C	UR	9.0269	8.90037	8.74364	10.0758	9.04546	8.97763	9.46891	9.6234	8.86461	8.8065	8.46674
sp|O70423|AOC3_MOUSE	Aoc3	Membrane primary amine oxidase OS=Mus musculus OX=10090 GN=Aoc3 PE=1 SV=3	2018	1	C	UR	8.53204	10.0259	6.05873	11.0285	8.06759	15.9968	12.433	11.9128	7.10586	3.66822	5.17055
sp|O35643|AP1B1_MOUSE	Ap1b1	AP-1 complex subunit beta-1 OS=Mus musculus OX=10090 GN=Ap1b1 PE=1 SV=2	368	85	C	UR	8.97747	8.60542	9.4172	8.9132	8.71666	9.17552	9.21008	9.33929	9.46116	9.05039	9.13361
tr|Q8CBB7|Q8CBB7_MOUSE	Ap1g1	AP-1 complex subunit gamma OS=Mus musculus OX=10090 GN=Ap1g1 PE=1 SV=1	289	36	C	UR	9.02543	9.1668	8.85233	9.54836	8.35991	9.36689	9.05302	9.3827	9.13039	8.89014	9.22403
sp|P35585|AP1M1_MOUSE	Ap1m1	AP-1 complex subunit mu-1 OS=Mus musculus OX=10090 GN=Ap1m1 PE=1 SV=3	1669	23	C	UR	8.98164	8.77712	9.37556	8.9726	8.47414	9.41767	8.97441	9.66162	9.38753	9.21949	8.75823
tr|D3YXN0|D3YXN0_MOUSE	Ap1s1	AP complex subunit sigma (Fragment) OS=Mus musculus OX=10090 GN=Ap1s1 PE=1 SV=1	3451	3	C	UR	9.32571	8.27079	9.97358	8.98074	7.70661	9.32584	8.51115	10.0559	10.2031	8.62212	9.02449
sp|Q9DB50|AP1S2_MOUSE	Ap1s2	AP-1 complex subunit sigma-2 OS=Mus musculus OX=10090 GN=Ap1s2 PE=1 SV=1	8072	1	C	UR	10.1974	7.56912	11.2554	7.97073	9.07474	7.8575	10.075	8.30994	10.6092	7.27795	9.80298
sp|P17426|AP2A1_MOUSE	Ap2a1	AP-2 complex subunit alpha-1 OS=Mus musculus OX=10090 GN=Ap2a1 PE=1 SV=1	106	103	C	UR	9.20719	8.76873	9.32016	8.8984	8.4465	9.14382	9.01823	9.43856	9.59904	9.03399	9.12539
sp|P17427|AP2A2_MOUSE	Ap2a2	AP-2 complex subunit alpha-2 OS=Mus musculus OX=10090 GN=Ap2a2 PE=1 SV=2	106	69	C	UR	9.11976	8.47411	9.40592	8.9542	8.74035	9.1171	8.99494	9.1578	9.66096	9.16769	9.20718
sp|Q9DBG3|AP2B1_MOUSE	Ap2b1	AP-2 complex subunit beta OS=Mus musculus OX=10090 GN=Ap2b1 PE=1 SV=1	368	88	C	UR	8.97218	8.66578	8.93728	8.87439	9.01975	9.35328	9.224	8.93563	9.39908	9.12673	9.49189
sp|P84091|AP2M1_MOUSE	Ap2m1	AP-2 complex subunit mu OS=Mus musculus OX=10090 GN=Ap2m1 PE=1 SV=1	2928	67	C	UR	8.59091	8.47134	9.00475	8.86415	8.72158	9.69024	9.21673	10.0643	9.63033	8.8408	8.90488
sp|P62743|AP2S1_MOUSE	Ap2s1	AP-2 complex subunit sigma OS=Mus musculus OX=10090 GN=Ap2s1 PE=1 SV=1	5914	10	C	UR	8.81499	8.4575	9.59917	8.38646	9.09717	8.65464	9.77726	9.38438	9.71388	8.96077	9.15377
sp|Q9Z1T1|AP3B1_MOUSE	Ap3b1	AP-3 complex subunit beta-1 OS=Mus musculus OX=10090 GN=Ap3b1 PE=1 SV=2	208	23	C	UR	9.20231	8.69775	9.57223	9.36308	8.41878	9.22154	9.07006	9.84311	9.46698	9.13293	8.01123
sp|Q9JME5|AP3B2_MOUSE	Ap3b2	AP-3 complex subunit beta-2 OS=Mus musculus OX=10090 GN=Ap3b2 PE=1 SV=2	208	50	C	UR	8.96317	8.96194	9.48767	9.13672	8.80295	8.99124	8.95053	9.20487	9.25166	9.12028	9.12897
sp|O54774|AP3D1_MOUSE	Ap3d1	AP-3 complex subunit delta-1 OS=Mus musculus OX=10090 GN=Ap3d1 PE=1 SV=1	1778	51	C	UR	8.7853	9.08592	9.4784	9.10576	8.99005	8.91553	8.90495	9.00778	9.32052	9.21331	9.19247
sp|Q9JKC8|AP3M1_MOUSE	Ap3m1	AP-3 complex subunit mu-1 OS=Mus musculus OX=10090 GN=Ap3m1 PE=1 SV=1	5393	6	C	UR	9.32706	9.36829	9.44381	9.11391	8.51956	9.10144	8.92763	9.77176	9.11023	8.95073	8.36557
sp|Q8R2R9|AP3M2_MOUSE	Ap3m2	AP-3 complex subunit mu-2 OS=Mus musculus OX=10090 GN=Ap3m2 PE=1 SV=1	5393	26	C	UR	9.26966	8.87403	8.96323	8.77346	8.8961	9.04832	8.94299	8.87448	9.44294	8.87796	10.0368
sp|Q9DCR2|AP3S1_MOUSE	Ap3s1	AP-3 complex subunit sigma-1 OS=Mus musculus OX=10090 GN=Ap3s1 PE=1 SV=2	1820	7	C	UR	9.37252	9.26228	9.67609	9.32692	8.43063	8.88976	8.8751	9.45332	9.23158	8.81712	8.66468
sp|Q8BSZ2|AP3S2_MOUSE	Ap3s2	AP-3 complex subunit sigma-2 OS=Mus musculus OX=10090 GN=Ap3s2 PE=1 SV=1	5652	6	C	UR	8.93864	8.89049	8.49933	9.20428	8.31641	10.0488	9.20918	9.07429	9.22196	9.01699	9.57967
sp|Q9WV76|AP4B1_MOUSE	Ap4b1	AP-4 complex subunit beta-1 OS=Mus musculus OX=10090 GN=Ap4b1 PE=1 SV=2	5342	7	C	UR	8.8049	8.45725	9.01519	8.93923	8.51865	9.43647	9.20002	10.128	9.62154	9.04549	8.83321
sp|Q80V94|AP4E1_MOUSE	Ap4e1	AP-4 complex subunit epsilon-1 OS=Mus musculus OX=10090 GN=Ap4e1 PE=1 SV=3	3420	9	C	UR	9.26894	9.07399	9.31588	9.08255	7.8528	9.20768	8.34389	9.57661	9.86371	9.29713	9.11681
sp|Q9JKC7|AP4M1_MOUSE	Ap4m1	AP-4 complex subunit mu-1 OS=Mus musculus OX=10090 GN=Ap4m1 PE=1 SV=1	1077	5	C	UR	9.25916	9.81868	8.86302	9.03672	8.27284	9.88366	9.13525	9.4332	8.97031	8.85852	8.46864
sp|Q9WVL1|AP4S1_MOUSE	Ap4s1	AP-4 complex subunit sigma-1 OS=Mus musculus OX=10090 GN=Ap4s1 PE=2 SV=1	2181	4	C	UR	9.33607	9.14024	8.77596	9.0652	8.35757	9.45793	8.80409	9.49877	9.50894	8.92594	9.12929
sp|Q3TAP4|AP5B1_MOUSE	Ap5b1	AP-5 complex subunit beta-1 OS=Mus musculus OX=10090 GN=Ap5b1 PE=1 SV=1	6289	1	C	UR	9.96543	8.56766	6.58728	8.4217	8.37962	9.79793	9.98872	11.4412	7.84989	9.20974	9.79088
sp|Q3U829|AP5Z1_MOUSE	Ap5z1	AP-5 complex subunit zeta-1 OS=Mus musculus OX=10090 GN=Ap5z1 PE=2 SV=1	4751	4	C	UR	7.57311	8.75417	7.87946	10.1331	10.0339	10.0377	9.97469	8.67923	9.45142	9.46608	8.01708
sp|O88879|APAF_MOUSE	Apaf1	Apoptotic protease-activating factor 1 OS=Mus musculus OX=10090 GN=Apaf1 PE=1 SV=3	1252	9	C	UR	9.02591	9.09775	9.16458	9.07555	8.8604	9.00762	8.86954	8.89766	9.3697	9.24876	9.38252
sp|B2RUJ5|APBA1_MOUSE	Apba1	Amyloid-beta A4 precursor protein-binding family A member 1 OS=Mus musculus OX=10090 GN=Apba1 PE=1 SV=2	961	15	C	UR	9.43296	10.1989	9.17564	9.42664	8.85554	8.92628	7.64171	9.17813	8.28503	9.9424	8.93678
sp|P98084|APBA2_MOUSE	Apba2	Amyloid-beta A4 precursor protein-binding family A member 2 OS=Mus musculus OX=10090 GN=Apba2 PE=1 SV=2	961	11	C	UR	9.46257	9.39559	9.06185	8.58777	9.23406	8.84606	9.31519	9.90427	8.62356	9.14022	8.42886
sp|O88888|APBA3_MOUSE	Apba3	Amyloid-beta A4 precursor protein-binding family A member 3 OS=Mus musculus OX=10090 GN=Apba3 PE=1 SV=1	6706	2	C	UR	9.13635	9.11647	8.51106	9.4403	8.30481	9.31996	9.13289	10.081	9.23455	8.95742	8.76516
tr|A0A0R4J2C1|A0A0R4J2C1_MOUSE	Apbb1	Amyloid-beta A4 precursor protein-binding family B member 1 OS=Mus musculus OX=10090 GN=Apbb1 PE=1 SV=1	5983	6	C	UR	8.67557	9.07471	8.73176	8.646	10.3099	9.02025	9.19	7.9127	8.81446	9.34819	10.2765
sp|Q8R5A3|AB1IP_MOUSE	Apbb1ip	Amyloid beta A4 precursor protein-binding family B member 1-interacting protein OS=Mus musculus OX=10090 GN=Apbb1ip PE=1 SV=2	1143	4	C	UR	9.97607	8.41499	9.92778	8.48964	9.2527	8.20437	8.855	8.19102	10.4341	8.75214	9.50216
sp|Q9DBR4|APBB2_MOUSE	Apbb2	Amyloid-beta A4 precursor protein-binding family B member 2 OS=Mus musculus OX=10090 GN=Apbb2 PE=1 SV=2	5983	7	C	UR	9.14793	8.73882	9.22296	9.28131	8.7483	8.91986	8.8405	8.87887	9.52493	9.69743	8.9991
sp|Q8R1C9|APBB3_MOUSE	Apbb3	Amyloid-beta A4 precursor protein-binding family B member 3 OS=Mus musculus OX=10090 GN=Apbb3 PE=2 SV=1	1740	2	C	UR	8.23611	9.27285	8.76242	8.5465	8.93032	9.97196	8.95311	8.92496	9.34352	9.51175	9.54651
tr|B2RUG9|B2RUG9_MOUSE	Apc	Adenomatosis polyposis coli OS=Mus musculus OX=10090 GN=Apc PE=1 SV=1	364	38	C	UR	9.16911	9.49881	9.39917	9.15239	9.05074	8.68637	8.31756	8.7372	9.15994	9.45042	9.3783
tr|D3YTR0|D3YTR0_MOUSE	Apc2	Adenomatous polyposis coli protein 2 OS=Mus musculus OX=10090 GN=Apc2 PE=1 SV=1	364	17	C	UR	8.91398	9.13541	9.34034	8.91297	9.54443	8.971	8.57274	8.44737	8.80992	9.55518	9.79665
sp|Q8R146|APEH_MOUSE	Apeh	Acylamino-acid-releasing enzyme OS=Mus musculus OX=10090 GN=Apeh PE=1 SV=3	2032	28	C	UR	9.39056	8.89027	9.54802	8.73642	8.74359	8.8446	9.68804	9.0235	9.38896	8.72029	9.02575
sp|P28352|APEX1_MOUSE	Apex1	DNA-(apurinic or apyrimidinic site) lyase OS=Mus musculus OX=10090 GN=Apex1 PE=1 SV=2	10	16	C	UR	8.41278	8.82566	8.89112	9.16969	9.23744	9.64244	9.3155	8.53815	8.90267	9.35367	9.71087
sp|O35841|API5_MOUSE	Api5	Apoptosis inhibitor 5 OS=Mus musculus OX=10090 GN=Api5 PE=1 SV=2	5428	22	C	UR	9.07612	9.16271	9.19752	9.34817	8.90687	9.39321	9.64648	9.36975	8.89728	8.66404	8.33786
sp|Q9WVQ5|MTNB_MOUSE	Apip	Methylthioribulose-1-phosphate dehydratase OS=Mus musculus OX=10090 GN=Apip PE=1 SV=1	552	14	C	UR	9.8331	8.93767	9.62608	9.07105	9.21877	8.60903	9.34716	8.66796	9.22168	8.8792	8.58831
tr|A0A0R4IZZ1|A0A0R4IZZ1_MOUSE	Aplp1	Amyloid beta (A4)-like protein 1 OS=Mus musculus OX=10090 GN=Aplp1 PE=1 SV=1	305	11	C	UR	9.14552	8.7553	8.25093	9.10506	9.0988	10.0269	9.25854	8.73613	9.45623	8.68118	9.48542
tr|Q60709|Q60709_MOUSE	Aplp2	Amyloid-like protein 2 OS=Mus musculus OX=10090 GN=Aplp2 PE=1 SV=1	831	12	C	UR	8.90084	9.73458	9.0261	8.99117	9.21791	9.22236	8.93484	9.02836	8.70883	9.32116	8.91385
sp|Q9D7N9|APMAP_MOUSE	Apmap	Adipocyte plasma membrane-associated protein OS=Mus musculus OX=10090 GN=Apmap PE=1 SV=1	2557	16	C	UR	8.52797	9.10429	8.32921	9.16649	9.4117	10.0409	9.99565	9.23396	8.68109	8.57274	8.93595
sp|Q00623|APOA1_MOUSE	Apoa1	Apolipoprotein A-I OS=Mus musculus OX=10090 GN=Apoa1 PE=1 SV=2	2890	17	C	UR	7.78922	10.1949	7.34533	10.9456	9.62309	9.88953	10.3674	11.0005	8.33236	8.37393	6.13804
sp|P06728|APOA4_MOUSE	Apoa4	Apolipoprotein A-IV OS=Mus musculus OX=10090 GN=Apoa4 PE=1 SV=3	3108	11	C	UR	7.86564	9.03807	9.7495	7.42208	10.6803	8.79285	11.4229	9.77735	9.99641	8.23212	7.02278
sp|E9Q414|APOB_MOUSE	Apob	Apolipoprotein B-100 OS=Mus musculus OX=10090 GN=Apob PE=1 SV=1	5741	11	C	UR	9.10226	8.28646	7.65799	10.6348	8.22797	8.60809	11.3514	10.8543	10.4568	7.45713	7.36285
sp|Q9WV35|ABEC2_MOUSE	Apobec2	C->U-editing enzyme APOBEC-2 OS=Mus musculus OX=10090 GN=Apobec2 PE=1 SV=1	5389	2	C	UR	9.17786	9.17194	8.45091	9.76889	9.02166	8.82341	9.69466	9.46286	9.24683	8.65273	8.52826
sp|P51910|APOD_MOUSE	Apod	Apolipoprotein D OS=Mus musculus OX=10090 GN=Apod PE=1 SV=1	3730	2	C	UR	9.29211	9.1855	7.65012	8.69312	11.7446	10.0927	10.0347	9.67658	8.87619	7.46798	7.28633
sp|P08226|APOE_MOUSE	Apoe	Apolipoprotein E OS=Mus musculus OX=10090 GN=Apoe PE=1 SV=2	2746	24	C	UR	8.91749	7.91014	9.36853	8.25793	9.10746	8.92611	9.97655	9.04433	10.0876	9.02613	9.37772
sp|Q01339|APOH_MOUSE	Apoh	Beta-2-glycoprotein 1 OS=Mus musculus OX=10090 GN=Apoh PE=1 SV=1	4211	10	C	UR	8.65328	9.46165	8.50534	9.63957	9.93616	8.97519	10.4152	10.3157	8.88193	8.82237	6.39358
sp|Q9DCZ4|MIC26_MOUSE	Apoo	MICOS complex subunit Mic26 OS=Mus musculus OX=10090 GN=Apoo PE=1 SV=2	6524	6	C	UR	8.70781	8.83335	9.48607	8.44843	9.5968	9.24495	10.0117	9.74255	9.05822	8.2597	8.61044
sp|Q78IK4|MIC27_MOUSE	Apool	MICOS complex subunit Mic27 OS=Mus musculus OX=10090 GN=Apool PE=1 SV=1	3438	10	C	UR	8.10028	8.81192	8.21253	8.98252	9.68814	10.3154	10.5887	10.6879	8.25678	8.59901	7.75678
sp|P12023|A4_MOUSE	App	Amyloid-beta A4 protein OS=Mus musculus OX=10090 GN=App PE=1 SV=3	831	31	C	UR	9.00424	9.22902	9.1492	8.66964	9.12168	8.99748	8.95412	9.19032	9.34973	9.22178	9.11279
sp|Q9DAX9|APBP2_MOUSE	Appbp2	Amyloid protein-binding protein 2 OS=Mus musculus OX=10090 GN=Appbp2 PE=2 SV=1	1283	9	C	UR	9.06375	8.74638	8.57815	9.45975	8.25835	9.29326	8.79591	9.0838	9.81549	9.29561	9.60954
sp|Q8K3H0|DP13A_MOUSE	Appl1	DCC-interacting protein 13-alpha OS=Mus musculus OX=10090 GN=Appl1 PE=1 SV=1	4232	24	C	UR	9.45225	9.14046	9.00742	9.51987	8.75768	9.31218	8.61283	9.09733	9.14062	9.29326	8.66609
sp|Q8K3G9|DP13B_MOUSE	Appl2	DCC-interacting protein 13-beta OS=Mus musculus OX=10090 GN=Appl2 PE=1 SV=1	4476	23	C	UR	9.45048	8.82822	8.90589	9.27263	8.7241	9.21341	8.87645	9.33762	9.50208	9.22315	8.66596
sp|P08030|APT_MOUSE	Aprt	Adenine phosphoribosyltransferase OS=Mus musculus OX=10090 GN=Aprt PE=1 SV=2	6284	6	C	UR	9.30307	8.53149	9.11441	9.15582	9.10525	9.79221	9.08993	8.87544	9.29492	9.17282	8.56464
sp|Q02013|AQP1_MOUSE	Aqp1	Aquaporin-1 OS=Mus musculus OX=10090 GN=Aqp1 PE=1 SV=3	7719	1	C	UR	7.00396	8.70568	6.89941	9.86575	9.48884	11.2366	9.69284	13.5531	7.19858	6.57362	9.78161
tr|A0A0R4J0Z3|A0A0R4J0Z3_MOUSE	Aqp4	Aquaporin 4, isoform CRA_a OS=Mus musculus OX=10090 GN=Aqp4 PE=1 SV=1	4716	6	C	UR	9.79977	8.5721	9.30543	8.63463	8.09161	9.33737	9.67361	12.0765	9.66439	7.66766	7.17692
sp|Q8CFQ3|AQR_MOUSE	Aqr	RNA helicase aquarius OS=Mus musculus OX=10090 GN=Aqr PE=1 SV=2	1567	18	C	UR	8.7231	9.05514	8.68782	9.06982	8.66868	9.60128	9.27381	9.63228	9.10512	9.15545	9.0275
tr|E9Q0P8|E9Q0P8_MOUSE	Araf	Serine/threonine-protein kinase A-Raf OS=Mus musculus OX=10090 GN=Araf PE=1 SV=1	258	8	C	UR	9.28901	7.97991	9.48046	8.58911	9.29297	8.76589	9.17017	8.0922	10.0472	9.26651	10.0265
tr|Q8CAD1|Q8CAD1_MOUSE	Araf	Ras-binding protein DA-Raf OS=Mus musculus OX=10090 GN=Araf PE=1 SV=1	258	1	C	UR	9.82257	8.62978	10.3478	9.32665	8.02613	7.72196	12.1782	7.23742	8.87926	7.96466	9.86547
sp|Q4LDD4|ARAP1_MOUSE	Arap1	Arf-GAP with Rho-GAP domain, ANK repeat and PH domain-containing protein 1 OS=Mus musculus OX=10090 GN=Arap1 PE=1 SV=2	54	7	C	UR	9.29472	8.76893	9.15297	9.66714	8.77006	8.5914	9.33547	9.12755	9.57584	8.92526	8.79067
sp|Q8BZ05|ARAP2_MOUSE	Arap2	Arf-GAP with Rho-GAP domain, ANK repeat and PH domain-containing protein 2 OS=Mus musculus OX=10090 GN=Arap2 PE=1 SV=2	4696	6	C	UR	8.26173	8.59155	8.12099	8.01284	9.3581	10.0276	12.2754	11.2024	7.89754	8.28419	7.96773
sp|Q5XJY5|COPD_MOUSE	Arcn1	Coatomer subunit delta OS=Mus musculus OX=10090 GN=Arcn1 PE=1 SV=2	2645	30	C	UR	8.94679	9.15416	8.86164	9.64602	8.34882	9.72093	8.94447	9.98693	8.84406	9.46741	8.07876
sp|P84078|ARF1_MOUSE	Arf1	ADP-ribosylation factor 1 OS=Mus musculus OX=10090 GN=Arf1 PE=1 SV=2	3941	31	C	UR	8.95239	8.48377	9.40121	9.10144	8.30234	9.88659	9.224	10.2358	9.97535	8.40707	8.03003
sp|Q8BSL7|ARF2_MOUSE	Arf2	ADP-ribosylation factor 2 OS=Mus musculus OX=10090 GN=Arf2 PE=1 SV=2	3941	5	C	UR	8.92466	9.46629	8.12315	8.95713	8.54747	10.3353	9.14768	9.34815	9.27095	9.32287	8.55637
sp|P61205|ARF3_MOUSE	Arf3	ADP-ribosylation factor 3 OS=Mus musculus OX=10090 GN=Arf3 PE=2 SV=2	3941	1	C	UR	8.15567	9.17957	11.6513	9.21977	9.69136	7.04759	11.2022	9.41035	7.88703	8.49016	8.06504
sp|P61750|ARF4_MOUSE	Arf4	ADP-ribosylation factor 4 OS=Mus musculus OX=10090 GN=Arf4 PE=1 SV=2	3941	7	C	UR	9.09205	9.15045	8.77465	9.28608	8.47677	9.92947	9.2124	10.3416	8.73734	8.93192	8.06728
sp|P84084|ARF5_MOUSE	Arf5	ADP-ribosylation factor 5 OS=Mus musculus OX=10090 GN=Arf5 PE=1 SV=2	3941	14	C	UR	9.32131	9.1426	9.14657	8.77863	8.884	8.99611	9.41141	9.33432	8.87761	8.88115	9.2263
sp|P62331|ARF6_MOUSE	Arf6	ADP-ribosylation factor 6 OS=Mus musculus OX=10090 GN=Arf6 PE=1 SV=2	3902	9	C	UR	8.90353	9.30275	9.2317	9.66147	7.98685	9.89989	8.74689	10.3742	9.29793	8.59331	8.00146
tr|V9GXM1|V9GXM1_MOUSE	Arfgap1	ADP-ribosylation factor GTPase-activating protein 1 OS=Mus musculus OX=10090 GN=Arfgap1 PE=1 SV=1	971	24	C	UR	9.10016	8.88737	9.56436	8.55553	9.7363	8.77453	9.34937	8.4377	8.80214	9.26357	9.52897
sp|Q99K28|ARFG2_MOUSE	Arfgap2	ADP-ribosylation factor GTPase-activating protein 2 OS=Mus musculus OX=10090 GN=Arfgap2 PE=1 SV=1	1889	21	C	UR	9.20355	8.52268	10.0588	8.20493	9.12989	8.92667	9.10235	8.83385	9.33174	9.31734	9.36819
tr|A0A0R4J0T8|A0A0R4J0T8_MOUSE	Arfgap3	ADP-ribosylation factor GTPase-activating protein 3 OS=Mus musculus OX=10090 GN=Arfgap3 PE=1 SV=1	395	14	C	UR	8.92679	8.90595	9.18234	9.12465	9.06676	9.24554	8.963	9.20194	8.85478	9.58253	8.94572
sp|G3X9K3|BIG1_MOUSE	Arfgef1	Brefeldin A-inhibited guanine nucleotide-exchange protein 1 OS=Mus musculus OX=10090 GN=Arfgef1 PE=1 SV=1	1095	62	C	UR	9.16715	9.5039	8.96396	9.24919	8.29931	9.33147	8.70965	9.98363	9.14092	8.85452	8.79631
sp|A2A5R2|BIG2_MOUSE	Arfgef2	Brefeldin A-inhibited guanine nucleotide-exchange protein 2 OS=Mus musculus OX=10090 GN=Arfgef2 PE=1 SV=1	1095	29	C	UR	9.33928	9.25283	8.96211	8.84832	8.91593	9.0509	8.9323	9.26183	9.15429	8.84135	9.44086
sp|Q3UGY8|BIG3_MOUSE	Arfgef3	Brefeldin A-inhibited guanine nucleotide-exchange protein 3 OS=Mus musculus OX=10090 GN=Arfgef3 PE=1 SV=1	2427	36	C	UR	8.81367	8.88222	8.96076	8.76781	8.84306	9.63123	8.97725	8.64912	9.19926	9.35541	9.92021
tr|G5E8V9|G5E8V9_MOUSE	Arfip1	ADP-ribosylation factor-interacting protein 1 OS=Mus musculus OX=10090 GN=Arfip1 PE=1 SV=1	5242	11	C	UR	9.48715	8.48158	9.24768	9.10446	9.70051	8.9011	9.37801	8.39721	9.30175	9.0592	8.94135
sp|Q8K221|ARFP2_MOUSE	Arfip2	Arfaptin-2 OS=Mus musculus OX=10090 GN=Arfip2 PE=1 SV=2	2344	15	C	UR	8.60798	9.07254	9.32104	9.22014	9.30601	8.96015	8.9427	8.83643	9.17086	9.2527	9.30945
sp|Q8BXL7|ARFRP_MOUSE	Arfrp1	ADP-ribosylation factor-related protein 1 OS=Mus musculus OX=10090 GN=Arfrp1 PE=1 SV=2	7545	2	C	UR	9.56312	7.85174	9.89342	9.0719	9.49684	8.4978	8.92218	8.31113	9.55874	9.4522	9.38095
sp|O08691|ARGI2_MOUSE	Arg2	Arginase-2, mitochondrial OS=Mus musculus OX=10090 GN=Arg2 PE=1 SV=1	4091	3	C	UR	7.94216	9.94188	9.76784	8.41014	8.74184	10.2436	7.57097	10.0698	7.60026	9.58276	10.1287
sp|Q3UL36|ARGL1_MOUSE	Arglu1	Arginine and glutamate-rich protein 1 OS=Mus musculus OX=10090 GN=Arglu1 PE=1 SV=2	7587	4	C	UR	8.87811	8.82598	8.8386	9.18692	9.89426	8.61012	9.25687	8.19206	8.71931	9.59617	10.0016
tr|A2AH25|A2AH25_MOUSE	Arhgap1	Rho GTPase-activating protein 1 OS=Mus musculus OX=10090 GN=Arhgap1 PE=1 SV=1	1851	35	C	UR	8.6889	8.45508	9.62208	8.86782	8.87428	9.24456	9.21936	8.71829	9.71811	9.28655	9.30497
sp|Q6Y5D8|RHG10_MOUSE	Arhgap10	Rho GTPase-activating protein 10 OS=Mus musculus OX=10090 GN=Arhgap10 PE=1 SV=2	7677	1	C	UR	9.58676	7.99834	8.4333	8.81126	10.0052	8.70873	8.43123	9.23497	10.0017	9.03568	9.75278
tr|S4R221|S4R221_MOUSE	Arhgap12	Rho GTPase-activating protein 12 OS=Mus musculus OX=10090 GN=Arhgap12 PE=1 SV=1	6516	13	C	UR	9.01381	9.21326	9.2194	9.13988	9.0968	8.911	9.29008	8.79179	8.99448	9.39478	8.93473
sp|Q3UIA2|RHG17_MOUSE	Arhgap17	Rho GTPase-activating protein 17 OS=Mus musculus OX=10090 GN=Arhgap17 PE=1 SV=1	293	8	C	UR	9.53226	9.10083	8.95747	9.48672	9.69536	8.78864	9.09779	8.95682	8.58332	9.04005	8.76075
sp|Q8K0Q5|RHG18_MOUSE	Arhgap18	Rho GTPase-activating protein 18 OS=Mus musculus OX=10090 GN=Arhgap18 PE=1 SV=1	1361	8	C	UR	8.74524	9.16928	8.53369	10.4444	8.59981	9.23563	9.56992	9.92782	8.85933	9.02433	7.89051
sp|Q6IFT4|RHG20_MOUSE	Arhgap20	Rho GTPase-activating protein 20 OS=Mus musculus OX=10090 GN=Arhgap20 PE=1 SV=1	4274	5	C	UR	9.2057	9.62064	9.48798	9.10373	8.98051	8.62127	8.79833	9.04331	9.02645	9.19296	8.91912
tr|B7ZCJ1|B7ZCJ1_MOUSE	Arhgap21	Rho GTPase-activating protein 21 OS=Mus musculus OX=10090 GN=Arhgap21 PE=1 SV=1	628	30	C	UR	9.14937	9.13764	8.97479	8.88907	9.50867	9.03799	8.8155	8.65876	8.68158	9.51555	9.63107
tr|B1AQY2|B1AQY2_MOUSE	Arhgap23	Rho GTPase-activating protein 23 OS=Mus musculus OX=10090 GN=Arhgap23 PE=1 SV=1	628	25	C	UR	9.21031	9.30235	8.91867	9.11343	8.28193	9.88677	8.55161	10.154	8.96778	9.06326	8.5499
tr|G3X9N1|G3X9N1_MOUSE	Arhgap24	Rho GTPase activating protein 24, isoform CRA_b OS=Mus musculus OX=10090 GN=Arhgap24 PE=1 SV=1	3132	13	C	UR	9.22063	9.3308	9.37614	8.72013	9.08984	8.76466	8.69138	9.0916	9.3096	9.13417	9.27106
sp|Q8BYW1|RHG25_MOUSE	Arhgap25	Rho GTPase-activating protein 25 OS=Mus musculus OX=10090 GN=Arhgap25 PE=1 SV=2	5886	2	C	UR	9.29609	9.93741	8.85343	9.47013	8.74172	9.3827	8.33984	9.77443	8.73461	9.63983	7.82981
sp|Q6ZQ82|RHG26_MOUSE	Arhgap26	Rho GTPase-activating protein 26 OS=Mus musculus OX=10090 GN=Arhgap26 PE=1 SV=3	463	24	C	UR	9.13154	8.42593	9.55518	8.77839	8.95853	8.82154	9.19743	8.83359	9.63242	9.21569	9.44974
tr|F7D661|F7D661_MOUSE	Arhgap26	Rho GTPase-activating protein 26 (Fragment) OS=Mus musculus OX=10090 GN=Arhgap26 PE=1 SV=1	463	1	C	UR	8.49269	8.0809	9.44407	7.96584	11.7861	7.91102	9.43194	6.54571	9.9417	9.22409	11.176
sp|A6X8Z5|RHG31_MOUSE	Arhgap31	Rho GTPase-activating protein 31 OS=Mus musculus OX=10090 GN=Arhgap31 PE=1 SV=1	3513	2	C	UR	9.38267	8.95376	9.20347	8.9118	8.97678	9.11768	8.99012	9.00296	9.58043	9.08961	8.79072
sp|Q811P8|RHG32_MOUSE	Arhgap32	Rho GTPase-activating protein 32 OS=Mus musculus OX=10090 GN=Arhgap32 PE=1 SV=2	3513	35	C	UR	9.01814	9.17819	9.41711	9.18806	9.18704	8.66664	8.72745	8.86092	9.15063	9.68881	8.91702
tr|S4R2G6|S4R2G6_MOUSE	Arhgap32	Rho GTPase-activating protein 32 (Fragment) OS=Mus musculus OX=10090 GN=Arhgap32 PE=1 SV=1	3513	1	C	UR	9.18031	9.15308	9.3917	9.22186	8.69946	8.49597	9.33545	9.74956	8.85877	9.16217	8.75168
sp|Q80YF9|RHG33_MOUSE	Arhgap33	Rho GTPase-activating protein 33 OS=Mus musculus OX=10090 GN=Arhgap33 PE=1 SV=1	3513	9	C	UR	9.17391	9.35937	8.63066	8.99644	8.85356	9.20445	8.82322	9.15034	9.36025	9.2348	9.213
sp|Q91YM2|RHG35_MOUSE	Arhgap35	Rho GTPase-activating protein 35 OS=Mus musculus OX=10090 GN=Arhgap35 PE=1 SV=3	1622	47	C	UR	9.19817	8.8026	9.48273	8.92759	9.17587	8.95611	9.0336	8.50208	9.38139	9.2218	9.31806
sp|B1AUC7|RHG36_MOUSE	Arhgap36	Rho GTPase-activating protein 36 OS=Mus musculus OX=10090 GN=Arhgap36 PE=2 SV=1	6999	2	C	UR	7.70199	6.95408	9.00115	8.08118	9.27917	8.64023	10.8313	10.0249	9.33131	10.3645	9.79021
tr|H7BX46|H7BX46_MOUSE	Arhgap39	Rho GTPase-activating protein 39 OS=Mus musculus OX=10090 GN=Arhgap39 PE=1 SV=1	849	26	C	UR	8.76186	8.81457	9.44304	9.1256	8.77485	9.07009	8.81466	8.94541	9.49864	9.38966	9.36161
tr|B1AUY3|B1AUY3_MOUSE	Arhgap4	Rho GTPase-activating protein 4 OS=Mus musculus OX=10090 GN=Arhgap4 PE=1 SV=1	4417	1	C	UR	9.88651	10.0518	7.83115	9.45163	7.80785	10.6748	10.3248	8.67691	8.33917	7.75666	9.19872
sp|B2RQE8|RHG42_MOUSE	Arhgap42	Rho GTPase-activating protein 42 OS=Mus musculus OX=10090 GN=Arhgap42 PE=1 SV=1	4204	2	C	UR	8.91907	7.64634	9.44474	8.55324	8.84784	8.88948	9.20852	8.98452	10.4149	9.47275	9.61866
sp|Q5SSM3|RHG44_MOUSE	Arhgap44	Rho GTPase-activating protein 44 OS=Mus musculus OX=10090 GN=Arhgap44 PE=1 SV=1	292	17	C	UR	9.42532	9.21219	9.23933	9.17365	9.233	8.60433	8.72453	8.82682	9.23057	9.02382	9.30645
tr|E9PYT0|E9PYT0_MOUSE	Arhgap5	Rho GTPase-activating protein 5 OS=Mus musculus OX=10090 GN=Arhgap5 PE=1 SV=1	747	29	C	UR	9.08027	9.34093	8.96363	9.15262	9.16155	9.128	8.87152	8.84618	8.84375	9.37184	9.2397
tr|G3UZI7|G3UZI7_MOUSE	Arhgap6	Rho GTPase activating protein 6, isoform CRA_b OS=Mus musculus OX=10090 GN=Arhgap6 PE=1 SV=1	1010	8	C	UR	9.03777	7.56302	9.53103	8.78727	9.80021	8.96446	9.17367	7.76618	9.64563	9.94748	9.78328
sp|Q99PT1|GDIR1_MOUSE	Arhgdia	Rho GDP-dissociation inhibitor 1 OS=Mus musculus OX=10090 GN=Arhgdia PE=1 SV=3	1021	26	C	UR	9.28525	8.77439	9.64923	8.68761	8.98317	9.03951	9.26125	9.00834	9.2559	9.25338	8.80196
sp|Q61599|GDIR2_MOUSE	Arhgdib	Rho GDP-dissociation inhibitor 2 OS=Mus musculus OX=10090 GN=Arhgdib PE=1 SV=3	4326	5	C	UR	9.99855	9.81176	8.9536	9.75073	8.95764	8.25647	8.72572	10.8839	8.88768	8.17198	7.60192
sp|Q62160|GDIR3_MOUSE	Arhgdig	Rho GDP-dissociation inhibitor 3 OS=Mus musculus OX=10090 GN=Arhgdig PE=2 SV=1	7534	1	C	UR	8.18166	8.10079	9.16369	8.64759	8.93747	9.37763	9.99989	9.97339	9.57862	9.30599	8.73329
tr|E9PUF7|E9PUF7_MOUSE	Arhgef1	Rho guanine nucleotide exchange factor 1 OS=Mus musculus OX=10090 GN=Arhgef1 PE=1 SV=1	1316	14	C	UR	9.59422	8.94543	9.60747	9.10912	9.07446	8.60355	9.14115	9.02336	9.19714	9.0382	8.6659
sp|Q8C033|ARHGA_MOUSE	Arhgef10	Rho guanine nucleotide exchange factor 10 OS=Mus musculus OX=10090 GN=Arhgef10 PE=1 SV=2	2607	6	C	UR	10.322	8.37784	8.09116	8.64431	10.9947	10.2634	9.09054	8.531	8.65356	8.60882	8.42274
sp|A2AWP8|ARGAL_MOUSE	Arhgef10l	Rho guanine nucleotide exchange factor 10-like protein OS=Mus musculus OX=10090 GN=Arhgef10l PE=1 SV=1	2641	8	C	UR	8.75368	8.89065	8.92862	9.4418	8.49825	9.46023	8.88463	9.87643	9.3346	8.96243	8.96868
tr|Q68FM7|Q68FM7_MOUSE	Arhgef11	Rho guanine nucleotide exchange factor (GEF) 11 OS=Mus musculus OX=10090 GN=Arhgef11 PE=1 SV=1	2985	25	C	UR	9.10957	9.16318	9.30615	9.26795	9.20362	8.89346	8.40823	8.57023	9.1026	9.76238	9.21263
tr|F8VQN6|F8VQN6_MOUSE	Arhgef12	Rho guanine nucleotide exchange factor 12 OS=Mus musculus OX=10090 GN=Arhgef12 PE=1 SV=1	594	27	C	UR	9.27731	9.44074	9.16752	9.24737	9.08015	8.65978	8.63705	8.96963	9.11062	9.34646	9.06338
sp|Q8R4H2|ARHGC_MOUSE	Arhgef12	Rho guanine nucleotide exchange factor 12 OS=Mus musculus OX=10090 GN=Arhgef12 PE=1 SV=2	594	1	C	UR	9.24471	9.18116	9.42993	9.23444	9.26919	8.17563	8.35819	9.03634	9.14509	9.85327	9.07203
sp|Q80U35|ARHGH_MOUSE	Arhgef17	Rho guanine nucleotide exchange factor 17 OS=Mus musculus OX=10090 GN=Arhgef17 PE=1 SV=2	4815	10	C	UR	9.46493	8.76193	9.42827	9.26658	8.85428	8.75502	8.83434	8.34704	9.6757	9.25276	9.35915
sp|Q6P9R4|ARHGI_MOUSE	Arhgef18	Rho guanine nucleotide exchange factor 18 OS=Mus musculus OX=10090 GN=Arhgef18 PE=1 SV=3	2277	15	C	UR	9.26454	8.82335	9.25379	9.32562	8.92414	9.24912	8.63156	8.85827	9.15643	9.7755	8.73767
sp|Q60875|ARHG2_MOUSE	Arhgef2	Rho guanine nucleotide exchange factor 2 OS=Mus musculus OX=10090 GN=Arhgef2 PE=1 SV=4	526	25	C	UR	9.71921	9.17718	8.48557	9.23752	8.95723	9.00066	8.82801	9.45759	9.05671	9.1581	8.92222
tr|G5E825|G5E825_MOUSE	Arhgef25	DNA segment, Chr 10, ERATO Doi 610, expressed, isoform CRA_b OS=Mus musculus OX=10090 GN=Arhgef25 PE=1 SV=1	1149	1	C	UR	9.39464	9.47227	8.24519	10.1646	8.65921	9.48307	9.10084	8.76818	9.09476	8.39699	9.22029
tr|D3YYY8|D3YYY8_MOUSE	Arhgef26	Rho guanine nucleotide exchange factor (GEF) 26 OS=Mus musculus OX=10090 GN=Arhgef26 PE=1 SV=1	3397	8	C	UR	8.93886	9.74896	9.18176	9.21004	8.71066	9.06298	8.86961	9.78026	8.85405	9.36665	8.27618
tr|G5E8P2|G5E8P2_MOUSE	Arhgef28	Rho guanine nucleotide exchange factor 28 OS=Mus musculus OX=10090 GN=Arhgef28 PE=1 SV=1	2185	9	C	UR	8.69386	8.58915	9.14157	8.88777	8.99432	9.62422	8.95885	8.83078	9.51429	9.5417	9.22348
tr|E9PYK8|E9PYK8_MOUSE	Arhgef4	Rho guanine nucleotide exchange factor 4 OS=Mus musculus OX=10090 GN=Arhgef4 PE=1 SV=2	1472	11	C	UR	9.049	8.64337	9.2699	9.03382	9.01663	9.13844	9.16842	9.15134	9.23902	9.4924	8.79766
sp|Q3UPH7|ARH40_MOUSE	Arhgef40	Rho guanine nucleotide exchange factor 40 OS=Mus musculus OX=10090 GN=Arhgef40 PE=1 SV=1	2696	10	C	UR	8.84966	9.4913	8.36264	9.61878	8.84983	9.55315	8.81814	9.47326	8.92712	9.58008	8.47605
tr|F6WMJ3|F6WMJ3_MOUSE	Arhgef6	Rho guanine nucleotide exchange factor 6 OS=Mus musculus OX=10090 GN=Arhgef6 PE=1 SV=1	5364	8	C	UR	9.43978	8.92038	9.09488	9.03952	9.09783	8.81096	8.72727	9.61682	9.40087	9.37658	8.47511
sp|Q9ES28|ARHG7_MOUSE	Arhgef7	Rho guanine nucleotide exchange factor 7 OS=Mus musculus OX=10090 GN=Arhgef7 PE=1 SV=2	5364	31	C	UR	8.76419	9.72125	8.91838	9.49311	8.74755	9.42426	8.7229	9.63531	8.60753	9.64994	8.31557
tr|B1AXI6|B1AXI6_MOUSE	Arhgef9	Rho guanine nucleotide exchange factor 9 OS=Mus musculus OX=10090 GN=Arhgef9 PE=1 SV=1	1472	12	C	UR	9.39264	9.28974	9.07821	9.51796	8.52485	8.92758	8.4795	9.36637	9.14227	9.3178	8.96308
tr|E9QAQ7|E9QAQ7_MOUSE	Arid1a	AT-rich interactive domain-containing protein 1A OS=Mus musculus OX=10090 GN=Arid1a PE=1 SV=1	22	27	C	UR	9.4086	9.20744	9.58306	9.45339	9.21132	8.68261	8.58518	8.19536	9.03219	9.42558	9.21527
tr|A0A338P6U8|A0A338P6U8_MOUSE	Arid1b	AT-rich interactive domain-containing protein 1B OS=Mus musculus OX=10090 GN=Arid1b PE=1 SV=1	22	7	C	UR	9.14312	9.23421	9.57108	9.2475	8.99492	8.48127	8.8954	8.8366	9.18142	9.45398	8.96051
sp|E9Q7E2|ARID2_MOUSE	Arid2	AT-rich interactive domain-containing protein 2 OS=Mus musculus OX=10090 GN=Arid2 PE=1 SV=1	3681	8	C	UR	9.0397	9.07568	8.90388	8.89367	9.27149	9.10958	8.92195	8.32659	9.19639	9.6412	9.61986
sp|F8VPQ2|ARI4A_MOUSE	Arid4a	AT-rich interactive domain-containing protein 4A OS=Mus musculus OX=10090 GN=Arid4a PE=1 SV=1	1858	3	C	UR	8.71697	8.68774	9.83599	9.43622	9.1521	8.9869	9.18523	9.01729	8.82919	9.38878	8.76361
sp|A2CG63|ARI4B_MOUSE	Arid4b	AT-rich interactive domain-containing protein 4B OS=Mus musculus OX=10090 GN=Arid4b PE=1 SV=1	1858	7	C	UR	8.87552	8.81027	9.72882	8.78059	9.34335	8.84613	9.1209	8.6397	9.10487	9.73726	9.01259
sp|Q8BM75|ARI5B_MOUSE	Arid5b	AT-rich interactive domain-containing protein 5B OS=Mus musculus OX=10090 GN=Arid5b PE=1 SV=3	7516	2	C	UR	8.91189	9.1537	8.82435	8.68578	9.4508	8.3436	9.29424	8.74064	9.23663	9.96808	9.39029
sp|Q9Z1K5|ARI1_MOUSE	Arih1	E3 ubiquitin-protein ligase ARIH1 OS=Mus musculus OX=10090 GN=Arih1 PE=1 SV=3	1024	11	C	UR	9.12579	9.61962	8.69036	9.36665	9.09279	8.79226	8.61129	9.07613	8.92484	9.21285	9.48741
sp|Q9Z1K6|ARI2_MOUSE	Arih2	E3 ubiquitin-protein ligase ARIH2 OS=Mus musculus OX=10090 GN=Arih2 PE=1 SV=1	886	9	C	UR	9.01919	9.01323	8.93377	9.16764	8.7649	9.45631	8.79755	9.5572	9.23126	9.25635	8.80261
sp|P61211|ARL1_MOUSE	Arl1	ADP-ribosylation factor-like protein 1 OS=Mus musculus OX=10090 GN=Arl1 PE=1 SV=1	1831	9	C	UR	8.70396	9.3456	8.71572	9.53387	8.30767	9.69216	8.74945	10.4896	9.13835	9.01647	8.30718
sp|Q9QXJ4|ARL10_MOUSE	Arl10	ADP-ribosylation factor-like protein 10 OS=Mus musculus OX=10090 GN=Arl10 PE=1 SV=2	5187	3	C	UR	7.95694	7.66871	9.21413	8.77257	7.58495	10.8548	9.75918	11.1583	9.64864	9.11341	8.26843
sp|Q640N2|AR13B_MOUSE	Arl13b	ADP-ribosylation factor-like protein 13B OS=Mus musculus OX=10090 GN=Arl13b PE=1 SV=2	5192	4	C	UR	8.35483	8.31714	8.88432	8.88842	8.60581	10.0157	8.62252	9.37041	9.36924	9.89936	9.67225
sp|Q8BIX3|AL14E_MOUSE	Arl14ep	ARL14 effector protein OS=Mus musculus OX=10090 GN=Arl14ep PE=1 SV=1	7766	1	C	UR	8.91064	10.0915	8.93762	9.25237	9.21641	8.02506	9.64555	9.2342	8.38918	9.52498	8.7725
sp|Q8BGR6|ARL15_MOUSE	Arl15	ADP-ribosylation factor-like protein 15 OS=Mus musculus OX=10090 GN=Arl15 PE=1 SV=1	3342	8	C	UR	8.88387	9.46122	8.88708	9.26879	9.51615	9.14954	9.36026	8.87705	8.52567	8.795	9.27538
sp|Q9D0J4|ARL2_MOUSE	Arl2	ADP-ribosylation factor-like protein 2 OS=Mus musculus OX=10090 GN=Arl2 PE=1 SV=1	5437	8	C	UR	8.88675	8.83219	8.58319	9.47981	9.27266	9.01456	9.76217	9.1137	9.18611	8.58522	9.28365
sp|Q9D385|AR2BP_MOUSE	Arl2bp	ADP-ribosylation factor-like protein 2-binding protein OS=Mus musculus OX=10090 GN=Arl2bp PE=1 SV=1	6354	3	C	UR	9.42852	8.00777	8.93547	8.40615	8.3406	9.07926	9.34357	8.36078	10.5905	8.83778	10.6696
sp|Q9WUL7|ARL3_MOUSE	Arl3	ADP-ribosylation factor-like protein 3 OS=Mus musculus OX=10090 GN=Arl3 PE=1 SV=1	4670	11	C	UR	9.25785	9.07068	9.35185	8.79026	8.88383	8.69385	9.6564	9.03739	8.93152	8.98865	9.33772
sp|P61208|ARL4C_MOUSE	Arl4c	ADP-ribosylation factor-like protein 4C OS=Mus musculus OX=10090 GN=Arl4c PE=2 SV=1	5781	6	C	UR	8.38353	9.16918	10.1073	8.79551	8.90882	9.30446	9.53903	9.3936	9.13874	9.02247	8.23733
sp|Q80ZU0|ARL5A_MOUSE	Arl5a	ADP-ribosylation factor-like protein 5A OS=Mus musculus OX=10090 GN=Arl5a PE=1 SV=1	1548	4	C	UR	8.66754	8.48318	9.17489	9.09535	8.21595	9.96681	8.82742	9.73471	9.7575	9.29477	8.78188
sp|O88848|ARL6_MOUSE	Arl6	ADP-ribosylation factor-like protein 6 OS=Mus musculus OX=10090 GN=Arl6 PE=1 SV=1	4196	11	C	UR	8.28155	8.82285	9.20923	9.09745	8.37044	9.50394	9.31346	9.32495	9.40676	9.93713	8.73224
sp|Q9JKW0|AR6P1_MOUSE	Arl6ip1	ADP-ribosylation factor-like protein 6-interacting protein 1 OS=Mus musculus OX=10090 GN=Arl6ip1 PE=1 SV=1	5895	2	C	UR	8.86106	7.50767	7.82529	8.85002	9.42191	9.08934	11.4114	8.50396	10.8263	7.49258	10.2104
sp|Q9JM93|AR6P4_MOUSE	Arl6ip4	ADP-ribosylation factor-like protein 6-interacting protein 4 OS=Mus musculus OX=10090 GN=Arl6ip4 PE=1 SV=1	6215	2	C	UR	9.38377	8.15711	10.3836	7.71281	9.46706	7.84689	9.76343	7.89359	10.0398	9.22355	10.1284
sp|Q8R5J9|PRAF3_MOUSE	Arl6ip5	PRA1 family protein 3 OS=Mus musculus OX=10090 GN=Arl6ip5 PE=1 SV=2	3411	11	C	UR	8.52253	9.779	8.40317	8.99679	9.09015	9.57993	9.46083	10.1502	8.07548	9.32182	8.62005
sp|Q8BH07|AR6P6_MOUSE	Arl6ip6	ADP-ribosylation factor-like protein 6-interacting protein 6 OS=Mus musculus OX=10090 GN=Arl6ip6 PE=1 SV=1	7966	1	C	UR	8.26821	8.49137	8.31017	7.11874	8.73572	10.1766	11.6541	12.3386	9.10852	8.12452	7.67348
sp|Q8VEH3|ARL8A_MOUSE	Arl8a	ADP-ribosylation factor-like protein 8A OS=Mus musculus OX=10090 GN=Arl8a PE=1 SV=1	4340	24	C	UR	9.07485	8.53282	10.0533	8.76014	8.18381	8.90178	9.3974	10.8089	10.1506	8.15024	7.9861
sp|Q9CQW2|ARL8B_MOUSE	Arl8b	ADP-ribosylation factor-like protein 8B OS=Mus musculus OX=10090 GN=Arl8b PE=1 SV=1	4340	5	C	UR	9.36965	8.27868	9.95547	8.52276	7.71025	9.45168	9.16281	11.6201	9.81689	8.59974	7.51194
sp|Q9D7A8|ARMC1_MOUSE	Armc1	Armadillo repeat-containing protein 1 OS=Mus musculus OX=10090 GN=Armc1 PE=1 SV=1	1915	14	C	UR	9.15464	8.90595	8.89202	9.51733	8.36132	8.87554	8.47943	9.16373	9.72566	9.54495	9.37942
sp|Q9D0L7|ARM10_MOUSE	Armc10	Armadillo repeat-containing protein 10 OS=Mus musculus OX=10090 GN=Armc10 PE=1 SV=1	2235	10	C	UR	9.34633	8.90044	8.63141	8.7162	9.08639	9.04001	9.44282	9.18607	8.98984	8.34911	10.3114
sp|B2RY50|ARMC4_MOUSE	Armc4	Armadillo repeat-containing protein 4 OS=Mus musculus OX=10090 GN=Armc4 PE=1 SV=1	6736	5	C	UR	6.66109	7.99259	10.2386	8.60432	8.99582	9.15332	10.6204	8.57294	9.14833	10.1451	9.86752
sp|Q8BNU0|ARMC6_MOUSE	Armc6	Armadillo repeat-containing protein 6 OS=Mus musculus OX=10090 GN=Armc6 PE=1 SV=1	255	19	C	UR	9.30465	9.10619	9.072	9.07518	8.79899	8.98272	8.9943	8.97836	9.4288	9.17374	9.08507
sp|Q3UJZ3|ARMC7_MOUSE	Armc7	Armadillo repeat-containing protein 7 OS=Mus musculus OX=10090 GN=Armc7 PE=1 SV=2	5788	1	C	UR	9.67275	9.64567	8.84591	7.72525	10.09	8.65403	7.59371	6.8782	9.92593	10.4088	10.5597
tr|G3X920|G3X920_MOUSE	Armc8	Armadillo repeat containing 8, isoform CRA_b OS=Mus musculus OX=10090 GN=Armc8 PE=1 SV=1	4332	19	C	UR	8.88507	9.21409	9.18056	9.37294	8.93123	8.99975	9.09133	9.31782	9.19581	8.94844	8.86295
sp|Q9D2I5|ARMC9_MOUSE	Armc9	LisH domain-containing protein ARMC9 OS=Mus musculus OX=10090 GN=Armc9 PE=1 SV=1	5766	5	C	UR	8.76808	8.19066	9.993	8.83657	8.75972	8.83056	9.52544	8.78689	9.56477	9.83425	8.91006
sp|Q9CX83|ARMX1_MOUSE	Armcx1	Armadillo repeat-containing X-linked protein 1 OS=Mus musculus OX=10090 GN=Armcx1 PE=1 SV=1	7803	3	C	UR	8.13531	8.374	10.5984	9.73359	8.76525	8.6771	9.3353	9.69127	9.69567	9.44563	7.54851
sp|Q6A058|ARMX2_MOUSE	Armcx2	Armadillo repeat-containing X-linked protein 2 OS=Mus musculus OX=10090 GN=Armcx2 PE=2 SV=2	2226	12	C	UR	8.84145	9.45193	8.82078	8.84476	9.12009	8.90739	9.56842	8.99959	8.30356	9.22735	9.9147
sp|Q8BHS6|ARMX3_MOUSE	Armcx3	Armadillo repeat-containing X-linked protein 3 OS=Mus musculus OX=10090 GN=Armcx3 PE=1 SV=1	2160	6	C	UR	9.14389	9.79008	8.84921	9.37369	8.29027	9.7679	8.45121	10.378	8.63218	8.93679	8.38682
tr|E9PWM3|E9PWM3_MOUSE	Armcx4	Armadillo repeat-containing, X-linked 4 OS=Mus musculus OX=10090 GN=Armcx4 PE=1 SV=1	1178	16	C	UR	8.99051	8.75789	9.53233	8.80341	9.34012	8.85944	9.07123	8.42203	9.26438	9.41246	9.54622
sp|Q3UZB0|ARMX5_MOUSE	Armcx5	Armadillo repeat-containing X-linked protein 5 OS=Mus musculus OX=10090 GN=Armcx5 PE=2 SV=1	7703	1	C	UR	9.4853	10.2064	8.07701	8.81394	8.88454	8.36731	8.29935	10.2019	8.78029	9.33679	9.54719
sp|Q6PD19|ARMD3_MOUSE	Armh3	Armadillo-like helical domain-containing protein 3 OS=Mus musculus OX=10090 GN=Armh3 PE=1 SV=2	2582	12	C	UR	8.41848	9.05009	9.10486	9.59817	7.85661	9.96838	8.43975	10.1495	9.64962	9.01148	8.75305
sp|A6H630|ARMT1_MOUSE	Armt1	Protein-glutamate O-methyltransferase OS=Mus musculus OX=10090 GN=Armt1 PE=1 SV=1	1684	10	C	UR	8.7986	8.66686	9.19692	9.35984	8.25723	9.35074	8.3527	9.73088	9.47535	10.0722	8.73874
sp|P53762|ARNT_MOUSE	Arnt	Aryl hydrocarbon receptor nuclear translocator OS=Mus musculus OX=10090 GN=Arnt PE=1 SV=3	6023	1	C	UR	8.00424	9.66455	9.6566	9.12911	9.28681	9.6402	8.84165	8.12632	8.69565	10.614	8.34086
sp|Q61324|ARNT2_MOUSE	Arnt2	Aryl hydrocarbon receptor nuclear translocator 2 OS=Mus musculus OX=10090 GN=Arnt2 PE=1 SV=2	1385	9	C	UR	8.58029	9.29701	8.46777	9.43819	9.00464	9.66942	8.96656	8.80583	8.62398	9.75681	9.38951
tr|A0A1B0GS77|A0A1B0GS77_MOUSE	Arntl	Aryl hydrocarbon receptor nuclear translocator-like protein 1 OS=Mus musculus OX=10090 GN=Arntl PE=1 SV=1	94	2	C	UR	11.0357	8.64482	9.60243	9.34507	7.68044	9.16117	7.96655	8.28554	9.57026	9.42853	9.27952
sp|Q9R0Q6|ARC1A_MOUSE	Arpc1a	Actin-related protein 2/3 complex subunit 1A OS=Mus musculus OX=10090 GN=Arpc1a PE=1 SV=1	507	26	C	UR	9.38929	8.84811	8.79835	9.18199	8.94929	9.27958	8.74972	8.62581	9.3833	8.96612	9.82844
tr|Q91Z25|Q91Z25_MOUSE	Arpc1b	Actin-related protein 2/3 complex subunit OS=Mus musculus OX=10090 GN=Arpc1b PE=1 SV=1	507	8	C	UR	9.82853	9.05619	8.44352	10.0577	9.26321	9.03279	9.07442	9.56676	9.03408	8.40297	8.23985
sp|Q9CVB6|ARPC2_MOUSE	Arpc2	Actin-related protein 2/3 complex subunit 2 OS=Mus musculus OX=10090 GN=Arpc2 PE=1 SV=3	2949	31	C	UR	9.37011	8.52789	9.69844	8.79353	8.36793	8.71938	9.13369	9.68151	9.75281	8.95665	8.99806
sp|Q9JM76|ARPC3_MOUSE	Arpc3	Actin-related protein 2/3 complex subunit 3 OS=Mus musculus OX=10090 GN=Arpc3 PE=1 SV=3	3466	18	C	UR	8.90698	8.94445	9.09811	9.00218	10.3185	8.2199	9.58165	7.62126	9.06959	8.93612	10.3013
sp|P59999|ARPC4_MOUSE	Arpc4	Actin-related protein 2/3 complex subunit 4 OS=Mus musculus OX=10090 GN=Arpc4 PE=1 SV=3	3126	12	C	UR	8.75727	7.73493	9.75859	8.77863	8.4984	8.86197	9.64399	9.30246	10.7109	8.59916	9.35372
sp|Q9CPW4|ARPC5_MOUSE	Arpc5	Actin-related protein 2/3 complex subunit 5 OS=Mus musculus OX=10090 GN=Arpc5 PE=1 SV=3	1620	14	C	UR	8.94953	8.79093	9.43727	8.99747	8.7914	8.70719	9.22516	9.56482	9.14928	9.37885	9.00812
sp|Q9D898|ARP5L_MOUSE	Arpc5l	Actin-related protein 2/3 complex subunit 5-like protein OS=Mus musculus OX=10090 GN=Arpc5l PE=1 SV=1	1994	12	C	UR	8.67828	9.15633	9.05778	8.94606	8.69146	9.76524	9.04989	10.2813	8.59941	9.91113	7.86312
sp|Q9D0A3|ARPIN_MOUSE	Arpin	Arpin OS=Mus musculus OX=10090 GN=Arpin PE=1 SV=1	5576	8	C	UR	9.16529	9.22594	9.58461	9.04322	9.01712	9.03145	9.21074	9.1633	8.87926	9.27779	8.40128
tr|E9Q827|E9Q827_MOUSE	Arpp19	cAMP-regulated phosphoprotein 19 OS=Mus musculus OX=10090 GN=Arpp19 PE=1 SV=1	5211	4	C	UR	8.05059	10.3553	8.28887	9.68766	10.8836	8.62982	7.85504	7.41797	7.8646	9.87453	11.0921
sp|Q9DCB4|ARP21_MOUSE	Arpp21	cAMP-regulated phosphoprotein 21 OS=Mus musculus OX=10090 GN=Arpp21 PE=1 SV=2	3970	3	C	UR	9.51336	10.0831	9.70737	8.24038	9.7158	9.51134	7.76076	8.50053	8.43592	10.0248	8.50667
sp|Q8BWG8|ARRB1_MOUSE	Arrb1	Beta-arrestin-1 OS=Mus musculus OX=10090 GN=Arrb1 PE=1 SV=1	640	29	C	UR	9.10206	9.362	9.40815	9.61726	8.50576	9.13703	8.23171	9.07132	8.95927	9.69753	8.90791
tr|F7DF62|F7DF62_MOUSE	Arrb1	Beta-arrestin-1 (Fragment) OS=Mus musculus OX=10090 GN=Arrb1 PE=1 SV=1	640	1	C	UR	9.79533	9.33045	9.99718	11.2277	8.06006	8.28943	7.29079	8.72091	10.556	9.3115	7.42064
sp|Q91YI4|ARRB2_MOUSE	Arrb2	Beta-arrestin-2 OS=Mus musculus OX=10090 GN=Arrb2 PE=1 SV=1	640	10	C	UR	9.35768	8.86688	9.64907	8.9651	8.43472	8.49274	8.8337	8.55866	9.72163	9.57878	9.54105
sp|Q99KN1|ARRD1_MOUSE	Arrdc1	Arrestin domain-containing protein 1 OS=Mus musculus OX=10090 GN=Arrdc1 PE=1 SV=2	2516	3	C	UR	8.91213	7.70135	10.1204	7.94203	9.21977	9.62561	8.577	7.8221	9.26892	10.6033	10.2074
sp|P50428|ARSA_MOUSE	Arsa	Arylsulfatase A OS=Mus musculus OX=10090 GN=Arsa PE=1 SV=2	6525	3	C	UR	9.18846	9.08421	8.47395	8.45472	8.93446	10.4049	8.875	9.51637	9.02455	9.43549	8.60785
sp|P50429|ARSB_MOUSE	Arsb	Arylsulfatase B OS=Mus musculus OX=10090 GN=Arsb PE=1 SV=3	3500	10	C	UR	9.3657	9.07668	9.29889	8.92958	9.63099	9.11489	9.00941	8.79804	8.62469	9.40063	8.7505
sp|Q3TYD4|ARSG_MOUSE	Arsg	Arylsulfatase G OS=Mus musculus OX=10090 GN=Arsg PE=2 SV=1	6469	1	C	UR	5.67629	9.89579	7.1305	10.3449	9.01614	8.24955	7.85082	10.2621	12.1089	10.1146	9.35031
tr|E9Q7Q8|E9Q7Q8_MOUSE	Art3	NAD(P)(+)--arginine ADP-ribosyltransferase OS=Mus musculus OX=10090 GN=Art3 PE=1 SV=1	2809	2	C	UR	9.1542	9.41615	8.51175	9.93157	9.33587	8.67612	8.62078	9.74857	9.44555	8.34618	8.81326
sp|P98203|ARVC_MOUSE	Arvcf	Armadillo repeat protein deleted in velo-cardio-facial syndrome homolog OS=Mus musculus OX=10090 GN=Arvcf PE=1 SV=2	472	25	C	UR	9.17967	8.44571	9.87949	8.76393	9.09823	8.81083	9.03481	8.20581	9.70778	9.41042	9.46331
sp|O35085|ARX_MOUSE	Arx	Homeobox protein ARX OS=Mus musculus OX=10090 GN=Arx PE=1 SV=3	5500	2	C	UR	9.2061	7.90066	8.92716	8.02862	9.29891	9.64745	10.5692	7.14723	9.08628	10.515	9.67339
sp|C0HK79|ARXS1_MOUSE	Arxes1	Adipocyte-related X-chromosome expressed sequence 1 OS=Mus musculus OX=10090 GN=Arxes1 PE=1 SV=1	7775	6	C	UR	7.90256	9.39714	8.84034	9.99644	7.89134	10.4056	9.44304	11.2544	8.62529	8.71646	7.52742
sp|Q91WU5|AS3MT_MOUSE	As3mt	Arsenite methyltransferase OS=Mus musculus OX=10090 GN=As3mt PE=1 SV=2	3978	15	C	UR	9.8536	8.55763	9.72915	9.00204	9.03459	8.47309	9.68925	8.57133	9.46719	8.70899	8.91312
sp|Q9WV54|ASAH1_MOUSE	Asah1	Acid ceramidase OS=Mus musculus OX=10090 GN=Asah1 PE=1 SV=1	6439	10	C	UR	8.7413	8.83957	8.85784	8.69406	9.25912	9.89615	9.81818	9.01169	9.25458	8.89282	8.73468
sp|Q9JHE3|ASAH2_MOUSE	Asah2	Neutral ceramidase OS=Mus musculus OX=10090 GN=Asah2 PE=1 SV=1	727	7	C	UR	8.5499	9.30828	9.20835	9.02588	8.46909	9.62569	8.8508	9.78802	9.20538	8.91613	9.05246
tr|E9QN63|E9QN63_MOUSE	Asap1	Arf-GAP with SH3 domain, ANK repeat and PH domain-containing protein 1 OS=Mus musculus OX=10090 GN=Asap1 PE=1 SV=2	1847	29	C	UR	8.78969	9.29853	9.0855	8.87872	9.35512	8.99193	8.88961	9.3641	8.81534	9.38564	9.14583
tr|E9PX52|E9PX52_MOUSE	Asap2	Arf-GAP with SH3 domain, ANK repeat and PH domain-containing protein 2 OS=Mus musculus OX=10090 GN=Asap2 PE=1 SV=1	1847	23	C	UR	9.44253	9.14887	9.10083	9.02581	9.14887	8.51165	8.74971	8.88701	9.30053	9.32973	9.35446
sp|Q7SIG6|ASAP2_MOUSE	Asap2	Arf-GAP with SH3 domain, ANK repeat and PH domain-containing protein 2 OS=Mus musculus OX=10090 GN=Asap2 PE=1 SV=3	1847	2	C	UR	9.66775	9.54573	9.65903	8.86366	8.81961	8.50298	8.15629	8.85132	9.57058	9.13469	9.22836
sp|Q8VBX0|ASB13_MOUSE	Asb13	Ankyrin repeat and SOCS box protein 13 OS=Mus musculus OX=10090 GN=Asb13 PE=2 SV=1	7150	2	C	UR	9.17735	8.73906	9.09415	9.63689	7.7549	8.40432	8.86838	9.40926	9.93496	9.57111	9.40962
tr|A0A0N4SV07|A0A0N4SV07_MOUSE	Asb3	Ankyrin repeat and SOCS box protein 3 OS=Mus musculus OX=10090 GN=Asb3 PE=1 SV=1	3147	6	C	UR	9.28028	9.26656	9.02759	9.70598	8.47099	9.29838	8.32219	9.80249	9.52717	9.33481	7.96356
sp|Q9WV71|ASB4_MOUSE	Asb4	Ankyrin repeat and SOCS box protein 4 OS=Mus musculus OX=10090 GN=Asb4 PE=1 SV=1	7899	3	C	UR	8.45885	9.31011	9.1137	9.57214	8.50116	9.2727	8.88082	8.30377	8.85458	10.2623	9.46982
sp|Q91ZU1|ASB6_MOUSE	Asb6	Ankyrin repeat and SOCS box protein 6 OS=Mus musculus OX=10090 GN=Asb6 PE=1 SV=1	1187	5	C	UR	9.02728	8.727	8.36159	8.64369	8.98118	10.1119	8.71731	9.08479	9.72606	9.22752	9.3917
tr|A0A0R4J1W1|A0A0R4J1W1_MOUSE	Asb8	Ankyrin repeat and SOCS box protein 8 OS=Mus musculus OX=10090 GN=Asb8 PE=1 SV=1	4874	1	C	UR	8.48023	8.97068	10.2188	8.03836	9.42489	7.98375	8.93283	9.20964	10.0041	9.58554	9.15117
sp|Q9D8Z1|ASCC1_MOUSE	Ascc1	Activating signal cointegrator 1 complex subunit 1 OS=Mus musculus OX=10090 GN=Ascc1 PE=1 SV=1	3180	4	C	UR	8.41787	8.83513	8.99198	9.24014	8.35705	10.0612	9.25032	9.22047	9.13687	9.59781	8.89117
sp|Q91WR3|ASCC2_MOUSE	Ascc2	Activating signal cointegrator 1 complex subunit 2 OS=Mus musculus OX=10090 GN=Ascc2 PE=1 SV=1	2529	9	C	UR	9.16056	8.94869	9.32607	9.18611	8.6554	9.23279	8.98132	8.72809	9.45165	9.46154	8.86778
sp|E9PZJ8|ASCC3_MOUSE	Ascc3	Activating signal cointegrator 1 complex subunit 3 OS=Mus musculus OX=10090 GN=Ascc3 PE=1 SV=1	991	22	C	UR	9.12733	8.73922	9.41492	8.78572	8.814	9.12715	9.01337	9.19625	9.57998	9.21225	8.98982
sp|Q9CQE6|ASF1A_MOUSE	Asf1a	Histone chaperone ASF1A OS=Mus musculus OX=10090 GN=Asf1a PE=1 SV=1	5898	3	C	UR	8.32039	9.23044	8.31695	9.24039	10.0461	9.97723	9.4605	10.6467	8.30285	8.85074	7.60771
sp|Q91X20|ASH2L_MOUSE	Ash2l	Set1/Ash2 histone methyltransferase complex subunit ASH2 OS=Mus musculus OX=10090 GN=Ash2l PE=1 SV=1	4283	11	C	UR	9.52212	8.48908	9.92188	8.61262	9.3604	8.10802	9.40782	8.44042	9.66316	9.10037	9.37411
sp|Q922M7|ASHWN_MOUSE	ASHWN	Ashwin OS=Mus musculus OX=10090 PE=1 SV=1	4553	3	C	UR	8.67367	8.93561	9.10596	8.86208	9.5263	9.04029	9.4098	7.95576	8.92458	9.85787	9.70807
sp|Q6NXK8|ASIC1_MOUSE	Asic1	Acid-sensing ion channel 1 OS=Mus musculus OX=10090 GN=Asic1 PE=1 SV=1	4522	10	C	UR	9.22854	8.83668	9.22188	8.33827	9.0717	8.95608	9.96555	8.875	9.40155	8.3569	9.74784
sp|Q925H0|ASIC2_MOUSE	Asic2	Acid-sensing ion channel 2 OS=Mus musculus OX=10090 GN=Asic2 PE=1 SV=1	3853	5	C	UR	8.71224	8.77058	8.9259	9.08387	8.11729	9.81773	9.12405	10.0218	9.21641	9.11095	9.09917
sp|Q7TNS7|ASIC4_MOUSE	Asic4	Acid-sensing ion channel 4 OS=Mus musculus OX=10090 GN=Asic4 PE=2 SV=1	1161	1	C	UR	7.88218	11.1599	8.38237	8.13554	9.09747	9.27388	7.94209	7.89415	9.60794	10.1456	10.4789
sp|Q91YI0|ARLY_MOUSE	Asl	Argininosuccinate lyase OS=Mus musculus OX=10090 GN=Asl PE=1 SV=1	1116	16	C	UR	9.16582	8.57121	9.84197	8.69638	9.11119	8.76042	9.51357	8.93323	9.47237	8.8166	9.11723
sp|O54984|ASNA_MOUSE	Asna1	ATPase Asna1 OS=Mus musculus OX=10090 GN=Asna1 PE=1 SV=2	5641	23	C	UR	9.45628	9.44945	9.33956	9.2356	8.81921	8.73751	8.67679	9.04408	9.06119	9.26318	8.91717
sp|Q61024|ASNS_MOUSE	Asns	Asparagine synthetase [glutamine-hydrolyzing] OS=Mus musculus OX=10090 GN=Asns PE=1 SV=3	917	31	C	UR	8.8027	8.92268	9.06851	9.20117	8.78259	9.55194	9.05978	9.21068	9.16431	9.58427	8.65138
sp|Q8BFS9|ASND1_MOUSE	Asnsd1	Asparagine synthetase domain-containing protein 1 OS=Mus musculus OX=10090 GN=Asnsd1 PE=2 SV=1	5045	2	C	UR	8.92839	7.79426	9.72351	9.34052	8.51886	9.49293	8.78656	9.65758	9.92822	9.72195	8.10722
sp|Q8R3P0|ACY2_MOUSE	Aspa	Aspartoacylase OS=Mus musculus OX=10090 GN=Aspa PE=1 SV=2	2766	5	C	UR	10.1731	9.46179	8.35805	8.61953	10.8397	10.3825	8.81969	8.65341	8.44218	8.52606	7.72399
sp|A0JNU3|LPP60_MOUSE	Aspg	60 kDa lysophospholipase OS=Mus musculus OX=10090 GN=Aspg PE=1 SV=1	7290	1	C	UR	8.48636	8.31502	8.34818	11.4538	10.3925	9.24453	8.41549	11.2817	8.2234	8.13143	7.70765
sp|Q8BSY0|ASPH_MOUSE	Asph	Aspartyl/asparaginyl beta-hydroxylase OS=Mus musculus OX=10090 GN=Asph PE=1 SV=1	1072	12	C	UR	8.75967	9.31913	8.68252	10.0228	8.79586	9.54484	9.97104	10.1515	8.69369	8.42469	7.63433
tr|Q6P8S1|Q6P8S1_MOUSE	Asph	Aspartyl/asparaginyl beta-hydroxylase OS=Mus musculus OX=10090 GN=Asph PE=1 SV=1	7856	3	C	UR	8.25276	8.81231	9.3003	8.95707	9.11068	9.36922	10.127	10.2634	9.32166	8.35405	8.13153
sp|Q2TA57|ASPH1_MOUSE	Asphd1	Aspartate beta-hydroxylase domain-containing protein 1 OS=Mus musculus OX=10090 GN=Asphd1 PE=2 SV=2	4090	3	C	UR	8.72519	10.045	7.86005	9.26365	9.19159	8.62402	10.491	8.4566	8.65972	8.75319	9.93
sp|Q80VP9|ASPH2_MOUSE	Asphd2	Aspartate beta-hydroxylase domain-containing protein 2 OS=Mus musculus OX=10090 GN=Asphd2 PE=1 SV=1	1381	5	C	UR	9.38285	8.04513	9.6589	8.21776	9.18276	8.61609	9.08284	8.77356	10.0116	8.86185	10.1666
sp|Q8VBT9|ASPC1_MOUSE	Aspscr1	Tether containing UBX domain for GLUT4 OS=Mus musculus OX=10090 GN=Aspscr1 PE=1 SV=1	2944	13	C	UR	8.78082	9.19638	9.06275	8.57322	9.37965	9.02843	9.50589	8.80653	8.95575	9.45398	9.25661
sp|Q8C0M9|ASGL1_MOUSE	Asrgl1	Isoaspartyl peptidase/L-asparaginase OS=Mus musculus OX=10090 GN=Asrgl1 PE=1 SV=1	3605	32	C	UR	9.12557	9.12226	9.47798	9.11287	9.397	8.62464	9.25197	8.9707	8.86619	9.21201	8.83881
sp|P16460|ASSY_MOUSE	Ass1	Argininosuccinate synthase OS=Mus musculus OX=10090 GN=Ass1 PE=1 SV=1	2683	14	C	UR	8.94269	8.95369	9.47112	9.04025	9.01029	9.04319	8.95618	9.47573	9.18015	9.40871	8.518
sp|Q61137|ASTN1_MOUSE	Astn1	Astrotactin-1 OS=Mus musculus OX=10090 GN=Astn1 PE=1 SV=4	1611	29	C	UR	9.48795	9.43944	8.94948	9.1152	9.0872	8.70882	8.67669	8.729	9.00594	9.00531	9.79496
tr|A0A0A6YWE6|A0A0A6YWE6_MOUSE	Astn1	Astrotactin-1 OS=Mus musculus OX=10090 GN=Astn1 PE=1 SV=1	1611	1	C	UR	10.5842	7.74873	9.45549	6.96229	10.15	10.1424	12.5836	10.5463	8.26746	6.95166	6.60782
sp|Q80Z10|ASTN2_MOUSE	Astn2	Astrotactin-2 OS=Mus musculus OX=10090 GN=Astn2 PE=1 SV=2	2577	19	C	UR	9.75723	9.79543	8.71494	9.79589	8.399	8.84599	8.00069	10.0488	8.8894	8.93124	8.82141
sp|Q9D5T0|ATAD1_MOUSE	Atad1	ATPase family AAA domain-containing protein 1 OS=Mus musculus OX=10090 GN=Atad1 PE=1 SV=1	2778	13	C	UR	9.10665	8.91283	9.20245	9.2976	8.72588	9.15879	9.16432	9.56587	9.36674	8.74538	8.75351
tr|E9Q166|E9Q166_MOUSE	Atad2b	ATPase family, AAA domain-containing 2B OS=Mus musculus OX=10090 GN=Atad2b PE=1 SV=1	3327	7	C	UR	9.26846	9.98661	9.16369	9.20078	8.97048	8.94986	8.93373	8.66988	8.73676	9.12921	8.99052
sp|Q925I1|ATAD3_MOUSE	Atad3	ATPase family AAA domain-containing protein 3 OS=Mus musculus OX=10090 GN=Atad3 PE=1 SV=1	874	25	C	UR	9.20696	8.82797	9.25638	8.83528	9.13571	8.89001	9.35529	9.28477	9.24554	8.67754	9.28455
sp|Q8K341|ATAT_MOUSE	Atat1	Alpha-tubulin N-acetyltransferase 1 OS=Mus musculus OX=10090 GN=Atat1 PE=1 SV=1	2790	15	C	UR	9.46923	8.73971	8.68915	9.08307	8.40349	9.6591	8.90277	9.704	9.51067	9.00814	8.83068
sp|Q8BHE3|ATCAY_MOUSE	Atcay	Caytaxin OS=Mus musculus OX=10090 GN=Atcay PE=1 SV=1	127	20	C	UR	8.78366	8.83241	9.08439	8.97926	8.59642	9.43285	9.11666	9.42615	9.21328	9.24654	9.28838
tr|A0A1L1SQ41|A0A1L1SQ41_MOUSE	Ate1	Arginyl-tRNA--protein transferase 1 OS=Mus musculus OX=10090 GN=Ate1 PE=1 SV=1	3095	14	C	UR	8.33127	9.16162	9.21389	9.01614	9.47506	9.38816	9.15923	8.33415	8.77813	9.87197	9.27038
sp|P16951|ATF2_MOUSE	Atf2	Cyclic AMP-dependent transcription factor ATF-2 OS=Mus musculus OX=10090 GN=Atf2 PE=1 SV=2	351	6	C	UR	8.89967	9.43794	9.4352	8.46871	9.48223	8.49002	9.10641	9.11494	8.56195	10.1469	8.85609
tr|A2AQE9|A2AQE9_MOUSE	Atf2	Cyclic AMP-dependent transcription factor ATF-2 (Fragment) OS=Mus musculus OX=10090 GN=Atf2 PE=1 SV=1	351	1	C	UR	8.6483	8.40302	9.30887	7.39244	10.0113	8.6673	7.9889	7.66514	9.00173	11.2688	11.6442
sp|Q7TT18|MCAF1_MOUSE	Atf7ip	Activating transcription factor 7-interacting protein 1 OS=Mus musculus OX=10090 GN=Atf7ip PE=1 SV=1	986	7	C	UR	9.41405	9.76746	9.37205	9.05797	9.38072	8.38023	8.24225	7.72553	9.4339	9.6349	9.59095
sp|Q9D8Z6|ATGA1_MOUSE	Atg101	Autophagy-related protein 101 OS=Mus musculus OX=10090 GN=Atg101 PE=1 SV=1	6703	3	C	UR	8.72879	8.95064	9.30807	8.63069	8.93841	9.2567	9.50668	9.20794	8.87293	9.58029	9.01885
sp|Q91YI1|ATG13_MOUSE	Atg13	Autophagy-related protein 13 OS=Mus musculus OX=10090 GN=Atg13 PE=1 SV=2	6873	2	C	UR	9.42391	8.55627	9.97432	8.66	8.21072	8.84768	7.89087	9.50466	11.1649	9.18256	8.58411
sp|Q8CDJ3|BAKOR_MOUSE	Atg14	Beclin 1-associated autophagy-related key regulator OS=Mus musculus OX=10090 GN=Atg14 PE=1 SV=1	3828	3	C	UR	9.08439	8.65853	10.3248	9.08572	8.54654	8.70567	9.63506	9.62177	9.38567	8.96554	7.98627
sp|Q8C0J2|A16L1_MOUSE	Atg16l1	Autophagy-related protein 16-1 OS=Mus musculus OX=10090 GN=Atg16l1 PE=1 SV=1	3325	11	C	UR	9.01539	9.03796	9.29241	8.91199	9.31077	8.95817	9.32001	9.21793	8.81918	9.11533	9.00086
sp|Q6P4T0|ATG2A_MOUSE	Atg2a	Autophagy-related protein 2 homolog A OS=Mus musculus OX=10090 GN=Atg2a PE=1 SV=2	4470	9	C	UR	9.31646	8.66155	8.49978	8.79223	9.14309	9.48571	9.25697	9.02555	9.62977	9.01068	9.17822
sp|Q80XK6|ATG2B_MOUSE	Atg2b	Autophagy-related protein 2 homolog B OS=Mus musculus OX=10090 GN=Atg2b PE=1 SV=3	4029	28	C	UR	8.97062	8.6005	9.33054	8.86937	8.76849	9.49529	8.90341	9.13544	9.44852	9.56319	8.91463
sp|Q9CPX6|ATG3_MOUSE	Atg3	Ubiquitin-like-conjugating enzyme ATG3 OS=Mus musculus OX=10090 GN=Atg3 PE=1 SV=1	708	10	C	UR	9.02846	9.98421	8.85428	9.51064	9.08398	9.34758	8.54386	9.22236	8.4406	9.42245	8.56156
sp|Q8BGE6|ATG4B_MOUSE	Atg4b	Cysteine protease ATG4B OS=Mus musculus OX=10090 GN=Atg4b PE=1 SV=2	2548	10	C	UR	9.59366	8.67021	8.93131	8.74861	9.26453	9.53189	8.70664	8.50223	8.99699	8.97498	10.079
sp|Q811C2|ATG4C_MOUSE	Atg4c	Cysteine protease ATG4C OS=Mus musculus OX=10090 GN=Atg4c PE=1 SV=2	4081	7	C	UR	9.89922	8.59826	8.73099	8.57728	9.14413	9.4458	8.76393	8.89896	9.11493	9.71453	9.11197
sp|Q99J83|ATG5_MOUSE	Atg5	Autophagy protein 5 OS=Mus musculus OX=10090 GN=Atg5 PE=1 SV=1	5831	5	C	UR	8.95917	8.5341	9.45748	8.77477	9.56194	8.87283	8.94832	8.74814	9.47157	9.4265	9.24518
tr|A0A0A0MQN4|A0A0A0MQN4_MOUSE	Atg7	Ubiquitin-like modifier-activating enzyme ATG7 OS=Mus musculus OX=10090 GN=Atg7 PE=1 SV=1	1041	15	C	UR	9.83272	9.04851	8.91917	9.20282	8.66566	8.97877	8.81238	9.36867	9.2319	8.91062	9.02879
tr|A0A087WP33|A0A087WP33_MOUSE	Atg9a	Autophagy-related protein 9 (Fragment) OS=Mus musculus OX=10090 GN=Atg9a PE=1 SV=1	4043	10	C	UR	8.88312	8.7992	7.84228	8.28697	8.61632	10.5744	10.0453	10.6527	8.99525	8.00667	9.29778
sp|Q9CWJ9|PUR9_MOUSE	Atic	Bifunctional purine biosynthesis protein PURH OS=Mus musculus OX=10090 GN=Atic PE=1 SV=2	1393	45	C	UR	9.12268	9.0005	8.85793	9.01711	9.32683	9.0481	9.22349	8.6259	8.9416	9.43931	9.39654
sp|Q8BH66|ATLA1_MOUSE	Atl1	Atlastin-1 OS=Mus musculus OX=10090 GN=Atl1 PE=1 SV=1	1594	38	C	UR	8.74601	8.47407	8.97627	8.92539	9.19981	9.36642	9.45396	8.7253	9.59325	8.73777	9.80174
sp|Q6PA06|ATLA2_MOUSE	Atl2	Atlastin-2 OS=Mus musculus OX=10090 GN=Atl2 PE=1 SV=1	4437	13	C	UR	9.50532	8.50451	9.04704	9.26743	8.73295	9.15671	9.60425	8.41239	9.59191	8.44208	9.73541
sp|Q91YH5|ATLA3_MOUSE	Atl3	Atlastin-3 OS=Mus musculus OX=10090 GN=Atl3 PE=1 SV=1	1594	14	C	UR	8.88696	8.27194	8.92894	8.84421	9.55762	9.59032	10.5026	9.53729	9.42747	7.6077	8.8449
sp|Q62388|ATM_MOUSE	Atm	Serine-protein kinase ATM OS=Mus musculus OX=10090 GN=Atm PE=1 SV=2	6752	4	C	UR	9.39223	8.87584	8.87341	9.3064	8.66826	8.91858	9.24462	9.46262	9.78224	8.93969	8.53611
sp|O35126|ATN1_MOUSE	Atn1	Atrophin-1 OS=Mus musculus OX=10090 GN=Atn1 PE=1 SV=1	6939	3	C	UR	9.18489	9.06983	8.47859	7.5779	9.18114	9.9964	10.3948	11.3862	7.49485	9.88507	7.35025
sp|O08997|ATOX1_MOUSE	Atox1	Copper transport protein ATOX1 OS=Mus musculus OX=10090 GN=Atox1 PE=1 SV=1	3374	5	C	UR	10.7942	10.2656	7.98769	9.03415	10.491	8.35652	8.49981	8.12223	8.67919	8.69247	9.07718
sp|P98197|AT11A_MOUSE	Atp11a	Probable phospholipid-transporting ATPase IH OS=Mus musculus OX=10090 GN=Atp11a PE=1 SV=1	5493	4	C	UR	9.71437	8.48548	9.2369	7.98053	9.78936	8.20551	10.03	8.61191	9.23886	8.31466	10.3924
tr|Q6DFW5|Q6DFW5_MOUSE	Atp11b	Phospholipid-transporting ATPase OS=Mus musculus OX=10090 GN=Atp11b PE=1 SV=1	1529	5	C	UR	9.01487	8.36322	8.76188	9.14686	8.7942	9.53148	9.70084	10.2024	9.6564	8.52144	8.30644
sp|Q9QZW0|AT11C_MOUSE	Atp11c	Phospholipid-transporting ATPase 11C OS=Mus musculus OX=10090 GN=Atp11c PE=1 SV=2	2001	6	C	UR	9.38491	9.83413	8.44131	9.2964	9.00833	9.01377	9.37045	10.3005	8.77769	8.49697	8.07555
sp|Q9EPE9|AT131_MOUSE	Atp13a1	Manganese-transporting ATPase 13A1 OS=Mus musculus OX=10090 GN=Atp13a1 PE=1 SV=2	1117	26	C	UR	8.92984	9.29057	8.94336	9.09602	8.75791	9.65038	9.59909	9.71502	8.8523	8.41323	8.75228
sp|Q9CTG6|AT132_MOUSE	Atp13a2	Cation-transporting ATPase 13A2 OS=Mus musculus OX=10090 GN=Atp13a2 PE=2 SV=3	6030	4	C	UR	9.27915	8.71801	9.72027	8.54188	8.20221	9.47046	9.51186	10.1153	9.33218	9.16608	7.94255
tr|S4R234|S4R234_MOUSE	Atp13a4	Cation-transporting ATPase OS=Mus musculus OX=10090 GN=Atp13a4 PE=3 SV=1	5140	5	C	UR	9.3726	7.43699	9.20415	8.84263	8.29044	10.32	9.30022	9.73201	9.62652	8.89918	8.97527
sp|Q8VDN2|AT1A1_MOUSE	Atp1a1	Sodium/potassium-transporting ATPase subunit alpha-1 OS=Mus musculus OX=10090 GN=Atp1a1 PE=1 SV=1	156	67	C	UR	9.11035	8.75099	9.4466	8.49179	9.44329	8.97689	9.95278	8.98343	9.0217	8.57194	9.25024
sp|Q6PIE5|AT1A2_MOUSE	Atp1a2	Sodium/potassium-transporting ATPase subunit alpha-2 OS=Mus musculus OX=10090 GN=Atp1a2 PE=1 SV=1	156	112	C	UR	9.18179	9.11257	8.8238	9.08111	9.20984	9.31452	9.63292	9.88225	8.81306	8.29117	8.65696
tr|Q8VCE0|Q8VCE0_MOUSE	Atp1a3	Sodium/potassium-transporting ATPase subunit alpha OS=Mus musculus OX=10090 GN=Atp1a3 PE=1 SV=1	156	281	C	UR	8.70854	9.44308	8.69944	9.32744	8.91625	9.36203	9.34598	9.65599	8.94082	8.52636	9.07408
sp|P14094|AT1B1_MOUSE	Atp1b1	Sodium/potassium-transporting ATPase subunit beta-1 OS=Mus musculus OX=10090 GN=Atp1b1 PE=1 SV=1	1941	77	C	UR	8.94957	9.30702	8.47305	9.26169	10.1339	8.93089	9.51855	8.72509	8.66502	8.55303	9.48219
sp|P14231|AT1B2_MOUSE	Atp1b2	Sodium/potassium-transporting ATPase subunit beta-2 OS=Mus musculus OX=10090 GN=Atp1b2 PE=1 SV=2	5189	39	C	UR	9.18841	8.96947	9.12887	8.77221	9.45587	9.29384	9.47355	9.2866	8.8364	8.50945	9.08532
sp|P97370|AT1B3_MOUSE	Atp1b3	Sodium/potassium-transporting ATPase subunit beta-3 OS=Mus musculus OX=10090 GN=Atp1b3 PE=1 SV=1	676	29	C	UR	8.55425	9.08615	8.60338	9.11573	9.37463	9.97961	9.79635	9.42756	8.62184	8.48767	8.95284
tr|G3UW46|G3UW46_MOUSE	Atp23	Mitochondrial inner membrane protease ATP23 OS=Mus musculus OX=10090 GN=Atp23 PE=1 SV=1	7514	1	C	UR	10.4306	9.8131	10.3325	6.97717	9.33688	8.26707	10.1768	8.10925	8.76902	7.38258	10.405
sp|O55143|AT2A2_MOUSE	Atp2a2	Sarcoplasmic/endoplasmic reticulum calcium ATPase 2 OS=Mus musculus OX=10090 GN=Atp2a2 PE=1 SV=2	1392	77	C	UR	8.88216	8.7747	8.8941	8.80144	8.72926	9.72762	10.0466	10.4741	9.11849	7.8964	8.65519
sp|G5E829|AT2B1_MOUSE	Atp2b1	Plasma membrane calcium-transporting ATPase 1 OS=Mus musculus OX=10090 GN=Atp2b1 PE=1 SV=1	902	26	C	UR	9.25044	8.75656	9.37451	8.57517	9.34277	8.72106	10.0312	9.0351	9.20922	8.19491	9.50901
tr|A0A1W2P772|A0A1W2P772_MOUSE	Atp2b1	Plasma membrane calcium-transporting ATPase 1 (Fragment) OS=Mus musculus OX=10090 GN=Atp2b1 PE=1 SV=1	902	11	C	UR	8.39929	8.72829	8.7915	8.74446	9.14765	9.34916	9.64058	10.0015	9.16558	8.96164	9.07036
tr|F8WHB1|F8WHB1_MOUSE	Atp2b2	Calcium-transporting ATPase OS=Mus musculus OX=10090 GN=Atp2b2 PE=1 SV=1	902	78	C	UR	8.8597	9.61244	8.77978	8.97251	8.66735	9.57664	9.33512	10.6626	8.87111	8.37189	8.29081
tr|S4R1C4|S4R1C4_MOUSE	Atp2b2	Calcium-transporting ATPase OS=Mus musculus OX=10090 GN=Atp2b2 PE=1 SV=1	902	3	C	UR	7.56277	12.2821	7.43112	10.0976	7.41584	11.8623	7.81019	12.7105	7.30312	8.99817	6.52623
tr|Q0VF55|Q0VF55_MOUSE	Atp2b3	Calcium-transporting ATPase OS=Mus musculus OX=10090 GN=Atp2b3 PE=1 SV=1	902	30	C	UR	8.73077	8.85957	9.17609	8.61215	9.1749	9.49078	9.74762	9.76683	9.13931	8.46434	8.83765
tr|A2ALL9|A2ALL9_MOUSE	Atp2b3	Calcium-transporting ATPase OS=Mus musculus OX=10090 GN=Atp2b3 PE=1 SV=1	902	1	C	UR	8.0033	9.63215	8.72631	10.0372	7.42488	10.7314	9.0999	12.4915	8.79053	8.56107	6.50171
tr|F7AAP4|F7AAP4_MOUSE	Atp2b4	Calcium-transporting ATPase OS=Mus musculus OX=10090 GN=Atp2b4 PE=1 SV=1	902	30	C	UR	9.69664	9.60984	9.09549	9.20825	8.47647	8.43285	9.44793	11.2178	8.84464	7.99355	7.97649
tr|Q3UZR5|Q3UZR5_MOUSE	Atp2c1	Calcium-transporting ATPase OS=Mus musculus OX=10090 GN=Atp2c1 PE=1 SV=1	98	18	C	UR	8.70276	9.45266	8.66846	9.25629	8.36843	9.50455	9.8024	11.2237	8.84899	8.53844	7.63327
tr|A2AKU9|A2AKU9_MOUSE	Atp5c1	ATP synthase subunit gamma OS=Mus musculus OX=10090 GN=Atp5c1 PE=1 SV=1	5391	1	C	UR	8.50876	10.4525	8.10241	10.2644	8.80829	9.83956	7.90787	10.5586	7.72708	10.0582	7.77234
sp|Q03265|ATPA_MOUSE	Atp5f1a	ATP synthase subunit alpha, mitochondrial OS=Mus musculus OX=10090 GN=Atp5f1a PE=1 SV=1	2647	203	C	UR	9.15086	9.0044	9.0647	9.40302	9.07656	8.69244	9.2528	8.9159	9.42117	8.88274	9.13542
sp|P56480|ATPB_MOUSE	Atp5f1b	ATP synthase subunit beta, mitochondrial OS=Mus musculus OX=10090 GN=Atp5f1b PE=1 SV=2	1675	258	C	UR	9.0879	9.27711	8.80503	9.44289	8.80717	9.06	9.10476	9.36049	8.95653	9.20694	8.89119
sp|Q91VR2|ATPG_MOUSE	Atp5f1c	ATP synthase subunit gamma, mitochondrial OS=Mus musculus OX=10090 GN=Atp5f1c PE=1 SV=1	5391	30	C	UR	9.015	9.39534	8.9369	9.46945	8.36496	9.57606	8.79802	10.1451	8.97655	9.02495	8.29768
sp|Q9D3D9|ATPD_MOUSE	Atp5f1d	ATP synthase subunit delta, mitochondrial OS=Mus musculus OX=10090 GN=Atp5f1d PE=1 SV=1	2854	4	C	UR	8.77863	8.83682	8.32424	9.31662	9.82052	9.01261	10.1224	8.98461	9.97964	8.33071	8.4932
sp|P56382|ATP5E_MOUSE	Atp5f1e	ATP synthase subunit epsilon, mitochondrial OS=Mus musculus OX=10090 GN=Atp5f1e PE=1 SV=2	6080	3	C	UR	9.19262	8.9091	8.66157	9.83074	8.24463	8.96681	9.08811	10.5909	9.27385	8.98808	8.25362
sp|O35143|ATIF1_MOUSE	ATP5IF1	ATPase inhibitor, mitochondrial OS=Mus musculus OX=10090 GN=ATP5IF1 PE=1 SV=2	983	1	C	UR	12.4351	11.1725	9.48054	6.76932	12.9243	7.01006	8.31291	5.14504	5.85229	7.6855	13.2125
sp|Q78IK2|USMG5_MOUSE	Atp5md	Up-regulated during skeletal muscle growth protein 5 OS=Mus musculus OX=10090 GN=Atp5md PE=1 SV=1	6926	2	C	UR	8.32485	9.47383	6.49839	10.0056	10.6098	10.1034	8.78262	7.48462	8.36118	8.60494	11.7508
sp|Q06185|ATP5I_MOUSE	Atp5me	ATP synthase subunit e, mitochondrial OS=Mus musculus OX=10090 GN=Atp5me PE=1 SV=2	5331	11	C	UR	9.54305	8.74467	9.31444	9.63664	8.926	8.80143	9.31446	9.4015	9.36533	8.36529	8.58719
sp|P56135|ATPK_MOUSE	Atp5mf	ATP synthase subunit f, mitochondrial OS=Mus musculus OX=10090 GN=Atp5mf PE=1 SV=3	4141	5	C	UR	8.06965	9.96888	8.56823	8.99711	7.36122	9.87089	10.4368	12.1584	8.37754	8.77044	7.42086
sp|Q9CPQ8|ATP5L_MOUSE	Atp5mg	ATP synthase subunit g, mitochondrial OS=Mus musculus OX=10090 GN=Atp5mg PE=1 SV=1	2718	17	C	UR	8.78695	9.51334	8.94642	9.33381	8.89165	9.58851	9.20267	9.78648	8.83896	8.59346	8.51775
tr|A0A338P776|A0A338P776_MOUSE	Atp5o	ATP synthase, H+-transporting, mitochondrial F1 complex, O subunit (Fragment) OS=Mus musculus OX=10090 GN=Atp5o PE=1 SV=1	5321	1	C	UR	7.48067	7.76404	8.90237	9.72261	6.97	10.0917	9.49683	13.5189	11.4706	8.62277	5.95948
sp|Q9CQQ7|AT5F1_MOUSE	Atp5pb	ATP synthase F(0) complex subunit B1, mitochondrial OS=Mus musculus OX=10090 GN=Atp5pb PE=1 SV=1	2839	31	C	UR	8.89414	9.43557	8.93098	9.38	9.10108	9.25394	9.22784	9.53368	8.64082	8.58509	9.01688
sp|Q9DCX2|ATP5H_MOUSE	Atp5pd	ATP synthase subunit d, mitochondrial OS=Mus musculus OX=10090 GN=Atp5pd PE=1 SV=3	1787	35	C	UR	9.43065	8.9572	9.30599	8.1146	10.2531	8.61395	10.0751	9.73438	8.9789	8.12229	8.41393
sp|P97450|ATP5J_MOUSE	Atp5pf	ATP synthase-coupling factor 6, mitochondrial OS=Mus musculus OX=10090 GN=Atp5pf PE=1 SV=1	5851	3	C	UR	10.5823	9.50273	5.94353	13.8937	10.5446	8.4071	7.89357	9.73093	7.14934	8.91993	7.43222
sp|Q9DB20|ATPO_MOUSE	Atp5po	ATP synthase subunit O, mitochondrial OS=Mus musculus OX=10090 GN=Atp5po PE=1 SV=1	5321	41	C	UR	8.80943	8.93014	8.92894	9.08235	9.34494	8.46677	9.78225	8.99936	9.29029	8.85959	9.50592
sp|Q9R1Q9|VAS1_MOUSE	Atp6ap1	V-type proton ATPase subunit S1 OS=Mus musculus OX=10090 GN=Atp6ap1 PE=1 SV=1	5725	3	C	UR	8.585	8.57302	8.31122	9.4898	8.16036	10.1094	8.8101	11.0799	9.79909	8.45946	8.62271
sp|Q9CYN9|RENR_MOUSE	Atp6ap2	Renin receptor OS=Mus musculus OX=10090 GN=Atp6ap2 PE=1 SV=2	3114	8	C	UR	8.50214	9.23476	8.80195	8.98941	8.52434	9.93853	9.45299	9.88943	9.07529	8.69665	8.89451
tr|K3W4T3|K3W4T3_MOUSE	Atp6v0a1	V-type proton ATPase subunit a OS=Mus musculus OX=10090 GN=Atp6v0a1 PE=1 SV=1	796	55	C	UR	8.67116	8.96542	8.73559	9.20602	8.73098	9.95222	9.25478	9.65428	9.03333	8.99462	8.80159
sp|P15920|VPP2_MOUSE	Atp6v0a2	V-type proton ATPase 116 kDa subunit a isoform 2 OS=Mus musculus OX=10090 GN=Atp6v0a2 PE=1 SV=2	796	12	C	UR	8.65399	8.25312	8.52175	8.39572	8.305	10.5355	10.912	11.7959	9.00566	7.35504	8.26631
sp|P63082|VATL_MOUSE	Atp6v0c	V-type proton ATPase 16 kDa proteolipid subunit OS=Mus musculus OX=10090 GN=Atp6v0c PE=1 SV=1	7466	5	C	UR	8.69152	8.93923	9.91715	8.04702	8.57702	9.53643	9.50004	10.2939	9.1601	9.12481	8.21276
sp|P51863|VA0D1_MOUSE	Atp6v0d1	V-type proton ATPase subunit d 1 OS=Mus musculus OX=10090 GN=Atp6v0d1 PE=1 SV=2	737	30	C	UR	9.03091	8.38375	9.77796	8.72732	9.06508	8.93837	9.03755	8.81251	9.63754	9.24259	9.34643
sp|P50516|VATA_MOUSE	Atp6v1a	V-type proton ATPase catalytic subunit A OS=Mus musculus OX=10090 GN=Atp6v1a PE=1 SV=2	919	140	C	UR	9.08171	8.84489	8.88513	8.9593	9.23937	9.16215	9.16076	8.7704	9.39067	9.19343	9.31219
sp|P62814|VATB2_MOUSE	Atp6v1b2	V-type proton ATPase subunit B, brain isoform OS=Mus musculus OX=10090 GN=Atp6v1b2 PE=1 SV=1	3395	109	C	UR	8.77906	8.83317	9.40805	9.09345	9.14602	9.07837	9.29507	8.91473	9.23352	9.34051	8.87805
sp|Q9Z1G3|VATC1_MOUSE	Atp6v1c1	V-type proton ATPase subunit C 1 OS=Mus musculus OX=10090 GN=Atp6v1c1 PE=1 SV=4	4133	42	C	UR	9.05327	8.27254	9.69	8.57681	9.04938	8.9244	9.37278	9.03879	9.79769	9.00186	9.22249
sp|Q99L60|VATC2_MOUSE	Atp6v1c2	V-type proton ATPase subunit C 2 OS=Mus musculus OX=10090 GN=Atp6v1c2 PE=1 SV=1	4133	5	C	UR	8.17115	7.99894	8.02822	7.95031	8.80755	9.98545	9.57003	9.1305	10.2841	9.47208	10.6016
sp|P57746|VATD_MOUSE	Atp6v1d	V-type proton ATPase subunit D OS=Mus musculus OX=10090 GN=Atp6v1d PE=1 SV=1	223	31	C	UR	8.53818	8.4824	8.91619	8.90586	9.05644	8.49999	10.3521	9.17355	8.94153	9.56837	9.56535
sp|P50518|VATE1_MOUSE	Atp6v1e1	V-type proton ATPase subunit E 1 OS=Mus musculus OX=10090 GN=Atp6v1e1 PE=1 SV=2	987	46	C	UR	8.5502	9.50403	8.89737	9.73083	8.85105	9.58473	9.19227	9.60846	8.43781	9.28836	8.35489
sp|Q9D1K2|VATF_MOUSE	Atp6v1f	V-type proton ATPase subunit F OS=Mus musculus OX=10090 GN=Atp6v1f PE=1 SV=2	4768	5	C	UR	8.42732	7.78761	10.2907	7.45394	12.4114	8.83948	12.449	8.94965	8.18004	6.95065	8.26022
sp|Q9CR51|VATG1_MOUSE	Atp6v1g1	V-type proton ATPase subunit G 1 OS=Mus musculus OX=10090 GN=Atp6v1g1 PE=1 SV=3	4893	5	C	UR	9.59405	9.32451	8.77563	7.9298	10.1131	8.59182	8.96371	8.59434	8.23752	9.68037	10.1952
sp|Q9WTT4|VATG2_MOUSE	Atp6v1g2	V-type proton ATPase subunit G 2 OS=Mus musculus OX=10090 GN=Atp6v1g2 PE=1 SV=1	5073	19	C	UR	8.5534	8.87846	8.99327	8.77977	9.53211	8.88189	9.44372	8.76527	9.41609	9.36974	9.38628
sp|Q8BVE3|VATH_MOUSE	Atp6v1h	V-type proton ATPase subunit H OS=Mus musculus OX=10090 GN=Atp6v1h PE=1 SV=1	5592	61	C	UR	8.98642	9.16613	9.26972	9.26462	8.82501	9.233	9.00396	9.39412	8.84392	9.02363	8.98946
sp|Q64446|ATP7B_MOUSE	Atp7b	Copper-transporting ATPase 2 OS=Mus musculus OX=10090 GN=Atp7b PE=1 SV=2	5110	5	C	UR	8.81656	8.47373	8.69867	9.06498	9.37581	9.22721	9.87638	9.41164	9.09359	8.88491	9.07652
tr|A0A0M3HEP7|A0A0M3HEP7_MOUSE	Atp8a1	Phospholipid-transporting ATPase OS=Mus musculus OX=10090 GN=Atp8a1 PE=1 SV=1	2303	42	C	UR	8.39261	7.92334	9.4243	8.79993	8.47892	10.2667	10.0656	10.1421	9.36445	8.83523	8.30682
sp|P70704|AT8A1_MOUSE	Atp8a1	Phospholipid-transporting ATPase IA OS=Mus musculus OX=10090 GN=Atp8a1 PE=1 SV=2	2303	1	C	UR	8.74624	8.38705	9.82327	8.70341	8.43247	10.377	10.426	9.56189	9.13956	8.41436	7.98881
sp|P98200|AT8A2_MOUSE	Atp8a2	Phospholipid-transporting ATPase IB OS=Mus musculus OX=10090 GN=Atp8a2 PE=1 SV=1	2303	17	C	UR	8.97775	8.96881	8.67739	8.98025	8.30998	9.85743	9.59329	10.3023	9.33358	8.33676	8.66249
tr|A2AQC3|A2AQC3_MOUSE	Atp9a	Phospholipid-transporting ATPase OS=Mus musculus OX=10090 GN=Atp9a PE=1 SV=1	588	17	C	UR	8.82492	8.70792	8.84483	8.8018	8.53521	10.0705	10.0321	10.2719	9.15696	8.31825	8.43564
sp|P98195|ATP9B_MOUSE	Atp9b	Probable phospholipid-transporting ATPase IIB OS=Mus musculus OX=10090 GN=Atp9b PE=1 SV=4	588	10	C	UR	8.69307	8.05175	8.73234	8.45814	8.35492	10.0679	10.4482	10.7316	9.67678	8.06015	8.72521
tr|H3BLL2|H3BLL2_MOUSE	Atpaf1	ATP synthase mitochondrial F1 complex assembly factor 1 OS=Mus musculus OX=10090 GN=Atpaf1 PE=1 SV=1	4771	7	C	UR	9.49816	9.88932	8.17782	9.61777	9.32683	9.00113	8.53829	9.2208	8.867	8.98559	8.87729
tr|A0A0R4J1C5|A0A0R4J1C5_MOUSE	Atpaf2	ATP synthase mitochondrial F1 complex assembly factor 2 OS=Mus musculus OX=10090 GN=Atpaf2 PE=1 SV=1	6154	3	C	UR	8.29973	9.06728	9.1733	9.30622	8.46829	9.73929	8.88679	10.2513	8.94537	9.71303	8.14944
tr|A0A1L1SSL9|A0A1L1SSL9_MOUSE	Atr	Serine/threonine-protein kinase ATR OS=Mus musculus OX=10090 GN=Atr PE=1 SV=1	6619	3	C	UR	8.42946	7.77993	9.5451	9.33625	8.49366	9.06324	9.29176	10.5897	10.0064	9.84879	7.61574
sp|Q9WU60|ATRN_MOUSE	Atrn	Attractin OS=Mus musculus OX=10090 GN=Atrn PE=1 SV=3	3534	11	C	UR	9.34741	9.33507	9.60719	8.33643	9.25274	8.48459	9.06453	9.06525	9.3849	8.58551	9.53637
sp|Q6A051|ATRN1_MOUSE	Atrnl1	Attractin-like protein 1 OS=Mus musculus OX=10090 GN=Atrnl1 PE=1 SV=2	5695	4	C	UR	9.12741	10.3667	7.65521	9.71177	8.63124	8.68506	9.42925	9.71345	8.44416	9.32002	8.91577
sp|Q61687|ATRX_MOUSE	Atrx	Transcriptional regulator ATRX OS=Mus musculus OX=10090 GN=Atrx PE=1 SV=3	4146	27	C	UR	8.9397	9.96683	8.54335	9.42843	9.09905	8.66597	8.62146	9.14177	8.94349	9.36602	9.28393
tr|J3QPR1|J3QPR1_MOUSE	Atxn1	Ataxin-1 OS=Mus musculus OX=10090 GN=Atxn1 PE=1 SV=1	3060	5	C	UR	9.51715	9.39316	9.06421	9.33017	8.87279	8.4669	8.83621	9.43137	9.10974	9.0159	8.96239
sp|P28658|ATX10_MOUSE	Atxn10	Ataxin-10 OS=Mus musculus OX=10090 GN=Atxn10 PE=1 SV=2	1031	30	C	UR	8.6541	9.5893	8.71445	9.15259	8.72351	9.98557	9.12161	9.12339	8.34935	9.6452	8.94092
sp|P0C7T6|ATX1L_MOUSE	Atxn1l	Ataxin-1-like OS=Mus musculus OX=10090 GN=Atxn1l PE=1 SV=1	370	2	C	UR	9.86926	8.85197	9.20851	8.57299	8.97171	8.14823	10.254	10.4378	8.7405	8.12326	8.8218
tr|E9QM77|E9QM77_MOUSE	Atxn2	Ataxin-2 OS=Mus musculus OX=10090 GN=Atxn2 PE=1 SV=1	471	22	C	UR	9.4561	9.35927	9.5053	9.01365	9.59329	8.48508	8.43344	8.3951	9.01312	9.37882	9.36683
tr|Q3TGG2|Q3TGG2_MOUSE	Atxn2l	Ataxin-2-like protein OS=Mus musculus OX=10090 GN=Atxn2l PE=1 SV=1	5176	3	C	UR	10.5983	9.35603	9.72319	9.72063	8.33928	8.82355	7.09197	7.43744	8.82042	9.91853	10.1707
tr|A0A0U1RPL0|A0A0U1RPL0_MOUSE	Atxn2l	Ataxin-2-like protein OS=Mus musculus OX=10090 GN=Atxn2l PE=1 SV=1	5176	32	C	UR	9.00849	9.68888	9.43811	9.36366	9.00372	8.78498	8.44816	8.62316	8.88952	9.63304	9.11827
sp|Q9CVD2|ATX3_MOUSE	Atxn3	Ataxin-3 OS=Mus musculus OX=10090 GN=Atxn3 PE=1 SV=2	1876	2	C	UR	7.61923	10.2441	6.84175	9.63156	7.94274	11.9523	10.1431	12.1711	7.05567	9.40666	6.99186
tr|Z4YN62|Z4YN62_MOUSE	Atxn7l3	Ataxin-7-like protein 3 (Fragment) OS=Mus musculus OX=10090 GN=Atxn7l3 PE=1 SV=1	7762	1	C	UR	10.3981	7.62173	11.0801	7.5257	8.2354	7.87638	9.08362	10.7506	10.3418	8.74257	8.34404
sp|Q3UD01|A7L3B_MOUSE	Atxn7l3b	Ataxin-7-like protein 3B OS=Mus musculus OX=10090 GN=Atxn7l3b PE=1 SV=1	3595	2	C	UR	8.81685	8.96332	8.90909	8.84253	9.18839	8.96643	10.5329	10.8466	9.92787	7.89914	7.10693
tr|Z4YK56|Z4YK56_MOUSE	AU040320	Expressed sequence AU040320 OS=Mus musculus OX=10090 GN=AU040320 PE=1 SV=1	752	6	C	UR	9.20309	9.05134	9.51077	8.82985	8.88182	8.62443	8.74761	9.32199	9.7062	8.92315	9.19973
sp|Q9JLZ3|AUHM_MOUSE	Auh	Methylglutaconyl-CoA hydratase, mitochondrial OS=Mus musculus OX=10090 GN=Auh PE=1 SV=1	1786	10	C	UR	8.91918	8.42817	9.30005	8.73676	9.26509	8.99993	8.86322	9.15202	9.78007	9.38097	9.17453
tr|Q3U3K9|Q3U3K9_MOUSE	Aup1	Ancient ubiquitous protein 1 OS=Mus musculus OX=10090 GN=Aup1 PE=1 SV=1	5721	3	C	UR	9.4507	9.40118	9.06199	8.60322	9.22993	9.16644	9.96823	9.99133	8.38112	8.15189	8.59399
sp|Q9DCJ7|AKIP_MOUSE	Aurkaip1	Aurora kinase A-interacting protein OS=Mus musculus OX=10090 GN=Aurkaip1 PE=2 SV=2	4968	1	C	UR	9.7197	9.78719	8.6411	8.55139	9.48879	8.60774	8.47602	8.61652	8.79829	9.31619	9.99706
sp|Q9D9K3|AVEN_MOUSE	Aven	Cell death regulator Aven OS=Mus musculus OX=10090 GN=Aven PE=1 SV=2	2077	5	C	UR	7.45203	9.46748	9.05143	11.3613	7.36104	10.8074	8.02516	12.6846	8.18371	10.2712	5.33466
sp|O88398|AVIL_MOUSE	Avil	Advillin OS=Mus musculus OX=10090 GN=Avil PE=1 SV=2	1054	6	C	UR	7.94723	9.34152	8.02714	9.60697	8.66545	9.83075	10.003	8.73812	8.41293	9.10271	10.3242
sp|Q80U56|AVL9_MOUSE	Avl9	Late secretory pathway protein AVL9 homolog OS=Mus musculus OX=10090 GN=Avl9 PE=1 SV=2	3274	14	C	UR	9.12976	8.98199	9.14915	9.25227	8.86824	9.51414	8.93767	8.66303	9.22222	9.02856	9.25297
sp|P35455|NEU2_MOUSE	Avp	Vasopressin-neurophysin 2-copeptin OS=Mus musculus OX=10090 GN=Avp PE=2 SV=1	3489	7	C	UR	9.00246	7.63074	7.60912	7.94313	13.6917	8.24011	8.19358	8.27853	12.2609	8.36154	8.78818
sp|Q9D7H4|AVPI1_MOUSE	Avpi1	Arginine vasopressin-induced protein 1 OS=Mus musculus OX=10090 GN=Avpi1 PE=2 SV=1	7270	1	C	UR	8.4379	9.26022	8.99598	9.13112	9.26497	9.43991	9.42304	8.72617	9.2083	9.88587	8.22653
tr|Q8BGF0|Q8BGF0_MOUSE	AW551984	Expressed sequence AW551984 OS=Mus musculus OX=10090 GN=AW551984 PE=1 SV=1	631	45	C	UR	8.16712	8.63711	9.3756	9.04787	8.75952	9.36659	9.13226	8.65335	9.33456	9.95021	9.5758
tr|E9QMJ8|E9QMJ8_MOUSE	Axin1	Axin-1 OS=Mus musculus OX=10090 GN=Axin1 PE=1 SV=1	5780	1	C	UR	9.10363	8.67531	9.61278	9.12117	9.44784	8.09082	8.98458	8.55445	9.87833	9.30929	9.2218
sp|Q00993|UFO_MOUSE	Axl	Tyrosine-protein kinase receptor UFO OS=Mus musculus OX=10090 GN=Axl PE=1 SV=2	1765	4	C	UR	9.79192	8.53133	8.47287	8.14682	9.03216	9.31501	8.53517	9.90029	10.1131	9.29779	8.86355
sp|Q64726|ZA2G_MOUSE	Azgp1	Zinc-alpha-2-glycoprotein OS=Mus musculus OX=10090 GN=Azgp1 PE=1 SV=2	2882	3	C	UR	9.27796	6.99091	9.33604	8.39167	9.45968	9.4226	10.3635	10.8111	8.97392	9.19962	7.77305
sp|Q9QYP6|AZI2_MOUSE	Azi2	5-azacytidine-induced protein 2 OS=Mus musculus OX=10090 GN=Azi2 PE=1 SV=1	692	4	C	UR	10.416	9.67278	8.90959	7.4579	9.03302	7.63222	9.21436	12.0759	7.50558	10.2247	7.85794
sp|P01887|B2MG_MOUSE	B2m	Beta-2-microglobulin OS=Mus musculus OX=10090 GN=B2m PE=1 SV=2	4858	2	C	UR	9.9026	10.95	7.16044	9.78448	9.33352	10.6342	9.24113	11.1111	7.40788	8.20398	6.2707
sp|Q920V1|B3GL1_MOUSE	B3galnt1	UDP-GalNAc:beta-1,3-N-acetylgalactosaminyltransferase 1 OS=Mus musculus OX=10090 GN=B3galnt1 PE=2 SV=2	7862	2	C	UR	8.30782	8.42653	9.77057	8.37153	7.83518	10.4569	9.94067	9.77916	9.47276	8.47228	9.16654
sp|O54904|B3GT1_MOUSE	B3galt1	Beta-1,3-galactosyltransferase 1 OS=Mus musculus OX=10090 GN=B3galt1 PE=1 SV=2	6618	1	C	UR	8.53484	7.99321	9.30727	9.69341	7.54632	9.96456	8.99112	9.36676	9.62405	9.87419	9.10426
sp|Q9JI67|B3GT5_MOUSE	B3galt5	Beta-1,3-galactosyltransferase 5 OS=Mus musculus OX=10090 GN=B3galt5 PE=2 SV=1	5424	3	C	UR	8.01112	8.3424	8.90458	8.32199	8.60711	10.0279	10.0284	11.06	8.86355	9.50363	8.32933
sp|Q91Z92|B3GT6_MOUSE	B3galt6	Beta-1,3-galactosyltransferase 6 OS=Mus musculus OX=10090 GN=B3galt6 PE=2 SV=1	1312	5	C	UR	8.01698	8.81524	8.10814	11.8742	7.99924	9.40585	12.4032	9.44198	7.84979	8.15656	7.92885
tr|A0A0R4J1Z6|A0A0R4J1Z6_MOUSE	B3gat1	Galactosylgalactosylxylosylprotein 3-beta-glucuronosyltransferase OS=Mus musculus OX=10090 GN=B3gat1 PE=3 SV=2	8032	1	C	UR	8.7369	9.89784	7.33	9.78631	7.99082	7.97232	10.8052	9.95398	7.46827	10.5095	9.54886
sp|P58158|B3GA3_MOUSE	B3gat3	Galactosylgalactosylxylosylprotein 3-beta-glucuronosyltransferase 3 OS=Mus musculus OX=10090 GN=B3gat3 PE=1 SV=1	6513	3	C	UR	8.78912	8.76473	8.86674	9.06252	9.1202	9.57126	9.16835	9.50459	8.73688	8.48956	9.92603
sp|Q8BHT6|B3GLT_MOUSE	B3glct	Beta-1,3-glucosyltransferase OS=Mus musculus OX=10090 GN=B3glct PE=1 SV=3	3856	6	C	UR	9.57913	9.52435	8.62188	9.84186	8.24691	8.91749	8.04986	10.032	9.40154	9.1951	8.58989
sp|Q9Z222|B3GN2_MOUSE	B3GNT2	N-acetyllactosaminide beta-1,3-N-acetylglucosaminyltransferase 2 OS=Mus musculus OX=10090 GN=B3GNT2 PE=1 SV=3	4109	2	C	UR	8.70628	8.28034	8.84271	9.01412	9.22833	9.32095	9.22509	8.27686	9.80329	9.74199	9.56004
sp|Q09200|B4GN1_MOUSE	B4galnt1	Beta-1,4 N-acetylgalactosaminyltransferase 1 OS=Mus musculus OX=10090 GN=B4galnt1 PE=1 SV=1	1244	8	C	UR	8.93454	8.8329	8.95664	8.96953	8.87982	9.43563	9.36078	9.35411	9.34867	8.76196	9.16544
sp|Q766D5|B4GN4_MOUSE	B4galnt4	N-acetyl-beta-glucosaminyl-glycoprotein 4-beta-N-acetylgalactosaminyltransferase 1 OS=Mus musculus OX=10090 GN=B4galnt4 PE=2 SV=1	4713	3	C	UR	8.77381	8.84194	9.06306	8.37633	8.57114	8.78093	9.58205	8.98035	9.17039	9.37354	10.4865
sp|P15535|B4GT1_MOUSE	B4galt1	Beta-1,4-galactosyltransferase 1 OS=Mus musculus OX=10090 GN=B4galt1 PE=1 SV=1	7941	1	C	UR	8.91373	10.0275	6.45919	10.4464	8.7435	10.3898	9.72867	11.5842	8.65276	7.37437	7.67983
sp|Q9Z2Y2|B4GT2_MOUSE	B4galt2	Beta-1,4-galactosyltransferase 2 OS=Mus musculus OX=10090 GN=B4galt2 PE=2 SV=1	8045	1	C	UR	9.27775	9.24403	7.84644	8.67303	8.93106	9.35542	9.13744	9.55429	9.29659	9.44103	9.24292
sp|Q91YY2|B4GT3_MOUSE	B4galt3	Beta-1,4-galactosyltransferase 3 OS=Mus musculus OX=10090 GN=B4galt3 PE=1 SV=1	7785	1	C	UR	9.98211	8.92553	6.84422	8.98525	8.96383	10.3708	9.67767	9.87598	9.14031	8.3215	8.91277
sp|Q9WVK5|B4GT6_MOUSE	B4galt6	Beta-1,4-galactosyltransferase 6 OS=Mus musculus OX=10090 GN=B4galt6 PE=1 SV=1	7944	1	C	UR	9.36204	8.17908	8.83119	10.7878	7.00492	9.0589	8.9829	9.98519	9.2671	9.1809	9.35999
sp|Q8BWP8|B4GA1_MOUSE	B4gat1	Beta-1,4-glucuronyltransferase 1 OS=Mus musculus OX=10090 GN=B4gat1 PE=1 SV=1	4615	7	C	UR	8.55608	8.74265	8.33764	9.24605	8.37933	10.3943	9.14367	9.86235	9.1296	9.43399	8.77438
tr|Q7TNS5|Q7TNS5_MOUSE	B630019K06Rik	RIKEN cDNA B630019K06 gene OS=Mus musculus OX=10090 GN=B630019K06Rik PE=1 SV=1	1619	9	C	UR	8.88935	8.26536	8.90333	8.32808	9.29042	10.9161	8.06901	8.07875	8.63982	10.373	10.2468
sp|Q9R1S0|B9D1_MOUSE	B9d1	B9 domain-containing protein 1 OS=Mus musculus OX=10090 GN=B9d1 PE=1 SV=1	7081	5	C	UR	8.678	8.68797	9.05032	8.73596	9.3352	8.81768	9.64931	9.25961	9.15566	9.14959	9.4807
sp|Q3UK10|B9D2_MOUSE	B9d2	B9 domain-containing protein 2 OS=Mus musculus OX=10090 GN=B9d2 PE=1 SV=2	5231	3	C	UR	9.06107	9.25101	8.83873	9.53265	9.1164	9.28845	8.86285	8.65965	8.3841	9.37999	9.62511
sp|Q8VHV1|BAALC_MOUSE	Baalc	Brain and acute leukemia cytoplasmic protein OS=Mus musculus OX=10090 GN=Baalc PE=1 SV=3	5682	2	C	UR	9.79325	8.82351	10.1933	8.57472	9.57679	7.23105	9.67802	8.3892	9.32161	8.76497	9.65361
sp|Q3UI43|BABA1_MOUSE	Babam1	BRISC and BRCA1-A complex member 1 OS=Mus musculus OX=10090 GN=Babam1 PE=1 SV=1	4512	16	C	UR	9.14454	8.70603	9.24283	8.72087	9.10006	8.98453	9.06404	9.10867	9.21246	9.52071	9.19526
sp|Q8K3W0|BABA2_MOUSE	Babam2	BRISC and BRCA1-A complex member 2 OS=Mus musculus OX=10090 GN=Babam2 PE=1 SV=2	4818	8	C	UR	8.87099	9.3729	9.1609	9.08504	10.5941	8.396	9.59944	7.7154	7.9543	9.05184	10.1991
sp|P56818|BACE1_MOUSE	Bace1	Beta-secretase 1 OS=Mus musculus OX=10090 GN=Bace1 PE=1 SV=2	6457	3	C	UR	8.75563	8.40201	9.25146	8.84953	9.11418	9.58173	10.0025	9.47168	8.89444	8.68131	8.99552
sp|P97302|BACH1_MOUSE	Bach1	Transcription regulator protein BACH1 OS=Mus musculus OX=10090 GN=Bach1 PE=1 SV=1	4900	2	C	UR	9.61861	8.82212	9.22702	8.56867	9.58515	8.5478	8.81837	8.61259	9.30828	9.36685	9.52454
sp|Q61337|BAD_MOUSE	Bad	Bcl2-associated agonist of cell death OS=Mus musculus OX=10090 GN=Bad PE=1 SV=1	6367	4	C	UR	9.43732	8.84052	9.09136	8.31748	9.79636	8.86506	9.31147	9.11456	8.8371	9.3256	9.06318
tr|A0A1L1SRT0|A0A1L1SRT0_MOUSE	Bag1	BAG family molecular chaperone regulator 1 OS=Mus musculus OX=10090 GN=Bag1 PE=1 SV=1	3109	10	C	UR	9.45337	9.15163	9.26778	8.75073	9.26398	8.84228	9.54797	9.17225	8.72015	9.14513	8.68472
sp|Q91YN9|BAG2_MOUSE	Bag2	BAG family molecular chaperone regulator 2 OS=Mus musculus OX=10090 GN=Bag2 PE=1 SV=1	5293	5	C	UR	9.48982	8.52959	8.93769	8.75954	9.11523	9.10926	9.25049	8.59574	9.60561	8.9175	9.68953
sp|Q9JLV1|BAG3_MOUSE	Bag3	BAG family molecular chaperone regulator 3 OS=Mus musculus OX=10090 GN=Bag3 PE=1 SV=2	8020	1	C	UR	11.4321	8.66018	9.14725	8.84255	11.7025	8.15587	8.06507	8.47478	8.66194	8.74179	8.11591
sp|Q8CI32|BAG5_MOUSE	Bag5	BAG family molecular chaperone regulator 5 OS=Mus musculus OX=10090 GN=Bag5 PE=1 SV=1	1955	9	C	UR	8.78849	8.76543	9.35844	8.76918	9.61107	8.85433	9.4249	8.7425	9.1981	9.23478	9.25276
sp|Q9Z1R2|BAG6_MOUSE	Bag6	Large proline-rich protein BAG6 OS=Mus musculus OX=10090 GN=Bag6 PE=1 SV=1	215	32	C	UR	9.3857	9.19811	8.76978	8.92641	9.1247	9.15691	8.80983	8.84336	9.07591	9.04605	9.66325
sp|Q8BKX1|BAIP2_MOUSE	Baiap2	Brain-specific angiogenesis inhibitor 1-associated protein 2 OS=Mus musculus OX=10090 GN=Baiap2 PE=1 SV=2	1357	38	C	UR	9.18458	8.99519	9.63532	9.14156	9.31516	8.76366	8.81892	9.05303	8.80494	9.28675	9.00088
tr|S4R1E7|S4R1E7_MOUSE	Baiap3	BAI1-associated protein 3 OS=Mus musculus OX=10090 GN=Baiap3 PE=1 SV=1	2532	32	C	UR	8.82309	7.53448	9.95043	8.81609	8.70404	9.49856	9.27338	8.67922	10.1412	9.23816	9.34141
sp|O08734|BAK_MOUSE	Bak1	Bcl-2 homologous antagonist/killer OS=Mus musculus OX=10090 GN=Bak1 PE=1 SV=3	6617	6	C	UR	9.35109	9.20513	9.04357	8.78481	8.64491	9.44454	9.26084	10.22	8.98529	8.33288	8.72694
sp|O54962|BAF_MOUSE	Banf1	Barrier-to-autointegration factor OS=Mus musculus OX=10090 GN=Banf1 PE=1 SV=1	6882	3	C	UR	9.27344	9.03637	7.18096	7.80011	10.5757	8.57711	10.2694	10.6001	9.24253	8.07257	9.37174
sp|Q8VBU8|BANP_MOUSE	Banp	Protein BANP OS=Mus musculus OX=10090 GN=Banp PE=1 SV=1	7232	2	C	UR	7.78442	9.95202	8.19737	7.6142	11.7394	9.32923	10.7709	7.31809	7.95086	8.95154	10.392
sp|Q99PU7|BAP1_MOUSE	Bap1	Ubiquitin carboxyl-terminal hydrolase BAP1 OS=Mus musculus OX=10090 GN=Bap1 PE=1 SV=1	5398	2	C	UR	8.67284	10.0755	9.00636	9.21102	7.83998	9.93264	8.04263	12.2896	8.02641	9.93196	6.97107
sp|Q91XV3|BASP1_MOUSE	Basp1	Brain acid soluble protein 1 OS=Mus musculus OX=10090 GN=Basp1 PE=1 SV=3	1030	23	C	UR	9.02896	10.1843	8.24852	9.96497	9.75096	9.34891	8.3274	7.3901	9.70575	8.70389	9.34625
sp|Q07813|BAX_MOUSE	Bax	Apoptosis regulator BAX OS=Mus musculus OX=10090 GN=Bax PE=1 SV=1	3457	8	C	UR	9.05055	8.4204	9.14172	8.24044	10.2043	8.73935	9.59944	7.74394	9.68244	8.35739	10.8201
sp|Q9Z277|BAZ1B_MOUSE	Baz1b	Tyrosine-protein kinase BAZ1B OS=Mus musculus OX=10090 GN=Baz1b PE=1 SV=2	1298	24	C	UR	8.68621	9.26012	7.3417	8.22528	9.19095	9.53371	11.2754	10.0252	8.12328	8.26246	10.0757
tr|A2AUY4|A2AUY4_MOUSE	Baz2b	Bromodomain adjacent to zinc finger domain, 2B OS=Mus musculus OX=10090 GN=Baz2b PE=1 SV=1	6448	1	C	UR	8.00922	6.54714	10.7009	9.98727	7.44686	10.0677	9.39842	10.1108	11.3708	9.64128	6.71958
tr|J3QMK2|J3QMK2_MOUSE	Bbip1	BBSome-interacting protein 1 OS=Mus musculus OX=10090 GN=Bbip1 PE=1 SV=1	7567	1	C	UR	9.81002	9.15218	9.44674	7.40371	10.9714	8.16397	12.048	9.82267	8.38613	7.22614	7.56908
sp|Q924Y0|BODG_MOUSE	Bbox1	Gamma-butyrobetaine dioxygenase OS=Mus musculus OX=10090 GN=Bbox1 PE=1 SV=1	5185	8	C	UR	8.40951	9.11974	8.65496	9.82707	8.68911	9.53001	9.14761	8.86329	8.72198	10.1843	8.85238
sp|Q3V3N7|BBS1_MOUSE	Bbs1	Bardet-Biedl syndrome 1 protein homolog OS=Mus musculus OX=10090 GN=Bbs1 PE=1 SV=1	2205	10	C	UR	8.88522	8.1948	9.91704	8.83653	8.57272	9.09148	9.50911	8.71587	9.62826	9.26732	9.38166
sp|Q9CWF6|BBS2_MOUSE	Bbs2	Bardet-Biedl syndrome 2 protein homolog OS=Mus musculus OX=10090 GN=Bbs2 PE=1 SV=1	1102	15	C	UR	8.51483	8.36313	9.41196	8.80374	8.90279	9.41108	9.56958	8.98523	9.53484	9.75735	8.74546
sp|Q8C1Z7|BBS4_MOUSE	Bbs4	Bardet-Biedl syndrome 4 protein homolog OS=Mus musculus OX=10090 GN=Bbs4 PE=1 SV=1	505	7	C	UR	8.92834	8.28631	10.1696	8.66546	8.75535	9.15115	9.04153	8.5558	9.50964	9.72056	9.21629
sp|Q9CZQ9|BBS5_MOUSE	Bbs5	Bardet-Biedl syndrome 5 protein homolog OS=Mus musculus OX=10090 GN=Bbs5 PE=1 SV=1	7053	5	C	UR	8.37653	8.66333	9.94596	8.66461	9.20447	9.44423	9.64864	9.14463	8.91084	9.4382	8.55856
sp|Q8K2G4|BBS7_MOUSE	Bbs7	Bardet-Biedl syndrome 7 protein homolog OS=Mus musculus OX=10090 GN=Bbs7 PE=1 SV=1	4426	12	C	UR	9.35483	8.88249	9.8035	8.61644	9.34566	8.91377	9.26835	8.08485	9.05079	9.27213	9.40719
sp|Q811G0|PTHB1_MOUSE	Bbs9	Protein PTHB1 OS=Mus musculus OX=10090 GN=Bbs9 PE=1 SV=2	1510	15	C	UR	8.94692	8.36358	9.65479	8.8209	8.72783	9.13339	9.26796	9.08945	9.49083	9.34173	9.16262
sp|Q8VBW5|BBX_MOUSE	Bbx	HMG box transcription factor BBX OS=Mus musculus OX=10090 GN=Bbx PE=1 SV=2	4266	1	C	UR	12.7522	7.58689	8.52731	10.7677	5.25873	5.06013	5.49831	7.08557	8.11225	5.98874	23.3622
tr|A0A0R4J0B5|A0A0R4J0B5_MOUSE	BC017158	cDNA sequence BC017158 OS=Mus musculus OX=10090 GN=BC017158 PE=1 SV=1	510	4	C	UR	8.68566	8.00695	9.17575	8.30103	9.04453	9.91087	9.74737	9.5816	9.05881	9.01005	9.4774
tr|J3QPC3|J3QPC3_MOUSE	BC024978	cDNA sequence BC024978 OS=Mus musculus OX=10090 GN=BC024978 PE=1 SV=1	6529	2	C	UR	8.97781	8.46095	9.02911	8.78983	9.36778	8.92479	9.05734	8.78501	9.66962	9.16784	9.76993
tr|B2RQY6|B2RQY6_MOUSE	BC035947	BC035947 protein OS=Mus musculus OX=10090 GN=BC035947 PE=1 SV=1	1954	1	C	UR	7.81678	8.14182	9.41783	8.13805	8.72232	9.34504	11.4037	9.78776	9.22859	8.11849	9.87963
tr|Q497J0|Q497J0_MOUSE	BC100530	MCG130175, isoform CRA_b OS=Mus musculus OX=10090 GN=BC100530 PE=1 SV=1	3985	1	C	UR	8.99945	7.74165	10.1573	7.61518	8.35097	8.31852	9.53276	10.4589	9.39389	10.1974	9.23395
sp|Q9R069|BCAM_MOUSE	Bcam	Basal cell adhesion molecule OS=Mus musculus OX=10090 GN=Bcam PE=1 SV=1	4885	16	C	UR	9.17742	8.94863	8.74751	8.69815	9.04921	9.13397	9.1401	9.33945	9.91651	8.35116	9.4979
sp|Q61361|PGCB_MOUSE	Bcan	Brevican core protein OS=Mus musculus OX=10090 GN=Bcan PE=1 SV=2	397	43	C	UR	9.73022	9.15143	8.4394	9.3141	8.88132	9.31447	8.7956	9.72474	9.10157	8.81912	8.72804
sp|Q61334|BAP29_MOUSE	Bcap29	B-cell receptor-associated protein 29 OS=Mus musculus OX=10090 GN=Bcap29 PE=1 SV=1	2828	6	C	UR	8.90214	8.54733	8.97456	8.47433	10.6802	8.52334	9.34665	8.22851	9.3812	8.76084	10.1809
sp|Q61335|BAP31_MOUSE	Bcap31	B-cell receptor-associated protein 31 OS=Mus musculus OX=10090 GN=Bcap31 PE=1 SV=4	1122	12	C	UR	7.92585	10.7057	7.5839	10.1414	10.8216	9.23747	9.04939	8.10846	7.33083	9.25751	9.83791
sp|Q61140|BCAR1_MOUSE	Bcar1	Breast cancer anti-estrogen resistance protein 1 OS=Mus musculus OX=10090 GN=Bcar1 PE=1 SV=2	40	16	C	UR	8.85512	9.59818	9.12935	9.20206	9.19269	8.85572	8.24395	8.37084	9.1567	9.80427	9.59113
sp|Q9QZK2|BCAR3_MOUSE	Bcar3	Breast cancer anti-estrogen resistance protein 3 OS=Mus musculus OX=10090 GN=Bcar3 PE=1 SV=1	6016	3	C	UR	9.08227	9.37187	8.90268	8.91148	10.1114	8.34799	8.45208	7.92219	9.31553	10.2611	9.32142
sp|Q80YN3|BCAS1_MOUSE	Bcas1	Breast carcinoma-amplified sequence 1 homolog OS=Mus musculus OX=10090 GN=Bcas1 PE=1 SV=3	1592	20	C	UR	10.8996	9.42707	8.14991	7.51631	12.2332	9.63907	9.33645	8.16717	7.97366	8.04884	8.60876
sp|Q9D287|SPF27_MOUSE	Bcas2	Pre-mRNA-splicing factor SPF27 OS=Mus musculus OX=10090 GN=Bcas2 PE=1 SV=1	4891	10	C	UR	9.1619	9.69824	8.44787	8.73929	9.7268	8.47146	8.99252	7.54691	8.78905	9.64669	10.7793
tr|B1AR74|B1AR74_MOUSE	Bcas3	Breast carcinoma-amplified sequence 3 homolog OS=Mus musculus OX=10090 GN=Bcas3 PE=1 SV=1	4836	24	C	UR	9.29672	8.59606	9.39016	8.85889	8.84816	9.18036	8.85564	9.13081	9.65309	9.23757	8.95256
sp|Q8CCN5|BCAS3_MOUSE	Bcas3	Breast carcinoma-amplified sequence 3 homolog OS=Mus musculus OX=10090 GN=Bcas3 PE=1 SV=2	4836	1	C	UR	8.60264	7.83472	8.96849	8.91502	8.21284	10.3904	8.01197	9.84844	9.77378	9.70984	9.73184
tr|Q8CBC8|Q8CBC8_MOUSE	Bcat1	Branched-chain-amino-acid aminotransferase OS=Mus musculus OX=10090 GN=Bcat1 PE=1 SV=1	3063	25	C	UR	9.26839	8.54079	8.98688	9.05254	9.68261	9.05653	9.0977	8.05237	9.41092	9.19271	9.65856
sp|O35855|BCAT2_MOUSE	Bcat2	Branched-chain-amino-acid aminotransferase, mitochondrial OS=Mus musculus OX=10090 GN=Bcat2 PE=1 SV=2	107	11	C	UR	9.45205	9.82862	8.7848	9.10243	8.68857	8.73314	9.73847	10.6776	8.71022	8.27449	8.00961
sp|Q9CWI3|BCCIP_MOUSE	Bccip	BRCA2 and CDKN1A-interacting protein OS=Mus musculus OX=10090 GN=Bccip PE=1 SV=1	5456	8	C	UR	9.06672	9.71581	8.96842	9.82928	8.60211	8.96338	8.63863	9.39919	8.75984	9.41734	8.63928
sp|Q03311|CHLE_MOUSE	Bche	Cholinesterase OS=Mus musculus OX=10090 GN=Bche PE=1 SV=2	4049	2	C	UR	9.6678	8.98162	7.39229	8.2844	10.6487	10.4175	9.30812	8.66333	9.00977	8.81457	8.81194
tr|Q3U3J1|Q3U3J1_MOUSE	Bckdha	2-oxoisovalerate dehydrogenase subunit alpha OS=Mus musculus OX=10090 GN=Bckdha PE=1 SV=1	4876	14	C	UR	9.68079	8.98222	8.63869	9.1506	9.04129	9.25922	9.11727	9.39091	9.10592	8.65286	8.98022
sp|Q6P3A8|ODBB_MOUSE	Bckdhb	2-oxoisovalerate dehydrogenase subunit beta, mitochondrial OS=Mus musculus OX=10090 GN=Bckdhb PE=1 SV=2	538	15	C	UR	9.58714	8.79857	9.20255	8.92034	9.25317	8.65819	9.04668	9.17235	9.36535	8.88228	9.11337
sp|O55028|BCKD_MOUSE	Bckdk	[3-methyl-2-oxobutanoate dehydrogenase [lipoamide]] kinase, mitochondrial OS=Mus musculus OX=10090 GN=Bckdk PE=1 SV=1	7998	3	C	UR	9.45057	9.31006	7.88031	8.39942	9.33296	9.77049	8.66674	8.64753	8.2891	9.29359	10.9592
sp|Q9Z0H7|BCL10_MOUSE	Bcl10	B-cell lymphoma/leukemia 10 OS=Mus musculus OX=10090 GN=Bcl10 PE=1 SV=1	7906	1	C	UR	7.9867	8.16949	9.02069	10.2277	9.88601	8.59253	9.01936	8.46116	9.29099	9.68548	9.65993
sp|P10417|BCL2_MOUSE	Bcl2	Apoptosis regulator Bcl-2 OS=Mus musculus OX=10090 GN=Bcl2 PE=1 SV=3	5801	1	C	UR	9.19046	8.57729	7.20066	9.53254	7.83703	9.16418	9.42186	11.8162	10.2087	8.55445	8.49672
sp|Q64373|B2CL1_MOUSE	Bcl2l1	Bcl-2-like protein 1 OS=Mus musculus OX=10090 GN=Bcl2l1 PE=1 SV=1	4929	3	C	UR	8.86943	8.80893	9.15564	8.90136	9.40013	9.44661	9.18488	8.95643	9.05041	8.91771	9.30848
sp|P59017|B2L13_MOUSE	Bcl2l13	Bcl-2-like protein 13 OS=Mus musculus OX=10090 GN=Bcl2l13 PE=1 SV=2	2297	10	C	UR	8.86794	9.28595	8.98452	9.06881	8.71805	9.11537	8.7844	9.80816	9.36536	8.85625	9.14519
sp|Q9CXE2|BCL7A_MOUSE	Bcl7a	B-cell CLL/lymphoma 7 protein family member A OS=Mus musculus OX=10090 GN=Bcl7a PE=2 SV=1	5127	2	C	UR	8.83768	9.1641	8.47072	9.42806	9.79151	8.56535	9.08662	8.08394	9.48909	9.42651	9.65643
sp|Q921K9|BCL7B_MOUSE	Bcl7b	B-cell CLL/lymphoma 7 protein family member B OS=Mus musculus OX=10090 GN=Bcl7b PE=1 SV=1	5127	3	C	UR	8.97829	9.35194	8.8136	9.1781	9.93217	8.48884	8.60444	7.94884	9.3209	9.49241	9.89047
sp|Q9D219|BCL9_MOUSE	Bcl9	B-cell CLL/lymphoma 9 protein OS=Mus musculus OX=10090 GN=Bcl9 PE=1 SV=3	5178	7	C	UR	8.80919	9.07962	10.1216	8.89548	9.23784	8.6031	8.13084	7.22626	9.32282	10.2646	10.3086
sp|Q8K019|BCLF1_MOUSE	Bclaf1	Bcl-2-associated transcription factor 1 OS=Mus musculus OX=10090 GN=Bclaf1 PE=1 SV=2	4880	17	C	UR	9.2795	9.2668	9.45898	8.93117	9.82729	8.36586	8.87676	7.70843	8.83362	9.32764	10.124
sp|Q99NF1|BCDO2_MOUSE	Bco2	Beta,beta-carotene 9',10'-oxygenase OS=Mus musculus OX=10090 GN=Bco2 PE=1 SV=1	5849	1	C	UR	9.6433	8.96493	7.94117	14.2597	8.89978	9.82034	7.79911	10.0387	6.86576	8.94473	6.82246
sp|Q6PAJ1|BCR_MOUSE	Bcr	Breakpoint cluster region protein OS=Mus musculus OX=10090 GN=Bcr PE=1 SV=3	62	35	C	UR	9.2245	8.72997	9.40197	9.03532	9.15425	8.94937	8.99444	8.687	9.40152	9.27909	9.14258
sp|Q9CZP5|BCS1_MOUSE	Bcs1l	Mitochondrial chaperone BCS1 OS=Mus musculus OX=10090 GN=Bcs1l PE=1 SV=1	1981	8	C	UR	8.65998	8.9122	8.51022	9.03061	8.74054	9.89316	9.33957	10.0068	9.11614	8.58965	9.20118
sp|Q80XN0|BDH_MOUSE	Bdh1	D-beta-hydroxybutyrate dehydrogenase, mitochondrial OS=Mus musculus OX=10090 GN=Bdh1 PE=1 SV=2	1822	45	C	UR	9.83546	9.38386	8.93878	9.02718	8.96672	8.40888	8.58261	9.48884	9.6766	8.42248	9.26859
tr|G3UWD3|G3UWD3_MOUSE	Bdh2	3-hydroxybutyrate dehydrogenase type 2 OS=Mus musculus OX=10090 GN=Bdh2 PE=1 SV=1	3693	2	C	UR	8.85983	8.3329	9.06205	8.69034	8.88817	9.37153	10.6782	10.2187	8.90948	9.98077	7.00802
tr|H9H9S8|H9H9S8_MOUSE	Bdnf	Brain-derived neurotrophic factor OS=Mus musculus OX=10090 GN=Bdnf PE=1 SV=1	7639	1	C	UR	8.11478	8.30581	9.77275	9.65874	8.38803	9.11316	10.0826	9.18081	10.4483	8.79959	8.13547
sp|O88597|BECN1_MOUSE	Becn1	Beclin-1 OS=Mus musculus OX=10090 GN=Becn1 PE=1 SV=3	5427	7	C	UR	8.77896	9.07527	9.05484	9.40302	8.4038	9.79065	8.56701	9.74115	8.93877	9.7927	8.45383
tr|A0A1B0GT88|A0A1B0GT88_MOUSE	Begain	Brain-enriched guanylate kinase-associated protein OS=Mus musculus OX=10090 GN=Begain PE=1 SV=1	493	12	C	UR	9.00632	8.53005	9.70456	8.27806	9.74215	8.83046	8.44396	8.08531	9.31152	9.90923	10.1584
sp|Q6PFX2|BEND6_MOUSE	Bend6	BEN domain-containing protein 6 OS=Mus musculus OX=10090 GN=Bend6 PE=1 SV=1	6755	3	C	UR	8.99957	8.83664	10.3768	8.23181	9.61422	8.29735	9.1594	8.08086	10.4187	8.28793	9.69672
sp|Q8BSV3|BEND7_MOUSE	Bend7	BEN domain-containing protein 7 OS=Mus musculus OX=10090 GN=Bend7 PE=2 SV=1	7314	1	C	UR	8.85617	9.84478	8.41878	8.35416	9.61483	10.2724	9.25008	8.65239	8.87142	9.03228	8.83274
sp|O35623|BET1_MOUSE	Bet1	BET1 homolog OS=Mus musculus OX=10090 GN=Bet1 PE=1 SV=1	1544	2	C	UR	9.0597	7.17035	8.65157	8.01047	10.4123	8.42339	9.95101	7.80115	10.0516	8.76213	11.7064
sp|O35153|BET1L_MOUSE	Bet1l	BET1-like protein OS=Mus musculus OX=10090 GN=Bet1l PE=3 SV=1	2859	5	C	UR	9.02297	8.98641	9.39959	8.67281	9.13587	9.16084	9.50589	9.25466	9.43257	8.51855	8.90984
sp|Q9WTZ8|BEX2_MOUSE	Bex2	Protein BEX2 OS=Mus musculus OX=10090 GN=Bex2 PE=1 SV=1	7644	1	C	UR	8.82212	8.21585	7.43196	7.75247	9.46085	11.1129	9.52289	8.24535	10.5175	9.0139	9.90417
sp|Q9CWT2|BEX4_MOUSE	Bex4	Protein BEX4 OS=Mus musculus OX=10090 GN=Bex4 PE=1 SV=1	7330	1	C	UR	9.10131	8.77759	8.78451	9.34417	7.92472	11.064	9.89209	9.45397	8.99956	9.23943	7.41864
sp|Q8R079|BFAR_MOUSE	Bfar	Bifunctional apoptosis regulator OS=Mus musculus OX=10090 GN=Bfar PE=1 SV=1	7151	3	C	UR	8.57	8.99453	8.81452	8.88436	8.37432	9.6053	10.4563	10.3827	9.00571	8.25644	8.65583
sp|P28653|PGS1_MOUSE	Bgn	Biglycan OS=Mus musculus OX=10090 GN=Bgn PE=1 SV=1	3485	2	C	UR	10.6098	8.86412	6.45686	10.8171	11.8132	9.27884	11.0654	10.668	9.13837	6.36186	4.92636
sp|Q6PB60|BHLH9_MOUSE	Bhlhb9	Protein BHLHb9 OS=Mus musculus OX=10090 GN=Bhlhb9 PE=2 SV=1	6613	5	C	UR	8.84627	8.68399	9.5729	8.82975	8.44514	9.13524	8.65904	9.27941	9.58716	9.9032	9.05789
tr|B2KG46|B2KG46_MOUSE	Bicd1	Protein bicaudal D homolog 1 OS=Mus musculus OX=10090 GN=Bicd1 PE=1 SV=1	2495	14	C	UR	9.40429	8.85031	9.75178	8.93019	9.17	8.50764	9.13278	9.14576	9.41032	8.84438	8.85257
sp|Q921C5|BICD2_MOUSE	Bicd2	Protein bicaudal D homolog 2 OS=Mus musculus OX=10090 GN=Bicd2 PE=1 SV=1	2495	13	C	UR	9.1431	9.39394	9.13764	9.48687	9.34304	9.01451	8.35315	8.5681	9.09031	9.54299	8.92635
sp|F8VPZ9|BICRA_MOUSE	Bicra	BRD4-interacting chromatin-remodeling complex-associated protein OS=Mus musculus OX=10090 GN=Bicra PE=1 SV=1	3181	1	C	UR	8.84393	9.6082	9.56663	7.96973	10.844	9.33713	8.5037	7.42605	8.46389	9.4636	9.97311
sp|Q8CHH5|BICRL_MOUSE	Bicral	BRD4-interacting chromatin-remodeling complex-associated protein-like OS=Mus musculus OX=10090 GN=Bicral PE=1 SV=2	7918	1	C	UR	8.79046	9.58219	8.43869	10.1374	7.82578	7.59402	8.59076	8.59089	9.8004	10.503	10.1464
sp|P70444|BID_MOUSE	Bid	BH3-interacting domain death agonist OS=Mus musculus OX=10090 GN=Bid PE=1 SV=2	6559	2	C	UR	8.27577	11.5516	8.2626	9.3232	7.80129	10.3413	10.4636	10.3028	8.91938	9.22988	5.52864
sp|O08539|BIN1_MOUSE	Bin1	Myc box-dependent-interacting protein 1 OS=Mus musculus OX=10090 GN=Bin1 PE=1 SV=1	411	42	C	UR	9.47049	9.366	9.69092	8.78363	9.60631	8.61805	9.08077	8.48846	8.80121	9.17181	8.92235
tr|S4R270|S4R270_MOUSE	Bin2	Bridging integrator 2 OS=Mus musculus OX=10090 GN=Bin2 PE=1 SV=1	411	3	C	UR	8.80851	8.6192	9.21846	8.94673	9.75077	8.62614	10.0529	9.6625	8.32877	9.1772	8.80886
sp|Q9JI08|BIN3_MOUSE	Bin3	Bridging integrator 3 OS=Mus musculus OX=10090 GN=Bin3 PE=1 SV=1	6846	1	C	UR	9.02564	8.89966	9.97975	8.31786	10.7241	7.93607	9.33878	8.69545	7.88795	9.40656	9.78821
sp|Q62210|BIRC2_MOUSE	Birc2	Baculoviral IAP repeat-containing protein 2 OS=Mus musculus OX=10090 GN=Birc2 PE=1 SV=1	1504	4	C	UR	8.72695	9.22241	9.19783	8.6208	9.51591	8.80728	9.62707	8.83064	8.77959	9.24522	9.42631
sp|O88738|BIRC6_MOUSE	Birc6	Baculoviral IAP repeat-containing protein 6 OS=Mus musculus OX=10090 GN=Birc6 PE=1 SV=2	622	52	C	UR	9.38808	9.53306	8.94393	8.95298	8.97642	8.83003	8.88554	9.19097	9.03989	8.93753	9.32158
sp|Q8CBX9|BIVM_MOUSE	Bivm	Basic immunoglobulin-like variable motif-containing protein OS=Mus musculus OX=10090 GN=Bivm PE=2 SV=1	6872	3	C	UR	8.69586	8.99248	9.10157	8.96848	8.72717	9.13164	8.89242	9.99787	9.01174	9.2028	9.27797
sp|Q8VD62|CK068_MOUSE	Bles03	UPF0696 protein C11orf68 homolog OS=Mus musculus OX=10090 GN=Bles03 PE=1 SV=2	3658	6	C	UR	9.54769	9.6694	8.19541	9.68235	8.12461	9.60298	7.93381	9.38729	8.84809	9.25456	9.75382
sp|Q8R016|BLMH_MOUSE	Blmh	Bleomycin hydrolase OS=Mus musculus OX=10090 GN=Blmh PE=1 SV=1	3845	31	C	UR	9.10367	8.8094	9.68317	9.28344	8.61669	8.8401	9.02024	9.18946	9.38769	9.31526	8.75088
sp|O55102|BL1S1_MOUSE	Bloc1s1	Biogenesis of lysosome-related organelles complex 1 subunit 1 OS=Mus musculus OX=10090 GN=Bloc1s1 PE=1 SV=2	7886	1	C	UR	9.32992	8.92243	9.64039	8.88904	9.65452	8.41072	10.4591	8.83248	8.5094	9.09391	8.2581
sp|Q5U5M8|BL1S3_MOUSE	Bloc1s3	Biogenesis of lysosome-related organelles complex 1 subunit 3 OS=Mus musculus OX=10090 GN=Bloc1s3 PE=1 SV=1	6927	1	C	UR	10.0717	9.00633	7.51886	8.69448	9.16256	9.72514	9.95893	10.0199	8.92261	8.41347	8.50599
sp|Q8VED2|BL1S4_MOUSE	Bloc1s4	Biogenesis of lysosome-related organelles complex 1 subunit 4 OS=Mus musculus OX=10090 GN=Bloc1s4 PE=1 SV=1	469	2	C	UR	10.0085	9.50952	8.33699	9.38272	9.3276	8.89312	8.8953	8.46849	9.25236	9.25735	8.66809
sp|Q9R0C0|BL1S6_MOUSE	Bloc1s6	Biogenesis of lysosome-related organelles complex 1 subunit 6 OS=Mus musculus OX=10090 GN=Bloc1s6 PE=1 SV=1	3243	2	C	UR	9.51232	9.34772	7.62108	8.89937	10.6967	7.78488	9.74338	8.73363	9.00316	9.37622	9.28157
sp|Q9CY64|BIEA_MOUSE	Blvra	Biliverdin reductase A OS=Mus musculus OX=10090 GN=Blvra PE=1 SV=1	4619	16	C	UR	9.30651	9.13831	8.90389	9.15538	9.02006	9.16008	9.129	9.12471	9.17727	8.93713	8.94764
sp|Q923D2|BLVRB_MOUSE	Blvrb	Flavin reductase (NADPH) OS=Mus musculus OX=10090 GN=Blvrb PE=1 SV=3	3677	10	C	UR	9.03677	8.62046	8.65841	9.45692	9.25498	9.14051	9.40632	10.6347	8.71214	8.64869	8.43013
sp|Q8R2X8|GO45_MOUSE	Blzf1	Golgin-45 OS=Mus musculus OX=10090 GN=Blzf1 PE=1 SV=2	6893	2	C	UR	9.21336	9.28285	8.67235	8.32528	9.21927	9.62108	8.5169	9.09975	9.59414	8.99001	9.46501
sp|P21274|BMP2_MOUSE	Bmp2	Bone morphogenetic protein 2 OS=Mus musculus OX=10090 GN=Bmp2 PE=1 SV=3	7172	1	C	UR	7.56642	8.17309	8.86183	8.32838	9.25367	10.0387	10.5777	11.2847	8.58676	8.32369	9.00509
sp|Q91Z96|BMP2K_MOUSE	Bmp2k	BMP-2-inducible protein kinase OS=Mus musculus OX=10090 GN=Bmp2k PE=1 SV=1	802	6	C	UR	9.69981	8.81212	8.67456	9.89996	7.71793	9.05456	7.55827	9.17179	10.1046	9.57366	9.73273
tr|A0A0G2JEU2|A0A0G2JEU2_MOUSE	Bmp3	Bone morphogenetic protein 3 OS=Mus musculus OX=10090 GN=Bmp3 PE=1 SV=1	7813	1	C	UR	8.28084	8.55208	10.5257	8.68652	9.60151	8.59729	9.09939	8.21454	9.54852	9.375	9.51866
sp|Q8CJ69|BMPER_MOUSE	Bmper	BMP-binding endothelial regulator protein OS=Mus musculus OX=10090 GN=Bmper PE=1 SV=1	3971	7	C	UR	8.40021	8.07143	9.6546	8.82398	9.25083	8.99327	9.33809	8.63138	10.1235	9.514	9.19876
sp|P36895|BMR1A_MOUSE	Bmpr1a	Bone morphogenetic protein receptor type-1A OS=Mus musculus OX=10090 GN=Bmpr1a PE=1 SV=1	4392	3	C	UR	9.39448	8.1197	8.75757	8.30369	8.61343	10.1271	9.99395	10.8355	9.54656	8.38582	7.92216
sp|O35607|BMPR2_MOUSE	Bmpr2	Bone morphogenetic protein receptor type-2 OS=Mus musculus OX=10090 GN=Bmpr2 PE=1 SV=1	6352	8	C	UR	9.29837	9.87928	8.69713	9.27175	8.6814	9.56681	8.80008	9.73905	8.59724	8.65801	8.81089
tr|Q6PGF5|Q6PGF5_MOUSE	Bms1	BMS1 homolog, ribosome assembly protein (Yeast) OS=Mus musculus OX=10090 GN=Bms1 PE=1 SV=1	6599	6	C	UR	8.80872	9.50449	8.35487	9.21267	8.83395	9.95041	8.6016	9.46076	8.79765	9.54859	8.92628
sp|Q6QD59|SEC20_MOUSE	Bnip1	Vesicle transport protein SEC20 OS=Mus musculus OX=10090 GN=Bnip1 PE=1 SV=1	1088	7	C	UR	8.89708	9.54721	9.27347	8.99957	8.97264	8.7097	9.59306	9.71159	8.877	8.43507	8.98362
sp|O55003|BNIP3_MOUSE	Bnip3	BCL2/adenovirus E1B 19 kDa protein-interacting protein 3 OS=Mus musculus OX=10090 GN=Bnip3 PE=1 SV=1	6306	3	C	UR	8.58803	8.89704	8.95888	9.25781	8.65201	9.25805	9.11509	10.779	8.89626	9.60202	7.99576
sp|Q9Z2F7|BNI3L_MOUSE	Bnip3l	BCL2/adenovirus E1B 19 kDa protein-interacting protein 3-like OS=Mus musculus OX=10090 GN=Bnip3l PE=1 SV=1	6307	4	C	UR	9.00964	8.42523	8.94335	8.53656	9.25513	8.6981	9.7459	9.67103	9.37414	8.69705	9.64387
sp|Q5SQY2|BOD1_MOUSE	Bod1	Biorientation of chromosomes in cell division protein 1 OS=Mus musculus OX=10090 GN=Bod1 PE=3 SV=1	3159	2	C	UR	8.86012	8.50607	8.73256	7.48311	11.1189	8.70847	11.8771	10.1458	8.74061	7.70734	8.11991
sp|E9Q6J5|BD1L1_MOUSE	Bod1l	Biorientation of chromosomes in cell division protein 1-like 1 OS=Mus musculus OX=10090 GN=Bod1l PE=1 SV=1	3159	14	C	UR	8.85786	9.21819	9.38594	9.12107	9.82318	8.33716	8.77408	7.78804	9.1414	9.42654	10.1265
sp|Q9D8S9|BOLA1_MOUSE	Bola1	BolA-like protein 1 OS=Mus musculus OX=10090 GN=Bola1 PE=1 SV=1	5516	3	C	UR	9.5719	9.62122	9.23837	8.67918	9.51592	8.59882	9.23022	8.84807	8.75951	8.77144	9.16535
sp|Q8BGS2|BOLA2_MOUSE	Bola2	BolA-like protein 2 OS=Mus musculus OX=10090 GN=Bola2 PE=1 SV=1	7327	8	C	UR	10.0663	8.93317	8.65972	8.57928	9.66088	8.83306	9.69472	8.97217	9.21459	8.61145	8.77466
tr|E9PX89|E9PX89_MOUSE	Bola3	BolA-like protein 3 OS=Mus musculus OX=10090 GN=Bola3 PE=1 SV=1	3058	2	C	UR	8.98304	10.1374	9.09311	9.98764	8.75705	9.52504	8.84091	10.0208	8.14019	8.91543	7.59945
sp|P97452|BOP1_MOUSE	Bop1	Ribosome biogenesis protein BOP1 OS=Mus musculus OX=10090 GN=Bop1 PE=1 SV=1	3675	12	C	UR	9.47116	9.08814	8.85988	8.95736	9.24442	9.0612	9.04963	8.84893	8.80719	9.39233	9.21976
tr|E9Q2W8|E9Q2W8_MOUSE	Borcs5	BLOC-1-related complex subunit 5 OS=Mus musculus OX=10090 GN=Borcs5 PE=1 SV=1	5470	4	C	UR	8.72462	9.18464	8.8706	9.06638	9.42834	9.2717	9.13907	9.19493	8.38634	9.6686	9.06478
sp|Q9D6W8|BORC6_MOUSE	Borcs6	BLOC-1-related complex subunit 6 OS=Mus musculus OX=10090 GN=Borcs6 PE=1 SV=1	2291	11	C	UR	9.24314	9.23673	8.36646	9.21978	8.77524	9.61035	9.34416	9.36413	8.6703	9.19118	8.97854
sp|Q9CRC6|BORC7_MOUSE	Borcs7	BLOC-1-related complex subunit 7 OS=Mus musculus OX=10090 GN=Borcs7 PE=1 SV=1	7477	2	C	UR	9.41952	8.1319	8.96669	7.60037	11.6953	7.93385	12.4629	9.68578	8.64355	7.6428	7.81735
sp|Q9D6Y4|BORC8_MOUSE	Borcs8	BLOC-1-related complex subunit 8 OS=Mus musculus OX=10090 GN=Borcs8 PE=1 SV=1	7764	3	C	UR	8.84902	9.19472	9.34494	7.52302	9.60667	8.95164	10.325	8.7564	9.43521	8.56145	9.45188
sp|P15327|PMGE_MOUSE	Bpgm	Bisphosphoglycerate mutase OS=Mus musculus OX=10090 GN=Bpgm PE=1 SV=2	3272	6	C	UR	8.3618	9.07147	8.46002	9.52001	9.3671	9.70938	9.19661	10.69	8.41419	8.8475	8.36188
sp|Q8R164|BPHL_MOUSE	Bphl	Valacyclovir hydrolase OS=Mus musculus OX=10090 GN=Bphl PE=1 SV=1	3938	23	C	UR	9.1986	9.04347	9.02481	9.28406	9.10776	8.96484	9.2106	9.30135	9.07407	9.14346	8.64698
tr|A0A1B0GRV0|A0A1B0GRV0_MOUSE	Bpnt1	3'(2'),5'-bisphosphate nucleotidase 1 OS=Mus musculus OX=10090 GN=Bpnt1 PE=1 SV=1	1732	14	C	UR	9.73279	8.0972	9.85562	8.34515	9.6252	8.20688	9.19748	8.46122	10.1483	8.68206	9.64808
tr|A2A654|A2A654_MOUSE	Bptf	Bromodomain PHD finger transcription factor OS=Mus musculus OX=10090 GN=Bptf PE=1 SV=1	3869	22	C	UR	8.85362	9.0093	8.81616	8.3684	9.31355	8.81293	9.78221	8.71696	9.17309	9.21297	9.94082
sp|P28028|BRAF_MOUSE	Braf	Serine/threonine-protein kinase B-raf OS=Mus musculus OX=10090 GN=Braf PE=1 SV=3	258	28	C	UR	9.13826	8.84123	9.35019	8.94615	8.88507	9.19079	8.67435	9.01267	9.2972	9.46805	9.19605
sp|Q99MP8|BRAP_MOUSE	Brap	BRCA1-associated protein OS=Mus musculus OX=10090 GN=Brap PE=1 SV=1	2564	9	C	UR	8.91706	8.89861	9.16026	9.16075	8.75211	9.20117	8.85435	9.14163	9.34458	9.60955	8.95993
tr|E9QLK3|E9QLK3_MOUSE	Brat1	BRCA1-associated ATM activator 1 OS=Mus musculus OX=10090 GN=Brat1 PE=1 SV=1	607	3	C	UR	9.70964	9.41623	8.84298	8.6327	8.91925	8.99265	8.77206	8.71668	8.98833	9.39795	9.61153
sp|P46737|BRCC3_MOUSE	Brcc3	Lys-63-specific deubiquitinase BRCC36 OS=Mus musculus OX=10090 GN=Brcc3 PE=1 SV=1	4667	9	C	UR	9.16283	9.48341	8.22972	9.77241	8.50468	9.89144	8.50681	9.19178	8.67494	9.56161	9.02037
tr|E9PZ26|E9PZ26_MOUSE	Brd1	Bromodomain-containing 1 OS=Mus musculus OX=10090 GN=Brd1 PE=1 SV=1	6090	4	C	UR	8.80448	8.82736	8.64105	8.50936	9.16133	8.98101	9.697	9.55296	9.08258	9.2676	9.47529
sp|Q7JJ13|BRD2_MOUSE	Brd2	Bromodomain-containing protein 2 OS=Mus musculus OX=10090 GN=Brd2 PE=1 SV=1	894	6	C	UR	8.42091	8.5311	9.80096	8.94788	8.5747	8.92609	8.99256	9.37183	9.7364	9.92419	8.77339
sp|Q8K2F0|BRD3_MOUSE	Brd3	Bromodomain-containing protein 3 OS=Mus musculus OX=10090 GN=Brd3 PE=1 SV=2	894	10	C	UR	9.19603	9.69493	9.07857	9.42644	8.70783	8.99503	8.98213	9.34241	8.73359	9.35104	8.492
tr|A0A1B0GRB6|A0A1B0GRB6_MOUSE	Brd3os	Bromodomain-containing 3, opposite strand OS=Mus musculus OX=10090 GN=Brd3os PE=4 SV=1	4761	2	C	UR	8.93071	8.71191	9.09604	9.56647	9.03398	8.47251	9.14099	9.83267	9.00107	9.42011	8.79352
tr|Q3UH70|Q3UH70_MOUSE	Brd4	Bromodomain-containing protein 4 OS=Mus musculus OX=10090 GN=Brd4 PE=1 SV=1	894	17	C	UR	9.04596	9.15092	9.9575	9.21693	9.29833	8.50198	8.71183	8.31116	9.06068	9.66119	9.08351
sp|O88665|BRD7_MOUSE	Brd7	Bromodomain-containing protein 7 OS=Mus musculus OX=10090 GN=Brd7 PE=1 SV=1	2450	10	C	UR	9.10931	9.15718	9.18464	9.14908	9.38612	8.76833	8.70298	8.45882	9.3143	9.43116	9.33808
sp|Q8R3B7|BRD8_MOUSE	Brd8	Bromodomain-containing protein 8 OS=Mus musculus OX=10090 GN=Brd8 PE=1 SV=2	4334	6	C	UR	8.77545	9.61687	9.3762	9.51254	9.07144	8.94393	8.17343	8.57884	8.70157	10.1104	9.13935
tr|A0A0R4J175|A0A0R4J175_MOUSE	Brd9	Bromodomain-containing protein 9 OS=Mus musculus OX=10090 GN=Brd9 PE=1 SV=1	6739	3	C	UR	8.89975	8.63068	9.19926	8.94094	8.93469	9.05706	8.82888	8.80895	9.74941	9.55302	9.39736
tr|G3X8S2|G3X8S2_MOUSE	Brf1	BRF1 homolog, subunit of RNA polymerase III transcription initiation factor IIIB (S. cerevisiae) OS=Mus musculus OX=10090 GN=Brf1 PE=1 SV=1	546	3	C	UR	9.03794	10.0614	9.51939	9.3807	9.17876	8.54191	8.6219	7.6559	8.17766	9.78377	10.0406
sp|Q8BXV2|BRI3B_MOUSE	Bri3bp	BRI3-binding protein OS=Mus musculus OX=10090 GN=Bri3bp PE=1 SV=1	3163	6	C	UR	8.88164	9.37054	8.4698	9.37618	8.49089	10.1969	9.4966	10.2463	8.7799	7.50777	9.18342
sp|Q920P3|BRNP1_MOUSE	Brinp1	BMP/retinoic acid-inducible neural-specific protein 1 OS=Mus musculus OX=10090 GN=Brinp1 PE=1 SV=1	5150	8	C	UR	9.77159	9.21681	8.40498	9.54192	8.12613	9.22798	8.39787	10.5471	9.37327	8.76348	8.62885
sp|Q6DFY8|BRNP2_MOUSE	Brinp2	BMP/retinoic acid-inducible neural-specific protein 2 OS=Mus musculus OX=10090 GN=Brinp2 PE=1 SV=1	4089	8	C	UR	9.69594	9.37468	8.16779	9.16905	8.07983	9.20272	8.68801	10.9172	9.2947	8.33685	9.0732
sp|Q499E0|BRNP3_MOUSE	Brinp3	BMP/retinoic acid-inducible neural-specific protein 3 OS=Mus musculus OX=10090 GN=Brinp3 PE=2 SV=2	4536	8	C	UR	9.58728	9.25284	8.61315	9.41443	8.43489	9.19048	9.09685	10.2692	9.17269	8.15437	8.81381
sp|Q9DCA5|BRX1_MOUSE	Brix1	Ribosome biogenesis protein BRX1 homolog OS=Mus musculus OX=10090 GN=Brix1 PE=1 SV=3	6121	4	C	UR	8.64895	8.89295	7.43862	8.79519	8.57204	10.437	10.3682	10.0469	8.634	8.18193	9.9842
sp|Q91VR8|BRK1_MOUSE	Brk1	Protein BRICK1 OS=Mus musculus OX=10090 GN=Brk1 PE=1 SV=1	6835	3	C	UR	10.0275	9.01063	8.75651	8.03007	10.1423	9.09289	10.9623	9.75412	7.68107	8.24089	8.30177
sp|Q3U1T3|BRM1L_MOUSE	Brms1l	Breast cancer metastasis-suppressor 1-like protein OS=Mus musculus OX=10090 GN=Brms1l PE=2 SV=1	5344	6	C	UR	9.32717	9.2529	9.43209	9.07767	9.4003	8.61883	8.79676	8.62261	8.90622	9.39358	9.17187
sp|Q8K2Q7|BROX_MOUSE	Brox	BRO1 domain-containing protein BROX OS=Mus musculus OX=10090 GN=Brox PE=1 SV=1	5501	7	C	UR	8.56396	9.98754	9.12876	8.87574	9.13113	9.13052	9.2972	9.41133	8.60118	9.15114	8.7215
tr|A0A0N4SUT9|A0A0N4SUT9_MOUSE	Brpf1	Peregrin OS=Mus musculus OX=10090 GN=Brpf1 PE=1 SV=1	6090	3	C	UR	8.80493	9.2594	9.13571	8.93799	9.2607	8.95198	9.4457	9.1065	8.82576	8.99216	9.27918
tr|B2KF05|B2KF05_MOUSE	Brpf3	Bromodomain and PHD finger-containing, 3 OS=Mus musculus OX=10090 GN=Brpf3 PE=1 SV=1	6090	2	C	UR	8.22108	9.3144	8.8741	8.34232	8.79246	9.64717	8.63707	9.07067	9.4205	10.015	9.66522
sp|Q5RJI5|BRSK1_MOUSE	Brsk1	Serine/threonine-protein kinase BRSK1 OS=Mus musculus OX=10090 GN=Brsk1 PE=1 SV=1	1767	29	C	UR	8.8091	9.19451	8.89349	8.93059	8.6372	9.46046	8.73155	9.61263	9.10122	9.46523	9.16403
sp|Q69Z98|BRSK2_MOUSE	Brsk2	Serine/threonine-protein kinase BRSK2 OS=Mus musculus OX=10090 GN=Brsk2 PE=1 SV=2	1767	15	C	UR	9.05107	8.62371	9.76308	8.76925	8.80994	9.2439	8.13299	9.19998	9.30256	10.0133	9.09024
sp|Q921C3|BRWD1_MOUSE	Brwd1	Bromodomain and WD repeat-containing protein 1 OS=Mus musculus OX=10090 GN=Brwd1 PE=1 SV=2	446	4	C	UR	7.37773	7.75146	8.05078	8.49	9.24858	9.65721	10.2753	9.75112	9.89076	9.60765	9.89939
tr|A0A0R4J225|A0A0R4J225_MOUSE	Bscl2	Bernardinelli-Seip congenital lipodystrophy 2 homolog (Human), isoform CRA_a OS=Mus musculus OX=10090 GN=Bscl2 PE=1 SV=1	6814	4	C	UR	8.8101	9.15763	9.44934	9.23358	9.09939	9.82632	9.20685	8.7002	8.9922	8.50681	9.01759
sp|Q80Y55|BSDC1_MOUSE	Bsdc1	BSD domain-containing protein 1 OS=Mus musculus OX=10090 GN=Bsdc1 PE=1 SV=1	870	6	C	UR	9.5125	9.18241	9.26857	8.68269	9.80782	8.56847	9.11988	8.15681	8.93533	9.45416	9.31135
sp|P18572|BASI_MOUSE	Bsg	Basigin OS=Mus musculus OX=10090 GN=Bsg PE=1 SV=2	6910	12	C	UR	9.28095	10.3598	8.30114	9.6889	8.52981	9.14061	9.04311	10.9385	8.1047	8.23865	8.37375
sp|O88737|BSN_MOUSE	Bsn	Protein bassoon OS=Mus musculus OX=10090 GN=Bsn PE=1 SV=4	25	102	C	UR	9.35987	9.33766	9.46115	9.07106	9.64038	8.45247	7.96611	8.02083	9.04013	9.74046	9.90988
sp|Q810B3|BSH_MOUSE	Bsx	Brain-specific homeobox protein homolog OS=Mus musculus OX=10090 GN=Bsx PE=1 SV=1	7930	1	C	UR	7.46833	9.30066	8.35485	8.80207	9.36294	9.18098	9.57456	8.78203	8.84719	11.077	9.24945
tr|E9QAE3|E9QAE3_MOUSE	Btaf1	B-TFIID TATA-box-binding protein-associated factor 1 OS=Mus musculus OX=10090 GN=Btaf1 PE=1 SV=1	6019	5	C	UR	9.44556	9.39924	9.11579	9.17487	8.73486	8.6363	8.73324	9.10626	9.29674	9.09385	9.26329
sp|P58544|BTBD1_MOUSE	Btbd1	BTB/POZ domain-containing protein 1 OS=Mus musculus OX=10090 GN=Btbd1 PE=1 SV=3	5546	4	C	UR	9.34603	8.80293	8.89577	9.02772	9.09871	8.76648	8.39613	8.5284	9.91412	9.66574	9.55797
tr|E9Q6Y9|E9Q6Y9_MOUSE	Btbd10	BTB/POZ domain-containing protein 10 OS=Mus musculus OX=10090 GN=Btbd10 PE=1 SV=1	6269	1	C	UR	9.14121	9.72707	8.28801	9.02683	8.56934	8.46077	8.03614	11.5701	9.10724	9.97184	8.10146
sp|Q6GQW0|BTBDB_MOUSE	Btbd11	Ankyrin repeat and BTB/POZ domain-containing protein BTBD11 OS=Mus musculus OX=10090 GN=Btbd11 PE=2 SV=2	724	11	C	UR	9.53526	8.19184	9.53636	8.73642	9.05342	8.80402	9.03712	8.95678	9.8765	8.73274	9.53953
sp|Q9DB72|BTBDH_MOUSE	Btbd17	BTB/POZ domain-containing protein 17 OS=Mus musculus OX=10090 GN=Btbd17 PE=1 SV=1	3945	7	C	UR	9.85357	9.68704	8.00548	9.84979	7.97118	9.02	8.16838	9.96874	9.73398	8.58856	9.15328
tr|E9PUS2|E9PUS2_MOUSE	Btbd2	BTB (POZ) domain-containing 2 OS=Mus musculus OX=10090 GN=Btbd2 PE=1 SV=1	5567	3	C	UR	8.79043	9.35214	9.46583	8.88127	9.47728	9.12926	9.23798	8.38552	8.45954	9.39245	9.4283
tr|A0A1D5RL96|A0A1D5RL96_MOUSE	Btbd8	BTB/POZ domain-containing protein 8 OS=Mus musculus OX=10090 GN=Btbd8 PE=1 SV=1	1314	17	C	UR	9.14464	10.0138	9.16786	9.11308	9.46317	8.61295	7.95623	8.80536	8.85805	9.71445	9.15036
tr|Q3TEG0|Q3TEG0_MOUSE	Btbd8	BTB/POZ domain-containing protein 8 OS=Mus musculus OX=10090 GN=Btbd8 PE=1 SV=1	1314	1	C	UR	10.1988	8.7921	10.2837	7.51476	10.3838	7.29282	9.23648	6.97994	10.1188	8.19318	11.0057
sp|Q8C726|BTBD9_MOUSE	Btbd9	BTB/POZ domain-containing protein 9 OS=Mus musculus OX=10090 GN=Btbd9 PE=1 SV=1	6397	2	C	UR	9.23952	9.58815	9.3769	8.48392	8.79086	9.38627	9.28763	9.04314	9.30024	9.26441	8.23896
tr|A0A0R4J131|A0A0R4J131_MOUSE	Btd	Biotinidase OS=Mus musculus OX=10090 GN=Btd PE=1 SV=1	6312	3	C	UR	8.5566	8.85644	9.38138	10.4661	9.36073	8.64754	8.59825	9.13128	9.38593	9.21014	8.40561
sp|Q64152|BTF3_MOUSE	Btf3	Transcription factor BTF3 OS=Mus musculus OX=10090 GN=Btf3 PE=1 SV=3	3995	16	C	UR	8.68908	10.2667	8.0646	9.76573	9.84165	9.23427	9.31349	8.00333	7.60459	9.45451	9.7621
sp|Q9CQH7|BT3L4_MOUSE	Btf3l4	Transcription factor BTF3 homolog 4 OS=Mus musculus OX=10090 GN=Btf3l4 PE=1 SV=1	3995	17	C	UR	9.19664	9.70413	8.89338	9.32819	8.67189	9.21868	8.7962	9.2549	8.712	9.50534	8.71865
sp|Q3ULA2|FBW1A_MOUSE	Btrc	F-box/WD repeat-containing protein 1A OS=Mus musculus OX=10090 GN=Btrc PE=1 SV=2	6515	4	C	UR	8.86595	8.98674	9.22095	8.80239	8.81642	9.33426	9.12336	9.05432	9.78304	8.98608	9.02648
sp|Q9WVA3|BUB3_MOUSE	Bub3	Mitotic checkpoint protein BUB3 OS=Mus musculus OX=10090 GN=Bub3 PE=1 SV=2	3807	12	C	UR	9.72701	9.12083	8.887	8.81678	9.40927	8.96452	9.29982	8.53013	8.93914	9.08602	9.21948
sp|Q8R149|BUD13_MOUSE	Bud13	BUD13 homolog OS=Mus musculus OX=10090 GN=Bud13 PE=1 SV=1	3236	2	C	UR	9.14255	9.42214	8.98627	8.79445	9.94485	8.72277	8.65633	7.93988	8.86359	9.07467	10.4525
sp|Q6PGH1|BUD31_MOUSE	Bud31	Protein BUD31 homolog OS=Mus musculus OX=10090 GN=Bud31 PE=1 SV=2	2689	11	C	UR	8.88071	9.52428	8.77798	9.73413	8.73359	9.42005	8.64339	9.17076	8.65846	9.71577	8.74089
sp|O54825|BYST_MOUSE	Bysl	Bystin OS=Mus musculus OX=10090 GN=Bysl PE=1 SV=3	1768	3	C	UR	8.75207	8.63327	8.78972	8.61973	8.44191	9.35557	9.2997	9.90605	9.88694	9.03409	9.28096
tr|A0A087WQS2|A0A087WQS2_MOUSE	Bzw1	Basic leucine zipper and W2 domain-containing protein 1 OS=Mus musculus OX=10090 GN=Bzw1 PE=1 SV=1	909	19	C	UR	8.63688	9.38628	9.16554	9.35345	8.78168	9.53082	8.85755	9.72937	8.9366	9.01001	8.61184
sp|Q91VK1|BZW2_MOUSE	Bzw2	Basic leucine zipper and W2 domain-containing protein 2 OS=Mus musculus OX=10090 GN=Bzw2 PE=1 SV=1	909	7	C	UR	8.25946	8.92128	8.83327	9.17563	10.4002	8.62075	10.5556	8.16022	8.95204	8.36956	9.75195
sp|Q9JMG2|C1GLC_MOUSE	C1galt1c1	C1GALT1-specific chaperone 1 OS=Mus musculus OX=10090 GN=C1galt1c1 PE=2 SV=1	7822	1	C	UR	9.37857	8.47663	8.60968	8.60645	8.7927	9.5263	9.18708	10.0986	8.66733	10.091	8.56564
sp|P98086|C1QA_MOUSE	C1qa	Complement C1q subcomponent subunit A OS=Mus musculus OX=10090 GN=C1qa PE=1 SV=2	6361	2	C	UR	9.67744	8.46239	8.02225	9.76103	8.44907	9.04889	8.55167	9.85013	10.136	9.23805	8.80302
tr|Q8R5L1|Q8R5L1_MOUSE	C1qbp	Complement component 1 Q subcomponent-binding protein, mitochondrial OS=Mus musculus OX=10090 GN=C1qbp PE=1 SV=1	1008	24	C	UR	9.15857	9.48555	8.00888	9.31595	9.90127	9.11623	9.20925	8.98174	8.44053	9.08667	9.29537
sp|O88992|C1QRF_MOUSE	C1ql1	C1q-related factor OS=Mus musculus OX=10090 GN=C1ql1 PE=1 SV=2	5822	2	C	UR	8.96425	9.19518	8.7452	8.28063	9.35496	9.0971	9.24708	9.16393	9.27409	9.45602	9.22156
sp|Q8CFR0|C1QL2_MOUSE	C1ql2	Complement C1q-like protein 2 OS=Mus musculus OX=10090 GN=C1ql2 PE=1 SV=1	5822	3	C	UR	8.9893	9.31258	8.14713	9.07766	9.23585	9.8879	9.23711	9.66176	8.62866	9.01859	8.80345
sp|Q9ESN4|C1QL3_MOUSE	C1ql3	Complement C1q-like protein 3 OS=Mus musculus OX=10090 GN=C1ql3 PE=1 SV=1	5822	1	C	UR	8.70775	8.06116	9.55496	8.54059	9.24568	8.13989	10.373	9.75673	8.65776	8.93247	10.03
sp|Q8R066|C1QT4_MOUSE	C1qtnf4	Complement C1q tumor necrosis factor-related protein 4 OS=Mus musculus OX=10090 GN=C1qtnf4 PE=1 SV=1	7084	6	C	UR	8.39858	8.88613	9.41891	9.6364	8.37989	9.89818	9.50648	9.93553	8.73683	9.39608	7.80699
sp|E9Q3C1|C2CD2_MOUSE	C2cd2	C2 domain-containing protein 2 OS=Mus musculus OX=10090 GN=C2cd2 PE=1 SV=1	7932	1	C	UR	8.60903	7.87345	8.18063	8.73013	9.86984	9.32656	8.22471	9.23855	9.36895	11.0403	9.53787
sp|Q80X80|C2C2L_MOUSE	C2cd2l	Phospholipid transfer protein C2CD2L OS=Mus musculus OX=10090 GN=C2cd2l PE=1 SV=3	684	16	C	UR	9.0443	8.43707	9.11047	8.81795	9.36663	9.16093	8.91609	8.5999	9.30823	9.45889	9.77953
sp|Q5HZI2|C2C4C_MOUSE	C2cd4cC2CD4	C2 calcium-dependent domain-containing protein 4C OS=Mus musculus OX=10090 GN=C2cd4cC2CD4 family PE=1 SV=1	2866	12	C	UR	8.68581	8.67	9.40189	8.27453	9.58426	10.1915	8.18898	8.34875	8.57905	10.1638	9.91142
tr|A0A0N4SW93|A0A0N4SW93_MOUSE	C2cd5	C2 domain-containing protein 5 OS=Mus musculus OX=10090 GN=C2cd5 PE=1 SV=1	2901	14	C	UR	8.94994	8.7376	9.60408	9.14166	8.35805	9.22884	9.31294	9.9377	9.24919	8.98773	8.49226
sp|P01027|CO3_MOUSE	C3	Complement C3 OS=Mus musculus OX=10090 GN=C3 PE=1 SV=3	545	41	C	UR	8.73713	8.77791	8.91351	10.5228	9.05527	9.31181	10.6279	12.098	8.103	7.89536	5.95731
tr|Z4YLD0|Z4YLD0_MOUSE	C330007P06Rik	RIKEN cDNA C330007P06 gene OS=Mus musculus OX=10090 GN=C330007P06Rik PE=1 SV=1	5681	2	C	UR	9.25413	9.65364	9.53177	9.39682	8.72034	8.88116	8.83393	9.93464	8.43709	9.78516	7.57134
sp|P01029|CO4B_MOUSE	C4b	Complement C4-B OS=Mus musculus OX=10090 GN=C4b PE=1 SV=3	6234	7	C	UR	9.71495	8.75766	7.90695	10.1035	9.47786	10.0859	9.91035	10.6953	8.63916	7.3439	7.36439
sp|P06684|CO5_MOUSE	C5	Complement C5 OS=Mus musculus OX=10090 GN=C5 PE=1 SV=2	650	2	C	UR	8.85824	6.58355	11.4855	8.08475	10.1143	6.97382	10.5749	7.12952	11.5591	7.86209	10.7741
tr|E9Q5L4|E9Q5L4_MOUSE	C530008M17Rik	RIKEN cDNA C530008M17 gene OS=Mus musculus OX=10090 GN=C530008M17Rik PE=1 SV=1	2992	21	C	UR	9.10074	9.1719	9.96297	8.89894	9.65819	8.43937	8.45543	7.84051	9.00218	9.81596	9.65381
sp|Q8K182|CO8A_MOUSE	C8a	Complement component C8 alpha chain OS=Mus musculus OX=10090 GN=C8a PE=1 SV=1	2022	2	C	UR	9.04403	7.52948	13.1173	9.02165	7.78972	8.32306	9.34334	11.8926	9.57397	8.0853	6.27963
sp|Q8K207|CA021_MOUSE	CA021	Uncharacterized protein C1orf21 homolog OS=Mus musculus OX=10090 PE=1 SV=1	6589	1	C	UR	8.88064	9.15838	9.09431	9.19639	11.4538	9.19949	9.32043	7.50491	7.87991	8.44515	9.86662
sp|Q8R092|CA043_MOUSE	CA043	Uncharacterized protein C1orf43 homolog OS=Mus musculus OX=10090 PE=2 SV=1	8080	1	C	UR	8.78757	8.24464	7.99073	8.07441	8.84873	9.9653	10.4999	11.0188	7.96497	10.9679	7.6371
sp|Q5EBG8|CA050_MOUSE	CA050	Uncharacterized protein C1orf50 homolog OS=Mus musculus OX=10090 PE=1 SV=1	5622	4	C	UR	9.5669	9.29696	8.5185	7.54957	11.5586	9.30206	11.3829	8.68538	8.4675	7.28868	8.38299
sp|Q9CWU4|CA052_MOUSE	CA052	UPF0690 protein C1orf52 homolog OS=Mus musculus OX=10090 PE=1 SV=1	7832	1	C	UR	9.54718	9.60929	8.59647	9.87521	9.14081	9.40723	9.05078	7.85127	8.88732	8.94812	9.08632
sp|P13634|CAH1_MOUSE	Ca1	Carbonic anhydrase 1 OS=Mus musculus OX=10090 GN=Ca1 PE=1 SV=4	4692	4	C	UR	7.10965	7.80476	7.14011	10.4176	9.20237	10.8914	8.64607	13.467	9.94611	8.34948	7.02542
sp|P61215|CAH10_MOUSE	Ca10	Carbonic anhydrase-related protein 10 OS=Mus musculus OX=10090 GN=Ca10 PE=1 SV=1	7620	3	C	UR	8.60573	8.5357	8.65568	8.69812	9.10628	10.0365	9.95594	8.60919	9.15821	8.6565	9.9822
sp|O70354|CAH11_MOUSE	Ca11	Carbonic anhydrase-related protein 11 OS=Mus musculus OX=10090 GN=Ca11 PE=2 SV=2	7684	1	C	UR	9.03622	9.58379	9.95054	8.46214	9.01654	8.54216	9.94715	9.60794	8.90804	8.57399	8.37148
sp|Q9D6N1|CAH13_MOUSE	Ca13	Carbonic anhydrase 13 OS=Mus musculus OX=10090 GN=Ca13 PE=1 SV=1	6854	1	C	UR	8.06005	8.49069	8.02994	11.588	11.9134	9.34448	11.1815	10.6496	9.03271	6.80823	4.90144
sp|Q80WR5|CA174_MOUSE	CA174	UPF0688 protein C1orf174 homolog OS=Mus musculus OX=10090 PE=1 SV=1	1124	1	C	UR	6.71856	10.6328	10.815	7.62571	12.6072	9.02542	10.7236	9.59353	5.85696	8.48346	7.91784
sp|Q8C3W1|CA198_MOUSE	CA198	Uncharacterized protein C1orf198 homolog OS=Mus musculus OX=10090 PE=1 SV=1	2587	17	C	UR	8.74998	9.64254	8.83487	9.46459	9.448	9.53532	8.75244	9.33222	8.6128	9.25993	8.36731
sp|P00920|CAH2_MOUSE	Ca2	Carbonic anhydrase 2 OS=Mus musculus OX=10090 GN=Ca2 PE=1 SV=4	3359	23	C	UR	9.04836	8.77625	7.91879	10.4188	8.81403	9.49044	8.14681	10.7558	9.10812	8.78782	8.73483
sp|P16015|CAH3_MOUSE	Ca3	Carbonic anhydrase 3 OS=Mus musculus OX=10090 GN=Ca3 PE=1 SV=3	4969	1	C	UR	8.17212	9.14267	8.66659	10.8747	8.65145	9.33843	9.93541	9.69944	8.1826	9.02332	8.31325
sp|Q64444|CAH4_MOUSE	Ca4	Carbonic anhydrase 4 OS=Mus musculus OX=10090 GN=Ca4 PE=1 SV=1	4567	3	C	UR	10.8477	9.53723	8.88888	8.59076	9.89789	7.41136	9.45485	8.41916	8.81916	7.3251	10.8079
sp|Q9QZA0|CAH5B_MOUSE	Ca5b	Carbonic anhydrase 5B, mitochondrial OS=Mus musculus OX=10090 GN=Ca5b PE=1 SV=2	4724	2	C	UR	10.0513	8.67523	9.14416	8.22152	9.67378	8.94072	9.11802	8.84255	9.726	8.51414	9.09258
sp|P28651|CAH8_MOUSE	Ca8	Carbonic anhydrase-related protein OS=Mus musculus OX=10090 GN=Ca8 PE=1 SV=5	3376	5	C	UR	10.1172	9.26862	9.30101	8.85998	8.25017	7.97916	8.73373	9.29452	10.0728	8.51904	9.60371
sp|Q8VDY9|CAAP1_MOUSE	Caap1	Caspase activity and apoptosis inhibitor 1 OS=Mus musculus OX=10090 GN=Caap1 PE=1 SV=2	5481	2	C	UR	9.17606	9.14033	8.83536	9.2757	9.71078	9.10799	8.77253	8.22842	9.17832	9.2689	9.30562
sp|Q06138|CAB39_MOUSE	Cab39	Calcium-binding protein 39 OS=Mus musculus OX=10090 GN=Cab39 PE=1 SV=2	3084	17	C	UR	8.59781	8.88733	9.22193	9.09999	8.23219	9.7775	9.39264	10.228	9.26181	9.11759	8.18322
sp|Q9DB16|CB39L_MOUSE	Cab39l	Calcium-binding protein 39-like OS=Mus musculus OX=10090 GN=Cab39l PE=1 SV=3	3084	4	C	UR	8.43002	9.80621	8.35911	9.11714	8.57516	8.87133	11.6549	8.80893	8.14945	8.77034	9.45746
tr|G3X8Q1|G3X8Q1_MOUSE	Cabin1	Calcineurin binding protein 1, isoform CRA_a OS=Mus musculus OX=10090 GN=Cabin1 PE=1 SV=1	6685	5	C	UR	8.82945	8.63574	10.1589	9.02626	9.58533	8.18844	9.7905	8.45637	9.80646	8.96232	8.56022
tr|Q3U148|Q3U148_MOUSE	Cables1	CDK5 and ABL1 enzyme substrate 1 OS=Mus musculus OX=10090 GN=Cables1 PE=1 SV=1	5290	5	C	UR	9.31099	8.93214	8.87262	8.68758	8.88963	9.23889	8.59532	8.93639	9.42264	9.77801	9.33578
sp|Q8K3M5|CABL2_MOUSE	Cables2	CDK5 and ABL1 enzyme substrate 2 OS=Mus musculus OX=10090 GN=Cables2 PE=1 SV=2	3764	3	C	UR	8.97503	9.42339	9.63181	8.94271	8.94798	8.83804	9.6187	8.94742	8.56667	9.29647	8.81177
sp|Q6PDJ1|CAHD1_MOUSE	Cachd1	VWFA and cache domain-containing protein 1 OS=Mus musculus OX=10090 GN=Cachd1 PE=2 SV=1	3863	3	C	UR	9.60981	8.61111	9.80328	8.32576	9.4475	8.41034	9.60368	8.72644	10.0365	8.2863	9.13929
sp|P97445|CAC1A_MOUSE	Cacna1a	Voltage-dependent P/Q-type calcium channel subunit alpha-1A OS=Mus musculus OX=10090 GN=Cacna1a PE=1 SV=2	93	15	C	UR	8.54295	9.25721	8.8505	8.9494	9.14526	9.3561	9.12061	9.63986	8.73796	9.28394	9.11623
tr|A2AIR7|A2AIR7_MOUSE	Cacna1b	Voltage-dependent N-type calcium channel subunit alpha OS=Mus musculus OX=10090 GN=Cacna1b PE=1 SV=1	93	22	C	UR	8.78262	9.0617	9.39652	8.37128	9.53178	9.72806	8.93183	8.36322	8.26258	9.86649	9.70393
tr|F7C376|F7C376_MOUSE	Cacna1c	Voltage-dependent L-type calcium channel subunit alpha OS=Mus musculus OX=10090 GN=Cacna1c PE=1 SV=2	3345	1	C	UR	8.39551	9.14523	9.82618	8.35655	7.32295	8.83507	8.73466	9.75749	10.6235	10.2477	8.75517
sp|Q99246|CAC1D_MOUSE	Cacna1d	Voltage-dependent L-type calcium channel subunit alpha-1D OS=Mus musculus OX=10090 GN=Cacna1d PE=1 SV=3	7217	1	C	UR	7.85829	9.20648	9.03523	9.0275	8.73089	9.38368	10.0458	8.94108	9.34068	9.19708	9.23333
tr|A0A087WS83|A0A087WS83_MOUSE	Cacna1e	Voltage-dependent R-type calcium channel subunit alpha OS=Mus musculus OX=10090 GN=Cacna1e PE=1 SV=1	93	15	C	UR	8.53379	8.13539	9.27162	7.84962	9.39418	9.65446	9.82218	9.97218	9.22548	8.91429	9.22682
tr|Q5SUF7|Q5SUF7_MOUSE	Cacna1g	Voltage-dependent T-type calcium channel subunit alpha OS=Mus musculus OX=10090 GN=Cacna1g PE=1 SV=1	7209	3	C	UR	9.22143	10.0771	9.17824	8.73619	8.75736	8.57752	8.69406	9.25163	8.85534	8.51106	10.1401
tr|E9Q7P2|E9Q7P2_MOUSE	Cacna1i	Voltage-dependent T-type calcium channel subunit alpha OS=Mus musculus OX=10090 GN=Cacna1i PE=1 SV=1	4593	1	C	UR	9.18845	9.33656	8.91306	9.21743	8.62703	8.99619	9.67335	10.2578	8.81158	8.78204	8.19655
sp|O08532|CA2D1_MOUSE	Cacna2d1	Voltage-dependent calcium channel subunit alpha-2/delta-1 OS=Mus musculus OX=10090 GN=Cacna2d1 PE=1 SV=1	3247	61	C	UR	8.98774	8.61065	9.40937	8.72254	9.22148	9.22866	9.19141	9.03864	9.34078	9.09335	9.15538
tr|E9Q683|E9Q683_MOUSE	Cacna2d2	Voltage-dependent calcium channel subunit alpha-2/delta-2 OS=Mus musculus OX=10090 GN=Cacna2d2 PE=1 SV=2	706	26	C	UR	8.99687	8.56468	9.55368	8.59615	9.40876	8.8332	9.46115	8.46284	9.49646	8.84044	9.78576
sp|Q9Z1L5|CA2D3_MOUSE	Cacna2d3	Voltage-dependent calcium channel subunit alpha-2/delta-3 OS=Mus musculus OX=10090 GN=Cacna2d3 PE=1 SV=1	4190	21	C	UR	9.22163	8.61804	9.53651	8.82269	8.55173	8.93401	9.23525	9.49869	9.40985	8.91455	9.25705
tr|A2A543|A2A543_MOUSE	Cacnb1	Voltage-dependent L-type calcium channel subunit beta-1 OS=Mus musculus OX=10090 GN=Cacnb1 PE=1 SV=1	2092	13	C	UR	8.72028	8.88992	9.57217	8.93339	9.48559	9.00354	8.88351	8.25906	8.97003	9.81053	9.47196
sp|Q8CC27|CACB2_MOUSE	Cacnb2	Voltage-dependent L-type calcium channel subunit beta-2 OS=Mus musculus OX=10090 GN=Cacnb2 PE=1 SV=1	2092	11	C	UR	8.76044	8.7367	9.40626	8.99355	8.87299	8.84635	9.01256	8.77208	9.91862	9.43076	9.24968
sp|P54285|CACB3_MOUSE	Cacnb3	Voltage-dependent L-type calcium channel subunit beta-3 OS=Mus musculus OX=10090 GN=Cacnb3 PE=1 SV=2	2092	6	C	UR	9.02987	8.87137	9.31832	8.70126	9.40038	8.69312	9.15783	8.9135	9.09788	9.27277	9.54371
sp|Q8R0S4|CACB4_MOUSE	Cacnb4	Voltage-dependent L-type calcium channel subunit beta-4 OS=Mus musculus OX=10090 GN=Cacnb4 PE=1 SV=2	2092	7	C	UR	8.71532	8.71763	9.13673	8.44507	9.28969	9.32019	8.86579	9.2921	9.5847	9.61727	9.01553
sp|O88602|CCG2_MOUSE	Cacng2	Voltage-dependent calcium channel gamma-2 subunit OS=Mus musculus OX=10090 GN=Cacng2 PE=1 SV=1	3081	5	C	UR	8.47527	8.55938	10.0342	7.76159	8.94867	9.25402	9.93927	9.86066	9.52708	8.87486	8.76499
sp|Q9JJV4|CCG4_MOUSE	Cacng4	Voltage-dependent calcium channel gamma-4 subunit OS=Mus musculus OX=10090 GN=Cacng4 PE=1 SV=1	8038	1	C	UR	7.8538	9.0256	9.3812	8.08501	10.1696	9.474	8.99219	8.32758	7.80859	11.8134	9.06907
sp|Q8VHW4|CCG5_MOUSE	Cacng5	Voltage-dependent calcium channel gamma-5 subunit OS=Mus musculus OX=10090 GN=Cacng5 PE=1 SV=1	7288	1	C	UR	8.30544	7.40329	9.31934	8.32832	10.8881	10.0843	8.84672	8.28561	9.35312	9.80962	9.37612
sp|P62956|CCG7_MOUSE	Cacng7	Voltage-dependent calcium channel gamma-7 subunit OS=Mus musculus OX=10090 GN=Cacng7 PE=1 SV=1	3800	1	C	UR	8.68045	8.87271	9.25891	9.07169	8.48594	9.25167	10.0006	11.7844	8.95684	7.9388	7.6979
sp|Q8VHW2|CCG8_MOUSE	Cacng8	Voltage-dependent calcium channel gamma-8 subunit OS=Mus musculus OX=10090 GN=Cacng8 PE=1 SV=1	3931	8	C	UR	9.27832	8.9687	8.54662	8.50234	9.52305	8.97036	8.77558	8.67931	8.91108	8.88529	10.9593
sp|Q9CS00|CATIN_MOUSE	Cactin	Cactin OS=Mus musculus OX=10090 GN=Cactin PE=1 SV=2	6012	2	C	UR	8.25854	8.7297	9.99426	9.32421	8.8553	8.40557	8.1525	9.89857	9.05594	9.92963	9.39578
sp|Q8R0X2|CACL1_MOUSE	Cacul1	CDK2-associated and cullin domain-containing protein 1 OS=Mus musculus OX=10090 GN=Cacul1 PE=2 SV=1	5431	3	C	UR	9.17267	8.90969	9.21754	8.7249	9.3529	9.22566	8.89662	8.57753	8.76543	9.63101	9.52604
sp|Q9CXW3|CYBP_MOUSE	Cacybp	Calcyclin-binding protein OS=Mus musculus OX=10090 GN=Cacybp PE=1 SV=1	1135	28	C	UR	8.98084	8.65347	9.60437	9.0706	9.28088	8.77173	9.44487	8.65749	9.24374	9.17406	9.11796
sp|B2RQC6|PYR1_MOUSE	Cad	CAD protein OS=Mus musculus OX=10090 GN=Cad PE=1 SV=1	2657	51	C	UR	9.05516	8.96606	8.79823	9.14282	8.51663	9.47884	9.1865	9.48731	9.31225	9.04541	9.0108
tr|E9PYN1|E9PYN1_MOUSE	Cadm1	Cell adhesion molecule 1 OS=Mus musculus OX=10090 GN=Cadm1 PE=1 SV=1	3531	18	C	UR	8.96128	9.26641	9.01655	9.10773	9.1114	9.17885	9.0541	9.26625	9.04026	9.05974	8.93743
tr|G3UZM4|G3UZM4_MOUSE	Cadm2	Cell adhesion molecule 2 (Fragment) OS=Mus musculus OX=10090 GN=Cadm2 PE=1 SV=1	3045	16	C	UR	10.261	9.58828	9.38417	8.58186	8.88955	7.82234	8.50126	10.1467	9.64327	8.11699	9.06463
tr|K4DI58|K4DI58_MOUSE	Cadm3	Cell adhesion molecule 3 OS=Mus musculus OX=10090 GN=Cadm3 PE=1 SV=1	4231	23	C	UR	8.79411	8.47501	9.56653	8.51196	9.39952	9.46664	9.44059	9.22852	9.10632	8.80203	9.20877
sp|Q8R464|CADM4_MOUSE	Cadm4	Cell adhesion molecule 4 OS=Mus musculus OX=10090 GN=Cadm4 PE=1 SV=1	3991	12	C	UR	9.64884	8.98266	8.59805	8.40772	9.8668	9.45514	9.24678	8.87281	9.21819	8.4131	9.28992
sp|Q80TJ1|CAPS1_MOUSE	Cadps	Calcium-dependent secretion activator 1 OS=Mus musculus OX=10090 GN=Cadps PE=1 SV=3	315	75	C	UR	9.19182	9.28929	9.11334	9.11938	8.49873	9.21479	8.50677	9.34127	9.34733	8.97823	9.39905
tr|E9Q835|E9Q835_MOUSE	Cadps2	Calcium-dependent secretion activator 2 OS=Mus musculus OX=10090 GN=Cadps2 PE=1 SV=1	315	31	C	UR	9.34062	8.65136	9.37551	9.25451	8.55838	8.95407	8.97351	9.4179	9.3141	9.20947	8.95057
sp|Q8BYR5|CAPS2_MOUSE	Cadps2	Calcium-dependent secretion activator 2 OS=Mus musculus OX=10090 GN=Cadps2 PE=1 SV=2	315	2	C	UR	10.1175	8.0079	8.97841	8.856	6.26576	8.36861	8.81634	10.122	11.6208	8.50438	10.3423
sp|P12658|CALB1_MOUSE	Calb1	Calbindin OS=Mus musculus OX=10090 GN=Calb1 PE=1 SV=2	1263	26	C	UR	8.86451	9.13085	9.95351	9.06943	10.6829	8.32615	10.4597	9.3331	7.86861	7.66819	8.64305
sp|Q08331|CALB2_MOUSE	Calb2	Calretinin OS=Mus musculus OX=10090 GN=Calb2 PE=1 SV=3	1263	65	C	UR	8.56314	8.01577	9.54014	8.27932	10.8131	9.23837	10.002	7.52338	9.16013	9.03192	9.83274
sp|Q8CGU1|CACO1_MOUSE	Calcoco1	Calcium-binding and coiled-coil domain-containing protein 1 OS=Mus musculus OX=10090 GN=Calcoco1 PE=1 SV=2	319	11	C	UR	9.0323	8.88769	9.46992	9.05474	9.28056	8.84223	8.72666	9.36441	8.90513	9.83589	8.60048
sp|Q60755|CALCR_MOUSE	Calcr	Calcitonin receptor OS=Mus musculus OX=10090 GN=Calcr PE=2 SV=2	3192	2	C	UR	8.01978	8.43539	9.9455	7.79913	9.29386	9.24973	10.4404	7.75562	8.54976	9.93925	10.5716
sp|Q9R1W5|CALRL_MOUSE	Calcrl	Calcitonin gene-related peptide type 1 receptor OS=Mus musculus OX=10090 GN=Calcrl PE=1 SV=2	6767	2	C	UR	8.30035	9.1058	8.96596	9.3096	9.67285	8.46657	10.8274	10.1676	9.23599	7.35493	8.593
tr|E9QA16|E9QA16_MOUSE	Cald1	Caldesmon 1 OS=Mus musculus OX=10090 GN=Cald1 PE=1 SV=1	4915	8	C	UR	9.54918	9.98011	8.47393	10.4117	9.65257	8.36183	9.48314	8.76864	9.15227	8.11308	8.05356
tr|Q3UKW2|Q3UKW2_MOUSE	Calm1	Calmodulin-1 OS=Mus musculus OX=10090 GN=Calm1 PE=1 SV=1	4163	33	C	UR	8.39139	10.0244	6.95903	12.0971	9.11588	7.97011	7.78309	8.76503	10.5805	9.54836	8.7652
sp|Q9NZT1|CALL5_HUMAN_contaminant	CALML5	Calmodulin-like protein 5 OS=Homo sapiens GN=CALML5 PE=1 SV=2	1373	1	C	UR	6.61702	8.64147	7.7058	27.628	6.79028	6.52545	6.53717	6.71854	6.26383	8.67468	7.89773
sp|P14211|CALR_MOUSE	Calr	Calreticulin OS=Mus musculus OX=10090 GN=Calr PE=1 SV=1	3984	101	C	UR	9.567	9.43716	9.14988	9.64523	9.19418	8.44444	9.28578	8.61476	8.86791	8.90347	8.89018
sp|O35887|CALU_MOUSE	Calu	Calumenin OS=Mus musculus OX=10090 GN=Calu PE=1 SV=1	4165	15	C	UR	9.65713	9.35068	9.34776	8.90288	10.1244	8.03363	9.29753	7.95454	9.48338	8.43567	9.41237
tr|Q6XLQ8|Q6XLQ8_MOUSE	Calu	Calumenin OS=Mus musculus OX=10090 GN=Calu PE=1 SV=1	4165	3	C	UR	9.93731	10.1061	8.49457	9.43475	9.46909	8.25822	8.46059	9.29046	8.79618	8.7295	9.02322
sp|Q9DCA7|CALY_MOUSE	Caly	Neuron-specific vesicular protein calcyon OS=Mus musculus OX=10090 GN=Caly PE=2 SV=1	1925	3	C	UR	8.32101	8.59517	9.52626	8.27946	8.84	9.27456	9.80648	9.38052	9.34176	9.42442	9.21034
sp|Q91YS8|KCC1A_MOUSE	Camk1	Calcium/calmodulin-dependent protein kinase type 1 OS=Mus musculus OX=10090 GN=Camk1 PE=1 SV=1	1215	8	C	UR	9.1256	9.58005	9.59096	9.46904	9.37245	8.46898	8.77049	7.84943	8.73639	9.69573	9.34089
sp|Q8BW96|KCC1D_MOUSE	Camk1d	Calcium/calmodulin-dependent protein kinase type 1D OS=Mus musculus OX=10090 GN=Camk1d PE=1 SV=2	1215	23	C	UR	9.15089	8.69534	9.11626	8.84513	8.69118	9.30325	8.73446	9.23775	9.37106	9.33797	9.51671
sp|Q91VB2|KCC1G_MOUSE	Camk1g	Calcium/calmodulin-dependent protein kinase type 1G OS=Mus musculus OX=10090 GN=Camk1g PE=1 SV=1	3930	4	C	UR	7.91302	7.94386	9.48238	8.52226	9.62722	9.94593	8.73028	8.64868	9.79788	9.46974	9.91875
sp|P11798|KCC2A_MOUSE	Camk2a	Calcium/calmodulin-dependent protein kinase type II subunit alpha OS=Mus musculus OX=10090 GN=Camk2a PE=1 SV=2	779	23	C	UR	9.63027	8.96647	8.67152	9.27663	8.84199	9.23721	8.56356	9.05301	9.05779	9.15902	9.54254
tr|Q5SVJ0|Q5SVJ0_MOUSE	Camk2b	Calcium/calmodulin-dependent protein kinase II, beta, isoform CRA_b OS=Mus musculus OX=10090 GN=Camk2b PE=1 SV=1	779	87	C	UR	8.82671	9.39853	9.02207	10.4879	8.71144	8.40114	8.76534	8.38775	9.15743	9.0131	9.8286
tr|Q5SVI1|Q5SVI1_MOUSE	Camk2b	Calcium/calmodulin-dependent protein kinase type II subunit beta OS=Mus musculus OX=10090 GN=Camk2b PE=1 SV=1	779	5	C	UR	8.23562	8.23025	9.93177	8.0421	9.96831	9.04571	9.90462	7.77628	8.95427	9.46626	10.4448
tr|E9Q1T1|E9Q1T1_MOUSE	Camk2d	Calcium/calmodulin-dependent protein kinase type II subunit delta OS=Mus musculus OX=10090 GN=Camk2d PE=1 SV=1	779	25	C	UR	8.19307	8.57477	9.03934	9.01042	9.74895	9.32431	9.13852	8.29591	9.09211	9.65188	9.93072
tr|E9Q1W0|E9Q1W0_MOUSE	Camk2d	Calcium/calmodulin-dependent protein kinase type II subunit delta OS=Mus musculus OX=10090 GN=Camk2d PE=1 SV=2	779	1	C	UR	8.5243	8.78938	10.3409	8.54287	9.07281	9.20139	9.32413	9.04537	8.75793	9.68702	8.7139
tr|A0A2I3BQP6|A0A2I3BQP6_MOUSE	Camk2g	Calcium/calmodulin-dependent protein kinase type II subunit gamma OS=Mus musculus OX=10090 GN=Camk2g PE=1 SV=1	779	23	C	UR	8.81096	9.36959	9.40849	8.80878	9.02413	9.08259	9.06464	9.37578	8.76747	9.59808	8.68948
tr|A0A286YDL6|A0A286YDL6_MOUSE	Camk2g	Calcium/calmodulin-dependent protein kinase type II subunit gamma (Fragment) OS=Mus musculus OX=10090 GN=Camk2g PE=1 SV=1	779	1	C	UR	9.80209	9.2873	8.89725	8.2142	8.7931	8.08189	9.79439	9.04492	9.587	9.26553	9.23232
tr|A0A286YCB8|A0A286YCB8_MOUSE	Camk2g	Calcium/calmodulin-dependent protein kinase type II subunit gamma (Fragment) OS=Mus musculus OX=10090 GN=Camk2g PE=1 SV=1	779	2	C	UR	8.27603	9.57585	7.29572	7.60326	10.6011	9.5318	10.8816	6.58752	8.72248	9.52598	11.3987
tr|A0A286YCW8|A0A286YCW8_MOUSE	Camk2g	Calcium/calmodulin-dependent protein kinase type II subunit gamma (Fragment) OS=Mus musculus OX=10090 GN=Camk2g PE=1 SV=1	779	2	C	UR	8.93737	9.47801	8.55933	9.18652	8.45094	9.98488	8.92527	10.2698	8.62209	9.63166	7.95411
sp|Q78WH7|CK2N2_MOUSE	Camk2n2	Calcium/calmodulin-dependent protein kinase II inhibitor 2 OS=Mus musculus OX=10090 GN=Camk2n2 PE=1 SV=1	5874	1	C	UR	10.3423	11.6432	7.88924	9.24381	9.75591	8.63452	8.11039	8.21292	8.71214	9.00677	8.44886
sp|P08414|KCC4_MOUSE	Camk4	Calcium/calmodulin-dependent protein kinase type IV OS=Mus musculus OX=10090 GN=Camk4 PE=1 SV=2	3013	16	C	UR	8.28015	9.51427	8.31413	9.66721	9.97696	9.12837	8.68966	8.17928	8.77582	9.24309	10.2311
sp|Q8VBY2|KKCC1_MOUSE	Camkk1	Calcium/calmodulin-dependent protein kinase kinase 1 OS=Mus musculus OX=10090 GN=Camkk1 PE=1 SV=1	4281	9	C	UR	9.04501	8.46039	9.39462	8.45525	9.3348	9.0002	8.80046	8.58817	9.48818	9.82085	9.61207
sp|Q8C078|KKCC2_MOUSE	Camkk2	Calcium/calmodulin-dependent protein kinase kinase 2 OS=Mus musculus OX=10090 GN=Camkk2 PE=1 SV=2	3611	9	C	UR	9.6057	9.43746	9.08508	8.96166	9.30125	8.64958	8.44518	8.62049	9.26226	9.43578	9.19556
sp|Q3U2J5|CMKMT_MOUSE	Camkmt	Calmodulin-lysine N-methyltransferase OS=Mus musculus OX=10090 GN=Camkmt PE=1 SV=1	2975	3	C	UR	9.28276	9.05838	9.72402	8.86944	8.93987	9.01027	9.02129	8.25326	9.27626	9.13793	9.42652
sp|Q3UHL1|CAMKV_MOUSE	Camkv	CaM kinase-like vesicle-associated protein OS=Mus musculus OX=10090 GN=Camkv PE=1 SV=2	58	30	C	UR	8.91254	8.015	9.51799	8.78694	9.40343	9.10376	8.79773	8.54467	9.95064	9.18081	9.78649
sp|P49070|CAMLG_MOUSE	Camlg	Calcium signal-modulating cyclophilin ligand OS=Mus musculus OX=10090 GN=Camlg PE=1 SV=2	7688	1	C	UR	9.88697	8.01379	11.1887	5.94348	9.99445	8.02125	11.7428	7.42424	9.58568	7.68497	10.5136
tr|A0A0A0MQE5|A0A0A0MQE5_MOUSE	Camsap1	Calmodulin-regulated spectrin-associated protein 1 OS=Mus musculus OX=10090 GN=Camsap1 PE=1 SV=1	2403	34	C	UR	9.03041	9.26412	9.74387	8.73052	9.51622	8.58013	8.99959	8.66844	8.9749	9.11479	9.37701
tr|H7BX08|H7BX08_MOUSE	Camsap2	Calmodulin-regulated spectrin-associated protein 2 OS=Mus musculus OX=10090 GN=Camsap2 PE=1 SV=1	4299	38	C	UR	9.21079	8.80011	9.5759	8.50417	9.4169	8.54573	8.80817	8.53988	9.42917	9.20201	9.96717
sp|Q80VC9|CAMP3_MOUSE	Camsap3	Calmodulin-regulated spectrin-associated protein 3 OS=Mus musculus OX=10090 GN=Camsap3 PE=1 SV=1	2420	36	C	UR	9.02367	9.07926	9.69899	8.6258	9.38666	8.87773	8.65101	8.68071	8.90839	9.632	9.43578
sp|A2A891|CMTA1_MOUSE	Camta1	Calmodulin-binding transcription activator 1 OS=Mus musculus OX=10090 GN=Camta1 PE=2 SV=1	4500	6	C	UR	9.18484	8.88306	9.78991	9.03207	8.32526	8.7959	8.65007	9.23575	9.35568	9.37044	9.37702
tr|Z4YMK8|Z4YMK8_MOUSE	Camta1	Calmodulin-binding transcription activator 1 (Fragment) OS=Mus musculus OX=10090 GN=Camta1 PE=1 SV=1	5357	1	C	UR	8.20171	8.82812	9.61333	8.64097	9.22045	9.1028	10.0882	8.09811	9.69395	9.96023	8.55217
sp|Q80Y50|CMTA2_MOUSE	Camta2	Calmodulin-binding transcription activator 2 OS=Mus musculus OX=10090 GN=Camta2 PE=2 SV=1	4500	1	C	UR	9.98761	9.86284	8.57925	9.72977	7.98434	9.65345	8.32963	9.88741	9.10316	9.11689	7.76563
sp|Q6ZQ38|CAND1_MOUSE	Cand1	Cullin-associated NEDD8-dissociated protein 1 OS=Mus musculus OX=10090 GN=Cand1 PE=1 SV=2	97	76	C	UR	9.12716	9.10934	9.18951	8.93099	9.01528	9.20352	9.01278	8.93073	9.03711	9.09927	9.34432
sp|Q6ZQ73|CAND2_MOUSE	Cand2	Cullin-associated NEDD8-dissociated protein 2 OS=Mus musculus OX=10090 GN=Cand2 PE=1 SV=2	97	18	C	UR	8.61074	8.71783	9.15314	9.00518	8.71296	9.16384	9.49936	9.4548	9.26241	9.60013	8.81961
sp|Q8VCF1|CANT1_MOUSE	Cant1	Soluble calcium-activated nucleotidase 1 OS=Mus musculus OX=10090 GN=Cant1 PE=2 SV=1	5761	6	C	UR	9.40244	8.33925	9.31543	9.37946	8.45275	9.3025	9.50529	9.35652	9.25504	9.24377	8.44755
sp|P35564|CALX_MOUSE	Canx	Calnexin OS=Mus musculus OX=10090 GN=Canx PE=1 SV=1	980	57	C	UR	8.98996	9.11466	9.3493	9.19893	9.23227	9.12551	9.60588	9.37377	9.01206	8.42689	8.57077
sp|P40124|CAP1_MOUSE	Cap1	Adenylyl cyclase-associated protein 1 OS=Mus musculus OX=10090 GN=Cap1 PE=1 SV=4	1326	34	C	UR	9.58598	8.78012	9.4151	8.81955	9.43845	8.6173	9.10292	8.43695	9.27549	8.90257	9.62558
sp|Q9CYT6|CAP2_MOUSE	Cap2	Adenylyl cyclase-associated protein 2 OS=Mus musculus OX=10090 GN=Cap2 PE=1 SV=1	1326	27	C	UR	9.81396	9.08865	9.40622	9.24932	8.61929	8.20451	9.12023	9.76318	9.41085	8.88889	8.43491
tr|Q99LB4|Q99LB4_MOUSE	Capg	Capping protein (Actin filament), gelsolin-like OS=Mus musculus OX=10090 GN=Capg PE=1 SV=1	2869	5	C	UR	8.90092	8.10452	9.94454	9.65292	10.3137	8.67008	9.57086	8.02778	8.7091	9.38672	8.7189
sp|O35350|CAN1_MOUSE	Capn1	Calpain-1 catalytic subunit OS=Mus musculus OX=10090 GN=Capn1 PE=1 SV=1	5621	11	C	UR	9.38169	8.59343	8.67617	9.76891	8.93294	9.1847	9.12543	10.0837	9.44829	8.76005	8.04474
sp|Q9ESK3|CAN10_MOUSE	Capn10	Calpain-10 OS=Mus musculus OX=10090 GN=Capn10 PE=2 SV=2	3858	4	C	UR	9.5508	9.26074	8.46586	8.86199	8.47989	9.38335	9.45896	9.9886	9.19039	8.4478	8.91163
tr|A0A1D5RLS3|A0A1D5RLS3_MOUSE	Capn15	Calpain-15 OS=Mus musculus OX=10090 GN=Capn15 PE=1 SV=1	7160	2	C	UR	8.78516	9.27538	8.75516	8.98625	8.57536	9.53847	9.32879	9.53619	8.67146	9.85035	8.69743
sp|O08529|CAN2_MOUSE	Capn2	Calpain-2 catalytic subunit OS=Mus musculus OX=10090 GN=Capn2 PE=1 SV=4	2046	32	C	UR	9.1707	9.05717	8.86404	9.63248	9.04825	9.33376	8.78519	9.27036	9.20199	8.98749	8.64857
sp|O08688|CAN5_MOUSE	Capn5	Calpain-5 OS=Mus musculus OX=10090 GN=Capn5 PE=1 SV=1	487	16	C	UR	9.29115	8.7648	9.07833	9.09238	8.92234	9.55995	8.63894	8.87478	9.50805	8.81772	9.45155
sp|O35646|CAN6_MOUSE	Capn6	Calpain-6 OS=Mus musculus OX=10090 GN=Capn6 PE=1 SV=2	4737	5	C	UR	10.8636	11.1283	8.34446	10.5322	7.91216	7.57977	8.18475	10.7938	9.31225	7.5338	7.8149
sp|Q9R1S8|CAN7_MOUSE	Capn7	Calpain-7 OS=Mus musculus OX=10090 GN=Capn7 PE=2 SV=1	943	16	C	UR	9.23548	8.88233	9.14174	8.84814	9.16435	8.99233	8.91835	8.75138	9.61265	9.05124	9.40199
sp|O88456|CPNS1_MOUSE	Capns1	Calpain small subunit 1 OS=Mus musculus OX=10090 GN=Capns1 PE=1 SV=1	6734	7	C	UR	8.92379	9.29976	7.73187	9.22296	9.44341	9.5552	8.69967	9.12178	9.00301	9.27367	9.72488
sp|Q60865|CAPR1_MOUSE	Caprin1	Caprin-1 OS=Mus musculus OX=10090 GN=Caprin1 PE=1 SV=2	5554	24	C	UR	9.57258	9.57243	8.90882	8.69097	10.6856	7.83033	8.93093	6.97955	8.23538	8.979	11.6144
sp|Q6P8Y1|CAPSL_MOUSE	Capsl	Calcyphosin-like protein OS=Mus musculus OX=10090 GN=Capsl PE=2 SV=4	4202	2	C	UR	8.45265	8.54774	9.33094	9.04808	9.2012	9.69647	9.18689	8.76007	8.64629	10.0776	9.05209
sp|P47753|CAZA1_MOUSE	Capza1	F-actin-capping protein subunit alpha-1 OS=Mus musculus OX=10090 GN=Capza1 PE=1 SV=4	4313	25	C	UR	9.24273	8.79447	9.61518	9.04647	8.9885	9.03981	8.7745	8.98731	9.42227	9.13902	8.94975
sp|P47754|CAZA2_MOUSE	Capza2	F-actin-capping protein subunit alpha-2 OS=Mus musculus OX=10090 GN=Capza2 PE=1 SV=3	4313	20	C	UR	9.40258	9.04254	9.52218	9.71226	8.13343	9.39097	8.02558	10.0032	9.5168	9.40494	7.84555
sp|P47757|CAPZB_MOUSE	Capzb	F-actin-capping protein subunit beta OS=Mus musculus OX=10090 GN=Capzb PE=1 SV=3	4070	34	C	UR	9.0379	9.19294	8.75414	9.17693	9.45552	8.81462	9.08422	8.33535	9.16711	9.04417	9.93711
tr|A2AMW0|A2AMW0_MOUSE	Capzb	F-actin-capping protein subunit beta OS=Mus musculus OX=10090 GN=Capzb PE=1 SV=1	4070	3	C	UR	8.87062	8.59663	10.4039	8.84196	8.95559	8.63725	9.66952	9.61022	9.24963	9.45172	7.71296
sp|Q9CR86|CHSP1_MOUSE	Carhsp1	Calcium-regulated heat stable protein 1 OS=Mus musculus OX=10090 GN=Carhsp1 PE=1 SV=1	3002	4	C	UR	9.4839	9.02164	9.42825	8.77011	9.9066	9.75928	8.66791	8.42355	8.5375	9.12851	8.87276
tr|D3YUP1|D3YUP1_MOUSE	Carm1	Histone-arginine methyltransferase CARM1 OS=Mus musculus OX=10090 GN=Carm1 PE=1 SV=1	1469	8	C	UR	9.93501	8.90124	9.15405	9.1374	8.51543	9.06624	9.01597	8.98369	9.4979	8.55011	9.24296
sp|Q6EDY6|CARL1_MOUSE	Carmil1	F-actin-uncapping protein LRRC16A OS=Mus musculus OX=10090 GN=Carmil1 PE=1 SV=2	632	26	C	UR	9.17453	9.43315	9.20662	8.96292	9.52777	8.87285	8.81209	8.55402	8.86922	9.25734	9.32951
tr|S0DHL8|S0DHL8_MOUSE	Carmil2	Capping protein, Arp2/3 and myosin-I linker protein 2 OS=Mus musculus OX=10090 GN=Carmil2 PE=1 SV=1	3478	9	C	UR	9.09435	9.31882	9.53198	8.32225	9.62005	8.91214	8.773	9.01655	8.56217	9.36418	9.48452
sp|Q3UFQ8|CARL3_MOUSE	Carmil3	Capping protein, Arp2/3 and myosin-I linker protein 3 OS=Mus musculus OX=10090 GN=Carmil3 PE=1 SV=2	2101	22	C	UR	9.31595	9.52899	9.37277	8.91999	8.33627	8.87696	8.88482	9.27623	8.99146	9.28501	9.21154
sp|Q80UY1|CARME_MOUSE	Carnmt1	Carnosine N-methyltransferase OS=Mus musculus OX=10090 GN=Carnmt1 PE=1 SV=1	6480	3	C	UR	9.68536	9.12788	9.06892	8.75788	9.14224	8.724	9.69239	8.74383	9.42209	8.74719	8.88822
sp|Q9ER72|SYCC_MOUSE	Cars	Cysteine--tRNA ligase, cytoplasmic OS=Mus musculus OX=10090 GN=Cars PE=1 SV=2	2393	30	C	UR	8.92532	9.21852	9.60235	8.96815	8.72267	8.89042	8.92003	9.40801	9.05705	9.30212	8.98536
tr|G3X975|G3X975_MOUSE	Cars2	MCG11180, isoform CRA_a OS=Mus musculus OX=10090 GN=Cars2 PE=1 SV=1	3339	9	C	UR	8.68152	8.34405	9.18998	8.42543	9.37632	9.36679	9.76478	9.19844	9.84735	8.92998	8.87538
sp|Q8BYM8|SYCM_MOUSE	Cars2	Probable cysteine--tRNA ligase, mitochondrial OS=Mus musculus OX=10090 GN=Cars2 PE=1 SV=2	3339	2	C	UR	7.63694	9.71049	8.41523	9.18364	8.02156	10.7771	8.76134	11.1885	8.44618	10.6159	7.24317
sp|P56388|CART_MOUSE	Cartpt	Cocaine- and amphetamine-regulated transcript protein OS=Mus musculus OX=10090 GN=Cartpt PE=1 SV=2	2014	2	C	UR	10.0048	8.91794	10.0671	9.31884	9.49258	8.04151	9.1991	9.30856	7.80446	8.12822	9.71696
sp|Q6TDU8|CASC1_MOUSE	Casc1	Protein CASC1 OS=Mus musculus OX=10090 GN=Casc1 PE=1 SV=1	7325	1	C	UR	8.47584	6.97902	10.0767	7.56306	8.38833	9.83784	11.1198	6.81752	10.5377	9.96305	10.2411
sp|Q8K3W3|CASC3_MOUSE	Casc3	Protein CASC3 OS=Mus musculus OX=10090 GN=Casc3 PE=1 SV=3	140	2	C	UR	9.22173	9.158	10.0679	9.06431	9.47056	8.31516	8.82331	8.14973	9.13758	9.11717	9.47457
sp|Q6P2L7|CASC4_MOUSE	Casc4	Protein CASC4 OS=Mus musculus OX=10090 GN=Casc4 PE=1 SV=1	2785	9	C	UR	8.44314	9.5382	9.79956	9.29803	8.87241	8.82926	9.01594	9.70049	8.50643	9.58164	8.4149
sp|Q7TN73|CASD1_MOUSE	Casd1	N-acetylneuraminate 9-O-acetyltransferase OS=Mus musculus OX=10090 GN=Casd1 PE=2 SV=1	6541	2	C	UR	8.03811	9.04633	8.44177	9.59591	8.16171	10.229	10.4445	10.3108	9.21208	8.53053	7.98923
sp|O70589|CSKP_MOUSE	Cask	Peripheral plasma membrane protein CASK OS=Mus musculus OX=10090 GN=Cask PE=1 SV=2	707	49	C	UR	9.00284	9.10294	8.8834	9.10423	8.95319	9.37665	8.79134	8.89625	9.13238	9.10303	9.65375
tr|B1AUH5|B1AUH5_MOUSE	Cask	Peripheral plasma membrane protein CASK (Fragment) OS=Mus musculus OX=10090 GN=Cask PE=1 SV=1	707	2	C	UR	8.23413	9.85317	8.73601	9.9956	7.82376	10.7996	8.07353	10.6372	8.28757	10.3507	7.20873
tr|F6Y9I5|F6Y9I5_MOUSE	Cask	Peripheral plasma membrane protein CASK (Fragment) OS=Mus musculus OX=10090 GN=Cask PE=1 SV=1	707	1	C	UR	9.1651	7.82386	11.192	7.68156	7.11332	9.10685	8.27426	12.7823	11.1088	8.80374	6.94817
sp|Q6P9K8|CSKI1_MOUSE	Caskin1	Caskin-1 OS=Mus musculus OX=10090 GN=Caskin1 PE=1 SV=2	56	57	C	UR	8.785	9.42441	9.20664	8.74798	9.39397	9.0359	8.60989	8.89594	8.79291	9.61821	9.48915
sp|Q8VHK1|CSKI2_MOUSE	Caskin2	Caskin-2 OS=Mus musculus OX=10090 GN=Caskin2 PE=1 SV=3	56	10	C	UR	9.39363	9.2861	9.70507	9.10661	9.09718	8.38031	8.25966	8.85924	9.74444	9.2144	8.95336
sp|P29452|CASP1_MOUSE	Casp1	Caspase-1 OS=Mus musculus OX=10090 GN=Casp1 PE=1 SV=1	6465	2	C	UR	8.97908	7.52891	8.95248	8.1881	9.03666	10.6404	9.915	9.56273	9.20013	9.17768	8.81883
sp|P31944|CASPE_HUMAN_contaminant	CASP14	Caspase-14 OS=Homo sapiens GN=CASP14 PE=1 SV=2	7017	1	C	UR	10.9393	11.646	14.1282	9.60557	5.51903	8.35557	7.51066	6.16837	8.71507	9.90611	7.50618
sp|P29594|CASP2_MOUSE	Casp2	Caspase-2 OS=Mus musculus OX=10090 GN=Casp2 PE=1 SV=5	7490	2	C	UR	9.13653	8.18591	8.84338	9.21202	8.55742	10.1233	9.69036	8.78706	9.26915	9.23641	8.95846
sp|P70677|CASP3_MOUSE	Casp3	Caspase-3 OS=Mus musculus OX=10090 GN=Casp3 PE=1 SV=1	5032	17	C	UR	8.67937	10.1986	8.35712	9.79778	8.62517	9.50657	8.62318	9.28789	8.57151	9.32976	9.02303
sp|O08738|CASP6_MOUSE	Casp6	Caspase-6 OS=Mus musculus OX=10090 GN=Casp6 PE=1 SV=1	5032	5	C	UR	9.4095	8.62476	8.21679	9.63456	8.12943	9.1	9.18768	9.65736	10.096	9.34307	8.60086
sp|P97864|CASP7_MOUSE	Casp7	Caspase-7 OS=Mus musculus OX=10090 GN=Casp7 PE=1 SV=2	3622	10	C	UR	8.30276	9.90886	8.61861	9.2681	8.64246	9.20841	9.09566	9.59956	8.71789	9.86498	8.77272
tr|A0A087WQT6|A0A087WQT6_MOUSE	Casp8	Caspase-8 OS=Mus musculus OX=10090 GN=Casp8 PE=1 SV=1	5036	4	C	UR	9.51927	8.9438	9.25769	9.3827	8.79781	8.58527	9.13368	9.18314	9.56207	8.74094	8.89365
sp|Q9QY96|CASR_MOUSE	Casr	Extracellular calcium-sensing receptor OS=Mus musculus OX=10090 GN=Casr PE=1 SV=2	5190	2	C	UR	8.92963	8.43423	8.13796	8.62848	10.4441	11.5394	9.71029	9.28999	8.85818	7.97267	8.05498
sp|P51125|ICAL_MOUSE	Cast	Calpastatin OS=Mus musculus OX=10090 GN=Cast PE=1 SV=2	6039	6	C	UR	8.85851	10.2096	8.69755	10.5467	8.97602	9.19247	8.634	10.527	8.46954	9.18725	6.70148
sp|Q8CAB8|CAST2_MOUSE	Castor2	Cytosolic arginine sensor for mTORC1 subunit 2 OS=Mus musculus OX=10090 GN=Castor2 PE=1 SV=1	4440	3	C	UR	9.14742	8.6528	8.92722	9.14318	8.59749	9.29159	8.67957	8.9617	9.47687	8.96027	10.1619
tr|B1AS46|B1AS46_MOUSE	Casz1	Zinc finger protein castor homolog 1 OS=Mus musculus OX=10090 GN=Casz1 PE=1 SV=1	7896	1	C	UR	9.06485	9.52363	8.69046	9.30006	7.52318	10.1157	8.77211	9.6472	8.99369	9.40606	8.96311
sp|P24270|CATA_MOUSE	Cat	Catalase OS=Mus musculus OX=10090 GN=Cat PE=1 SV=4	3008	25	C	UR	9.41602	9.1972	9.01218	8.95542	9.43389	8.61295	9.05609	9.12006	9.23175	8.71815	9.2463
sp|P49817|CAV1_MOUSE	Cav1	Caveolin-1 OS=Mus musculus OX=10090 GN=Cav1 PE=1 SV=1	2425	5	C	UR	9.20845	9.98988	7.88279	9.77736	9.86072	9.59445	10.8502	10.3921	8.78556	5.76006	7.89834
sp|O54724|CAVN1_MOUSE	Cavin1	Caveolae-associated protein 1 OS=Mus musculus OX=10090 GN=Cavin1 PE=1 SV=1	3083	11	C	UR	9.00927	9.81514	8.18608	10.5632	9.86548	9.2013	9.59975	9.65777	8.96094	7.89683	7.24422
sp|Q63918|CAVN2_MOUSE	Cavin2	Caveolae-associated protein 2 OS=Mus musculus OX=10090 GN=Cavin2 PE=1 SV=3	4562	5	C	UR	7.52337	12.5008	7.27511	13.9195	8.39071	8.22794	8.57689	9.11558	7.2348	9.4424	7.79289
sp|Q91VJ2|CAVN3_MOUSE	Cavin3	Caveolae-associated protein 3 OS=Mus musculus OX=10090 GN=Cavin3 PE=1 SV=1	5050	2	C	UR	8.53292	9.89136	7.53888	11.4832	9.44306	9.93165	9.19371	9.17341	9.71585	8.00867	7.08732
sp|Q9D9H8|CB069_MOUSE	CB069	UPF0565 protein C2orf69 homolog OS=Mus musculus OX=10090 PE=2 SV=3	4385	5	C	UR	9.70134	9.49593	9.12387	9.3378	8.8567	8.4579	8.25205	8.47989	9.62554	9.02249	9.64651
sp|Q9CYS6|CB072_MOUSE	CB072	Uncharacterized protein C2orf72 homolog OS=Mus musculus OX=10090 PE=1 SV=2	2625	9	C	UR	9.40531	8.31072	9.13922	9.03996	8.34257	9.42234	8.74606	10.3373	10.0482	8.93881	8.26959
sp|Q9CRW3|CB076_MOUSE	CB076	UPF0538 protein C2orf76 homolog OS=Mus musculus OX=10090 PE=1 SV=2	2558	1	C	UR	9.26777	8.66229	9.95893	9.25129	8.59541	8.93921	9.29483	9.51962	9.14325	9.23366	8.13374
sp|Q66L44|CBARP_MOUSE	Cbarp	Voltage-dependent calcium channel beta subunit-associated regulatory protein OS=Mus musculus OX=10090 GN=Cbarp PE=1 SV=4	238	9	C	UR	8.24106	8.30903	9.74308	8.48686	9.35197	9.23667	8.90465	8.01103	9.87221	9.6775	10.1659
tr|E9Q6U0|E9Q6U0_MOUSE	Cbarp	Voltage-dependent calcium channel beta subunit-associated regulatory protein OS=Mus musculus OX=10090 GN=Cbarp PE=4 SV=1	238	2	C	UR	8.67489	8.30598	9.98291	5.93288	9.5365	9.34636	10.387	8.0257	10.2159	8.86256	10.7293
sp|O70374|MTG8R_MOUSE	Cbfa2t2	Protein CBFA2T2 OS=Mus musculus OX=10090 GN=Cbfa2t2 PE=1 SV=3	2550	2	C	UR	8.90388	7.82167	9.66079	8.24442	8.76692	9.38091	9.60899	8.61532	9.85259	9.58522	9.55928
sp|Q08024|PEBB_MOUSE	Cbfb	Core-binding factor subunit beta OS=Mus musculus OX=10090 GN=Cbfb PE=1 SV=1	5843	2	C	UR	9.13014	9.22933	8.6952	11.0244	9.32366	9.01722	9.27277	8.20623	8.53924	8.56403	8.99779
sp|P22682|CBL_MOUSE	Cbl	E3 ubiquitin-protein ligase CBL OS=Mus musculus OX=10090 GN=Cbl PE=1 SV=3	703	14	C	UR	8.34389	9.33499	9.13616	9.64942	9.35842	9.25308	8.27309	8.59725	9.2789	9.93624	8.83856
sp|Q3TTA7|CBLB_MOUSE	Cblb	E3 ubiquitin-protein ligase CBL-B OS=Mus musculus OX=10090 GN=Cblb PE=1 SV=3	703	8	C	UR	8.92899	8.60843	9.94322	9.04001	9.05058	8.85475	9.13628	9.22283	9.33601	9.41474	8.46415
sp|Q9R171|CBLN1_MOUSE	Cbln1	Cerebellin-1 OS=Mus musculus OX=10090 GN=Cbln1 PE=1 SV=1	3680	13	C	UR	9.14803	7.87371	9.6069	8.34387	8.8605	9.68934	8.97232	9.32779	10.1418	8.88977	9.14602
sp|Q8BME9|CBLN4_MOUSE	Cbln4	Cerebellin-4 OS=Mus musculus OX=10090 GN=Cbln4 PE=1 SV=1	3679	5	C	UR	7.42288	9.00782	8.89546	9.18182	8.39566	10.2957	9.51315	10.4953	8.39496	10.2098	8.1875
sp|P48758|CBR1_MOUSE	Cbr1	Carbonyl reductase [NADPH] 1 OS=Mus musculus OX=10090 GN=Cbr1 PE=1 SV=3	2304	45	C	UR	8.6607	8.75931	9.29354	9.02109	9.50134	8.91002	9.6642	8.5474	9.09565	9.25554	9.29122
sp|P08074|CBR2_MOUSE	Cbr2	Carbonyl reductase [NADPH] 2 OS=Mus musculus OX=10090 GN=Cbr2 PE=1 SV=1	8008	1	C	UR	8.62941	10.2596	5.73126	13.5606	9.65137	8.98763	11.4276	12.8283	7.73869	7.42182	3.76373
sp|Q8K354|CBR3_MOUSE	Cbr3	Carbonyl reductase [NADPH] 3 OS=Mus musculus OX=10090 GN=Cbr3 PE=1 SV=1	2304	10	C	UR	9.34131	9.30203	9.6029	9.47345	9.27614	8.4687	9.26574	8.99145	8.73364	9.26634	8.27827
sp|Q91VT4|CBR4_MOUSE	Cbr4	Carbonyl reductase family member 4 OS=Mus musculus OX=10090 GN=Cbr4 PE=1 SV=2	3201	7	C	UR	8.57048	8.7186	9.20872	9.42022	8.60185	9.55611	9.53096	10.0472	9.22507	9.23222	7.88856
sp|Q91WT9|CBS_MOUSE	Cbs	Cystathionine beta-synthase OS=Mus musculus OX=10090 GN=Cbs PE=1 SV=3	1576	8	C	UR	9.67278	9.13931	9.14962	8.92616	9.17065	8.68968	8.77367	9.18179	8.83883	8.69579	9.76172
sp|Q8VEH6|CBWD1_MOUSE	Cbwd1	COBW domain-containing protein 1 OS=Mus musculus OX=10090 GN=Cbwd1 PE=1 SV=1	681	5	C	UR	8.86489	8.98131	9.27479	8.92211	9.50184	8.72572	9.0026	9.02251	9.27786	9.50113	8.92525
sp|P83917|CBX1_MOUSE	Cbx1	Chromobox protein homolog 1 OS=Mus musculus OX=10090 GN=Cbx1 PE=1 SV=1	3727	14	C	UR	9.56586	8.88971	9.28415	8.87706	9.03736	9.03072	9.04714	8.86707	9.05792	9.32009	9.02291
sp|P23198|CBX3_MOUSE	Cbx3	Chromobox protein homolog 3 OS=Mus musculus OX=10090 GN=Cbx3 PE=1 SV=2	3727	7	C	UR	9.06769	9.53548	8.8737	9.25736	10.3807	8.30795	10.0167	7.62992	8.29173	8.74224	9.89658
sp|O55187|CBX4_MOUSE	Cbx4	E3 SUMO-protein ligase CBX4 OS=Mus musculus OX=10090 GN=Cbx4 PE=1 SV=2	4924	3	C	UR	9.18001	8.85835	9.12807	8.82154	8.86343	9.13349	8.63138	9.96149	9.56432	9.05197	8.80595
sp|Q61686|CBX5_MOUSE	Cbx5	Chromobox protein homolog 5 OS=Mus musculus OX=10090 GN=Cbx5 PE=1 SV=1	3727	12	C	UR	9.51176	8.72321	9.62636	8.85826	9.36127	8.58184	9.15546	8.55429	9.30429	9.1055	9.21775
sp|Q9QXV1|CBX8_MOUSE	Cbx8	Chromobox protein homolog 8 OS=Mus musculus OX=10090 GN=Cbx8 PE=1 SV=1	5551	2	C	UR	9.28045	9.2482	9.11327	8.70962	9.25373	8.61906	9.68377	9.13825	8.07265	9.44931	9.4317
sp|Q9D1C2|CBY1_MOUSE	Cby1	Protein chibby homolog 1 OS=Mus musculus OX=10090 GN=Cby1 PE=1 SV=1	5845	1	C	UR	9.71947	9.3023	9.97161	8.43898	9.20273	8.74359	9.60264	8.14907	7.78304	9.6184	9.46817
sp|Q8BGK9|CC018_MOUSE	CC018	Uncharacterized protein C3orf18 homolog OS=Mus musculus OX=10090 PE=2 SV=1	3864	2	C	UR	8.43155	10.2426	8.92109	8.34441	8.31167	10.1597	9.86383	10.9129	8.87056	9.40488	6.53692
sp|Q8BN57|CC033_MOUSE	CC033	Protein C3orf33 homolog OS=Mus musculus OX=10090 PE=2 SV=1	4538	3	C	UR	8.11796	9.17139	8.99965	9.38927	9.74404	9.02492	9.64326	8.38408	8.62999	8.95293	9.94252
sp|Q3TTL0|CC038_MOUSE	CC038	Uncharacterized protein C3orf38 homolog OS=Mus musculus OX=10090 PE=2 SV=1	7573	2	C	UR	8.6047	8.09938	10.1003	8.79551	8.70911	8.40388	9.71114	8.81851	9.68263	9.42434	9.65048
sp|Q8K1A6|C2D1A_MOUSE	Cc2d1a	Coiled-coil and C2 domain-containing protein 1A OS=Mus musculus OX=10090 GN=Cc2d1a PE=1 SV=2	2702	24	C	UR	8.8833	9.11263	9.64677	8.93575	9.14503	8.79117	9.17765	8.71757	8.97678	9.49132	9.12202
sp|Q8BRN9|C2D1B_MOUSE	Cc2d1b	Coiled-coil and C2 domain-containing protein 1B OS=Mus musculus OX=10090 GN=Cc2d1b PE=1 SV=1	1018	9	C	UR	9.21501	9.22257	8.34836	9.42309	9.96478	9.09708	9.10765	8.37136	8.9804	9.32616	8.94354
sp|Q8CFW7|C2D2A_MOUSE	Cc2d2a	Coiled-coil and C2 domain-containing protein 2A OS=Mus musculus OX=10090 GN=Cc2d2a PE=1 SV=1	3876	2	C	UR	8.71541	9.40661	9.462	8.53394	9.83268	8.45407	9.26159	8.4281	9.23837	9.55904	9.1082
sp|Q8CH18|CCAR1_MOUSE	Ccar1	Cell division cycle and apoptosis regulator protein 1 OS=Mus musculus OX=10090 GN=Ccar1 PE=1 SV=1	1550	23	C	UR	9.72118	9.88771	8.82125	9.97352	9.76785	8.37746	8.30276	7.57988	8.30997	8.99596	10.2625
sp|Q8VDP4|CCAR2_MOUSE	Ccar2	Cell cycle and apoptosis regulator protein 2 OS=Mus musculus OX=10090 GN=Ccar2 PE=1 SV=2	885	36	C	UR	9.00949	9.0635	9.44377	8.98958	9.3066	8.89643	9.06129	8.51119	8.88033	9.49066	9.34715
sp|Q3TMW1|C102A_MOUSE	Ccdc102a	Coiled-coil domain-containing protein 102A OS=Mus musculus OX=10090 GN=Ccdc102a PE=1 SV=2	7747	2	C	UR	9.72663	9.10815	7.742	9.53613	10.0382	9.83762	9.44721	9.73859	7.78185	9.32304	7.72052
tr|E9QPN6|E9QPN6_MOUSE	Ccdc106	Coiled-coil domain-containing protein 106 OS=Mus musculus OX=10090 GN=Ccdc106 PE=1 SV=1	6737	2	C	UR	8.08521	8.8951	8.92382	8.9261	9.06456	10.1739	8.84605	9.0827	8.87401	9.08417	10.0444
tr|D3Z1J2|D3Z1J2_MOUSE	Ccdc112	Coiled-coil domain-containing protein 112 OS=Mus musculus OX=10090 GN=Ccdc112 PE=4 SV=2	6823	1	C	UR	5.71516	12.777	6.90748	11.206	7.83714	12.1988	8.12509	12.178	6.22177	11.3487	5.48485
sp|Q3UX62|CC114_MOUSE	Ccdc114	Coiled-coil domain-containing protein 114 OS=Mus musculus OX=10090 GN=Ccdc114 PE=2 SV=1	7767	1	C	UR	8.91512	8.61321	10.0207	7.77881	8.5888	8.13881	9.11694	8.544	10.8514	9.92767	9.50451
sp|Q8VE99|CC115_MOUSE	Ccdc115	Coiled-coil domain-containing protein 115 OS=Mus musculus OX=10090 GN=Ccdc115 PE=1 SV=1	715	3	C	UR	9.10829	9.13437	8.86766	8.31862	9.76287	9.34103	9.05906	8.63155	8.83966	9.38582	9.55105
sp|Q6PB51|CC117_MOUSE	Ccdc117	Coiled-coil domain-containing protein 117 OS=Mus musculus OX=10090 GN=Ccdc117 PE=1 SV=1	7301	2	C	UR	9.74518	9.46051	8.63661	9.15597	8.69882	9.80376	8.45813	9.43988	8.61465	9.1762	8.81028
sp|Q8R344|CCD12_MOUSE	Ccdc12	Coiled-coil domain-containing protein 12 OS=Mus musculus OX=10090 GN=Ccdc12 PE=1 SV=2	5582	4	C	UR	10.4679	9.76557	9.39817	8.47182	9.75106	8.16098	8.90413	9.37812	8.45996	9.27724	7.965
sp|A2AEV7|CC120_MOUSE	Ccdc120	Coiled-coil domain-containing protein 120 OS=Mus musculus OX=10090 GN=Ccdc120 PE=1 SV=1	4179	4	C	UR	8.90111	9.32215	9.03808	8.41461	9.91271	9.18178	8.31003	8.62363	8.41702	10.2607	9.61823
sp|Q9D8X2|CC124_MOUSE	Ccdc124	Coiled-coil domain-containing protein 124 OS=Mus musculus OX=10090 GN=Ccdc124 PE=1 SV=1	202	6	C	UR	9.68833	8.84298	9.28942	8.55329	9.37762	8.41756	9.60708	9.11978	9.07899	8.80805	9.21688
sp|Q8BIS8|CC126_MOUSE	Ccdc126	Coiled-coil domain-containing protein 126 OS=Mus musculus OX=10090 GN=Ccdc126 PE=2 SV=1	4298	1	C	UR	9.8571	9.20698	8.32275	9.71236	8.97724	9.50912	9.84728	9.09397	9.14312	8.16705	8.16303
sp|Q3TC33|CC127_MOUSE	Ccdc127	Coiled-coil domain-containing protein 127 OS=Mus musculus OX=10090 GN=Ccdc127 PE=1 SV=2	3202	4	C	UR	8.9314	8.70101	9.08631	9.09294	9.12	8.889	9.33983	9.45057	9.12631	9.39116	8.87145
sp|D3YV10|CCD13_MOUSE	Ccdc13	Coiled-coil domain-containing protein 13 OS=Mus musculus OX=10090 GN=Ccdc13 PE=1 SV=1	7197	1	C	UR	8.35237	8.64378	9.56669	8.13548	9.56714	9.14785	9.25765	8.26314	9.72071	10.2634	9.08176
sp|Q8C7V8|CC134_MOUSE	Ccdc134	Coiled-coil domain-containing protein 134 OS=Mus musculus OX=10090 GN=Ccdc134 PE=1 SV=1	7860	1	C	UR	8.05641	8.9883	9.80944	8.81836	9.19263	9.39745	8.79433	8.88605	9.3461	10.2053	8.50562
tr|E9QP94|E9QP94_MOUSE	Ccdc136	Coiled-coil domain-containing protein 136 OS=Mus musculus OX=10090 GN=Ccdc136 PE=1 SV=1	394	21	C	UR	9.30121	9.43525	9.47257	9.04275	8.76654	9.08724	8.72292	9.19205	9.0819	9.31233	8.58524
sp|Q8R0K4|CC137_MOUSE	Ccdc137	Coiled-coil domain-containing protein 137 OS=Mus musculus OX=10090 GN=Ccdc137 PE=2 SV=1	7388	1	C	UR	9.19121	9.90859	8.00824	7.60389	11.6198	8.92122	10.8793	8.77888	6.20575	8.52949	10.3536
tr|E9Q8Q6|E9Q8Q6_MOUSE	Ccdc141	Coiled-coil domain-containing 141 OS=Mus musculus OX=10090 GN=Ccdc141 PE=1 SV=2	2552	15	C	UR	9.46463	9.41264	8.89592	9.31334	8.83317	8.79955	9.61833	10.4806	8.78908	7.98365	8.40915
tr|F6V035|F6V035_MOUSE	Ccdc149	Coiled-coil domain-containing 149 OS=Mus musculus OX=10090 GN=Ccdc149 PE=1 SV=1	4951	2	C	UR	9.30467	9.11717	9.49829	8.71268	9.64821	8.38608	9.36738	8.4131	9.13484	8.99241	9.42516
sp|Q9D162|CC167_MOUSE	Ccdc167	Coiled-coil domain-containing protein 167 OS=Mus musculus OX=10090 GN=Ccdc167 PE=1 SV=2	7649	1	C	UR	9.37595	7.9513	11.0536	6.6927	7.86658	8.70422	9.11998	10.993	10.0471	8.4943	9.70125
tr|D3YXL0|D3YXL0_MOUSE	Ccdc170	Coiled-coil domain-containing 170 OS=Mus musculus OX=10090 GN=Ccdc170 PE=1 SV=1	2454	2	C	UR	7.603	7.70315	10.1503	8.88486	8.94089	9.44709	9.25954	8.55351	9.32594	10.6707	9.46099
sp|A0JLY1|CC173_MOUSE	Ccdc173	Coiled-coil domain-containing protein 173 OS=Mus musculus OX=10090 GN=Ccdc173 PE=2 SV=1	7951	2	C	UR	7.83548	8.33175	9.66598	8.30694	8.51008	9.53374	10.3422	9.08833	8.65024	10.1528	9.58247
tr|A0A0R4J0L8|A0A0R4J0L8_MOUSE	Ccdc174	Coiled-coil domain-containing protein 174 OS=Mus musculus OX=10090 GN=Ccdc174 PE=1 SV=1	4311	3	C	UR	8.44537	9.26432	9.81381	10.1559	8.57189	8.11609	9.30789	9.48605	9.1613	9.46371	8.21368
sp|Q3UHB8|CC177_MOUSE	Ccdc177	Coiled-coil domain-containing protein 177 OS=Mus musculus OX=10090 GN=Ccdc177 PE=1 SV=1	3504	10	C	UR	8.29891	8.92512	8.85354	8.66143	9.2825	9.57963	9.26376	9.38178	8.79557	9.96923	8.98852
tr|J3QNE4|J3QNE4_MOUSE	Ccdc180	Coiled-coil domain-containing 180 OS=Mus musculus OX=10090 GN=Ccdc180 PE=4 SV=1	5903	1	C	UR	9.86244	10.3578	6.34593	7.6482	10.0198	9.71179	8.04811	6.03063	8.2528	8.31461	15.4079
sp|Q80ZU5|CC181_MOUSE	Ccdc181	Coiled-coil domain-containing protein 181 OS=Mus musculus OX=10090 GN=Ccdc181 PE=1 SV=1	6824	3	C	UR	8.29514	8.83217	10.3624	8.51563	9.6032	9.04735	9.37559	7.09697	9.09309	9.83204	9.94638
sp|Q8BMK5|CC184_MOUSE	Ccdc184	Coiled-coil domain-containing protein 184 OS=Mus musculus OX=10090 GN=Ccdc184 PE=2 SV=1	1919	3	C	UR	9.56605	8.47231	9.55373	8.45593	9.13321	8.143	8.94174	7.74974	10.7148	8.74296	10.5265
sp|Q8C9S4|CC186_MOUSE	Ccdc186	Coiled-coil domain-containing protein 186 OS=Mus musculus OX=10090 GN=Ccdc186 PE=1 SV=2	4631	6	C	UR	9.01113	9.1746	9.48784	8.83144	9.08459	8.93909	8.71249	9.09167	8.78828	9.68414	9.19473
sp|Q9JIG7|CCD22_MOUSE	Ccdc22	Coiled-coil domain-containing protein 22 OS=Mus musculus OX=10090 GN=Ccdc22 PE=1 SV=1	422	14	C	UR	9.21837	9.45179	8.93485	9.37328	9.21688	8.77087	8.77217	8.72649	8.86215	9.43289	9.24025
sp|Q78PG9|CCD25_MOUSE	Ccdc25	Coiled-coil domain-containing protein 25 OS=Mus musculus OX=10090 GN=Ccdc25 PE=1 SV=1	2568	6	C	UR	9.3723	9.0502	9.78292	9.00972	8.7114	8.73889	9.15169	8.71838	9.32662	9.2185	8.91939
tr|Q3UFK1|Q3UFK1_MOUSE	Ccdc28a	Coiled-coil domain-containing 28A OS=Mus musculus OX=10090 GN=Ccdc28a PE=1 SV=1	6379	2	C	UR	8.55043	8.67141	9.36644	8.54458	10.0997	8.69577	8.54738	8.08049	8.67021	9.94506	10.8285
sp|Q9D5Y1|CCD39_MOUSE	Ccdc39	Coiled-coil domain-containing protein 39 OS=Mus musculus OX=10090 GN=Ccdc39 PE=1 SV=1	1015	11	C	UR	8.36217	8.11038	10.324	8.8787	8.71176	8.90916	9.66277	8.20718	9.37274	10.3919	9.06927
sp|Q8BI79|CCD40_MOUSE	Ccdc40	Coiled-coil domain-containing protein 40 OS=Mus musculus OX=10090 GN=Ccdc40 PE=1 SV=1	5662	7	C	UR	8.1738	8.50791	9.72066	9.18999	9.45633	8.27698	10.0423	7.96343	8.82825	9.99237	9.84795
sp|Q9CR29|CCD43_MOUSE	Ccdc43	Coiled-coil domain-containing protein 43 OS=Mus musculus OX=10090 GN=Ccdc43 PE=1 SV=1	3406	3	C	UR	9.0302	8.72223	9.8191	8.58025	9.13249	9.48951	9.63418	9.82926	9.13368	8.89319	7.73592
sp|Q9D024|CCD47_MOUSE	Ccdc47	Coiled-coil domain-containing protein 47 OS=Mus musculus OX=10090 GN=Ccdc47 PE=1 SV=2	5483	13	C	UR	9.06396	9.05684	8.9453	8.97087	9.2206	9.33674	9.7442	9.18532	8.83123	8.43482	9.21013
sp|Q810U5|CCD50_MOUSE	Ccdc50	Coiled-coil domain-containing protein 50 OS=Mus musculus OX=10090 GN=Ccdc50 PE=1 SV=1	445	1	C	UR	10.1468	9.94693	8.99504	7.60793	9.96274	8.28252	8.50563	8.54366	8.4601	10.4055	9.14314
sp|Q3URS9|CCD51_MOUSE	Ccdc51	Coiled-coil domain-containing protein 51 OS=Mus musculus OX=10090 GN=Ccdc51 PE=1 SV=1	6072	1	C	UR	8.75041	8.64067	8.7074	8.98197	9.13093	8.60028	9.65114	10.1849	9.14361	9.16398	9.04475
sp|Q8R3Q6|CCD58_MOUSE	Ccdc58	Coiled-coil domain-containing protein 58 OS=Mus musculus OX=10090 GN=Ccdc58 PE=1 SV=1	7446	1	C	UR	7.95303	10.7809	7.93847	9.81451	8.40022	10.557	8.94609	10.8037	7.71504	9.99939	7.0917
sp|D3YZP9|CCDC6_MOUSE	Ccdc6	Coiled-coil domain-containing protein 6 OS=Mus musculus OX=10090 GN=Ccdc6 PE=1 SV=1	1075	15	C	UR	8.91049	9.26805	9.55081	8.83577	9.49181	9.01767	8.88414	8.65271	8.64437	9.5678	9.17638
tr|E0CX32|E0CX32_MOUSE	Ccdc85a	Coiled-coil domain-containing protein 85A OS=Mus musculus OX=10090 GN=Ccdc85a PE=1 SV=1	5340	12	C	UR	9.26323	8.97863	9.08635	8.96109	9.3894	8.85544	8.55403	9.0431	8.95904	9.72588	9.1838
tr|F6TRJ8|F6TRJ8_MOUSE	Ccdc85a	Coiled-coil domain-containing protein 85A (Fragment) OS=Mus musculus OX=10090 GN=Ccdc85a PE=1 SV=1	5340	1	C	UR	9.31737	9.15041	9.28477	9.14832	9.62086	8.74823	9.23216	9.42708	8.69997	8.86878	8.50204
sp|Q6PDY0|CC85B_MOUSE	Ccdc85b	Coiled-coil domain-containing protein 85B OS=Mus musculus OX=10090 GN=Ccdc85b PE=1 SV=1	4348	2	C	UR	9.36624	9.16269	9.26946	8.49665	9.6431	9.18214	8.9377	8.85858	8.62744	9.49837	8.95763
tr|A0A217FL83|A0A217FL83_MOUSE	Ccdc85c	Coiled-coil domain-containing protein 85C OS=Mus musculus OX=10090 GN=Ccdc85c PE=1 SV=1	5340	4	C	UR	9.49249	9.23991	9.35069	8.97996	9.65741	8.52511	8.95438	8.57412	8.7552	9.36051	9.11021
sp|Q9JJ89|CCD86_MOUSE	Ccdc86	Coiled-coil domain-containing protein 86 OS=Mus musculus OX=10090 GN=Ccdc86 PE=1 SV=2	7222	1	C	UR	9.62318	8.17795	10.1011	7.8903	8.88611	8.92218	9.12142	9.45249	9.35693	8.49716	9.97116
sp|Q5SNZ0|GRDN_MOUSE	Ccdc88a	Girdin OS=Mus musculus OX=10090 GN=Ccdc88a PE=1 SV=2	997	43	C	UR	9.30745	9.0552	9.71112	8.77679	9.2462	8.1776	8.8913	8.55889	9.56631	9.2824	9.42672
sp|Q6VGS5|DAPLE_MOUSE	Ccdc88c	Protein Daple OS=Mus musculus OX=10090 GN=Ccdc88c PE=1 SV=1	5253	3	C	UR	9.06245	8.83599	9.31848	9.02925	9.64035	8.44319	9.16645	8.61987	8.8005	9.34631	9.73717
tr|D3YW42|D3YW42_MOUSE	Ccdc9	Coiled-coil domain-containing protein 9 OS=Mus musculus OX=10090 GN=Ccdc9 PE=1 SV=2	7482	1	C	UR	8.14793	8.29516	8.65536	10.3414	8.92916	9.12385	9.6023	9.66421	10.0922	10.0532	7.09525
sp|Q8C3X2|CC90B_MOUSE	Ccdc90b	Coiled-coil domain-containing protein 90B, mitochondrial OS=Mus musculus OX=10090 GN=Ccdc90b PE=1 SV=1	4532	4	C	UR	8.90172	9.40104	9.39656	8.58866	9.51237	8.90293	9.60277	9.09972	8.88121	8.77008	8.94294
sp|Q9D8L5|CCD91_MOUSE	Ccdc91	Coiled-coil domain-containing protein 91 OS=Mus musculus OX=10090 GN=Ccdc91 PE=1 SV=2	3665	5	C	UR	9.93103	9.70755	9.4373	7.89771	9.84098	8.19034	9.39067	7.84038	9.16278	8.88289	9.71837
sp|Q8VDN4|CCD92_MOUSE	Ccdc92	Coiled-coil domain-containing protein 92 OS=Mus musculus OX=10090 GN=Ccdc92 PE=1 SV=1	3536	8	C	UR	8.77341	9.25901	9.03293	9.12836	9.93997	8.92095	9.2685	8.21877	8.25739	9.67071	9.52999
tr|Q5SUE3|Q5SUE3_MOUSE	Ccdc92b	Coiled-coil domain-containing 92B OS=Mus musculus OX=10090 GN=Ccdc92b PE=1 SV=1	3173	3	C	UR	8.50898	8.10722	8.81171	9.37283	8.93694	9.79575	9.92413	9.11024	9.30749	9.15918	8.96553
sp|Q7TQK5|CCD93_MOUSE	Ccdc93	Coiled-coil domain-containing protein 93 OS=Mus musculus OX=10090 GN=Ccdc93 PE=1 SV=1	856	15	C	UR	8.93662	8.88306	9.63342	8.7358	8.97481	8.92346	9.40555	9.60679	9.15585	9.25102	8.49362
sp|Q9DBT3|CCD97_MOUSE	Ccdc97	Coiled-coil domain-containing protein 97 OS=Mus musculus OX=10090 GN=Ccdc97 PE=1 SV=1	6909	2	C	UR	8.89616	8.9089	8.09874	8.39501	9.59308	8.65813	9.09291	7.80285	8.95506	9.955	11.6441
sp|P09240|CCKN_MOUSE	Cck	Cholecystokinin OS=Mus musculus OX=10090 GN=Cck PE=1 SV=3	7457	1	C	UR	7.9559	8.69793	10.7992	9.53083	9.67078	9.20191	9.58981	7.87935	9.2922	9.44307	7.93906
sp|Q8K2Y9|CCM2_MOUSE	Ccm2	Cerebral cavernous malformations protein 2 homolog OS=Mus musculus OX=10090 GN=Ccm2 PE=1 SV=1	3980	12	C	UR	9.45599	8.81581	9.54451	8.71244	8.95065	8.79309	9.143	8.96415	9.27363	9.04373	9.303
sp|Q64299|CCN3_MOUSE	Ccn3	CCN family member 3 OS=Mus musculus OX=10090 GN=Ccn3 PE=1 SV=1	6967	3	C	UR	9.90979	9.43681	8.49107	8.58536	10.7985	7.96372	9.38263	8.92858	9.11493	8.32433	9.06425
sp|Q810T2|CCNB3_MOUSE	Ccnb3	G2/mitotic-specific cyclin-B3 OS=Mus musculus OX=10090 GN=Ccnb3 PE=1 SV=2	5867	2	C	UR	7.28667	8.63483	8.39749	8.37288	9.05849	10.1086	11.0337	11.664	9.14188	7.77048	8.53102
sp|Q62447|CCNC_MOUSE	Ccnc	Cyclin-C OS=Mus musculus OX=10090 GN=Ccnc PE=2 SV=4	5468	1	C	UR	10.1126	8.31068	8.94938	7.88863	9.61652	8.07995	9.84414	8.77385	9.77752	8.44404	10.2027
sp|P25322|CCND1_MOUSE	Ccnd1	G1/S-specific cyclin-D1 OS=Mus musculus OX=10090 GN=Ccnd1 PE=1 SV=1	672	1	C	UR	7.1227	9.06009	9.19789	9.3736	8.94673	9.89471	11.7123	9.53851	7.82077	6.81868	10.514
sp|P30280|CCND2_MOUSE	Ccnd2	G1/S-specific cyclin-D2 OS=Mus musculus OX=10090 GN=Ccnd2 PE=1 SV=1	673	1	C	UR	8.61417	10.2042	9.51997	8.57652	9.04634	9.57202	8.38714	9.12093	8.43318	10.0385	8.48703
sp|P30282|CCND3_MOUSE	Ccnd3	G1/S-specific cyclin-D3 OS=Mus musculus OX=10090 GN=Ccnd3 PE=1 SV=1	671	2	C	UR	9.68678	10.4312	8.66717	9.75239	9.41174	9.17892	9.55387	8.74201	8.4091	8.53664	7.6302
tr|Q3UUW5|Q3UUW5_MOUSE	Ccnh	Cyclin-H OS=Mus musculus OX=10090 GN=Ccnh PE=1 SV=1	7854	3	C	UR	9.29383	9.41962	9.53651	9.05056	8.58946	9.16195	8.72374	8.50766	9.05622	9.63271	9.02774
tr|Q3U3M5|Q3U3M5_MOUSE	Ccnk	Cyclin-K OS=Mus musculus OX=10090 GN=Ccnk PE=1 SV=1	6912	3	C	UR	8.24403	8.51331	8.93623	8.50419	9.85863	8.54133	9.39668	7.78237	10.0078	9.63333	10.5821
sp|Q9QWV9|CCNT1_MOUSE	Ccnt1	Cyclin-T1 OS=Mus musculus OX=10090 GN=Ccnt1 PE=1 SV=3	7608	4	C	UR	8.3675	9.06152	9.13243	9.1921	9.22031	9.13828	9.08591	8.97566	8.98829	9.46064	9.37736
sp|Q8BGU5|CCNY_MOUSE	Ccny	Cyclin-Y OS=Mus musculus OX=10090 GN=Ccny PE=1 SV=1	7387	5	C	UR	9.09462	9.12475	8.71298	9.1972	9.10529	9.45732	9.00552	9.61684	8.85684	8.71388	9.11478
tr|D3YUJ3|D3YUJ3_MOUSE	Ccnyl1	Cyclin Y-like 1 OS=Mus musculus OX=10090 GN=Ccnyl1 PE=1 SV=1	7387	2	C	UR	9.69466	9.20536	8.57462	9.79154	8.18011	9.48884	8.04262	10.4294	9.00389	9.17347	8.41548
sp|Q7TSH4|CP110_MOUSE	Ccp110	Centriolar coiled-coil protein of 110 kDa OS=Mus musculus OX=10090 GN=Ccp110 PE=1 SV=1	7083	5	C	UR	8.54213	9.78852	9.37782	9.07431	9.38809	8.72912	8.25845	8.96866	8.9161	9.70549	9.2513
tr|D3Z7R9|D3Z7R9_MOUSE	Ccpg1	Cell cycle progression 1, isoform CRA_d OS=Mus musculus OX=10090 GN=Ccpg1 PE=1 SV=1	5128	4	C	UR	8.77459	8.50102	9.9392	9.29458	8.12731	9.83069	9.17482	9.88705	9.27903	9.63589	7.55582
sp|Q9WU84|CCS_MOUSE	Ccs	Copper chaperone for superoxide dismutase OS=Mus musculus OX=10090 GN=Ccs PE=1 SV=1	7571	2	C	UR	9.57296	7.56719	10.2715	8.33167	9.82308	7.96973	10.0125	8.74091	9.4867	8.38207	9.84161
sp|Q8QZT2|CCSAP_MOUSE	Ccsap	Centriole, cilia and spindle-associated protein OS=Mus musculus OX=10090 GN=Ccsap PE=1 SV=1	6575	3	C	UR	9.13834	8.79112	8.59856	8.84301	9.36823	8.96397	8.76589	8.54801	9.24835	9.20088	10.5336
sp|Q8C0C4|CCSE1_MOUSE	Ccser1	Serine-rich coiled-coil domain-containing protein 1 OS=Mus musculus OX=10090 GN=Ccser1 PE=2 SV=2	30	1	C	UR	8.82431	8.29661	10.1239	7.92344	9.00993	7.68294	10.621	8.07302	10.5906	8.67638	10.1778
sp|Q3UHI0|CCSE2_MOUSE	Ccser2	Serine-rich coiled-coil domain-containing protein 2 OS=Mus musculus OX=10090 GN=Ccser2 PE=1 SV=1	1020	3	C	UR	9.95217	9.65937	8.91985	7.85421	9.72575	9.16468	9.0593	9.51593	7.87085	10.1156	8.16232
sp|Q6RUT7|CSMT1_MOUSE	Ccsmst1	Protein CCSMST1 OS=Mus musculus OX=10090 GN=Ccsmst1 PE=1 SV=1	7634	5	C	UR	9.13049	8.71878	8.26783	7.4855	9.1052	10.7332	11.1539	11.8395	8.3467	8.04303	7.17591
sp|P80314|TCPB_MOUSE	Cct2	T-complex protein 1 subunit beta OS=Mus musculus OX=10090 GN=Cct2 PE=1 SV=4	257	87	C	UR	9.09066	8.7198	8.99201	8.74086	9.23076	9.13795	9.29917	8.62015	9.22402	9.19532	9.74929
sp|P80318|TCPG_MOUSE	Cct3	T-complex protein 1 subunit gamma OS=Mus musculus OX=10090 GN=Cct3 PE=1 SV=1	690	53	C	UR	8.94442	8.77494	9.31233	9.0299	9.12754	9.09984	9.40788	9.01006	9.1899	9.19788	8.90533
sp|P80315|TCPD_MOUSE	Cct4	T-complex protein 1 subunit delta OS=Mus musculus OX=10090 GN=Cct4 PE=1 SV=3	1220	51	C	UR	8.68766	8.99667	9.03283	9.28068	9.29682	9.09415	9.429	8.47945	8.93448	9.27471	9.49354
sp|P80316|TCPE_MOUSE	Cct5	T-complex protein 1 subunit epsilon OS=Mus musculus OX=10090 GN=Cct5 PE=1 SV=1	1220	60	C	UR	8.94773	9.44314	9.01423	9.49029	9.05183	9.14025	9.03516	8.84369	8.77992	9.40962	8.84415
sp|P80317|TCPZ_MOUSE	Cct6a	T-complex protein 1 subunit zeta OS=Mus musculus OX=10090 GN=Cct6a PE=1 SV=3	1569	57	C	UR	9.16131	9.00857	9.15047	8.96478	9.05776	9.09591	9.21669	8.89085	9.16003	9.22966	9.06397
sp|P80313|TCPH_MOUSE	Cct7	T-complex protein 1 subunit eta OS=Mus musculus OX=10090 GN=Cct7 PE=1 SV=1	1816	76	C	UR	9.05918	9.10734	9.20409	9.38079	9.05907	9.03516	9.01831	8.78137	9.05067	9.26653	9.03748
sp|P42932|TCPQ_MOUSE	Cct8	T-complex protein 1 subunit theta OS=Mus musculus OX=10090 GN=Cct8 PE=1 SV=3	1665	77	C	UR	9.03577	8.98115	9.39864	9.10432	8.81221	8.85336	8.94409	8.74078	9.26999	9.35006	9.50964
sp|Q8C1Y8|CCZ1_MOUSE	Ccz1	Vacuolar fusion protein CCZ1 homolog OS=Mus musculus OX=10090 GN=Ccz1 PE=1 SV=1	739	13	C	UR	9.20511	8.87514	8.83894	9.1657	8.73007	9.31278	8.94386	9.71069	9.4673	8.82023	8.93018
sp|Q8R422|CD109_MOUSE	Cd109	CD109 antigen OS=Mus musculus OX=10090 GN=Cd109 PE=1 SV=1	977	4	C	UR	8.08239	8.71091	8.56682	9.55786	9.71818	10.3094	9.19977	9.55834	9.35114	9.50879	7.43634
sp|P10810|CD14_MOUSE	Cd14	Monocyte differentiation antigen CD14 OS=Mus musculus OX=10090 GN=Cd14 PE=1 SV=1	7964	1	C	UR	8.17482	8.72332	9.73159	10.0327	7.82151	9.07381	9.52354	10.4144	9.94441	8.68645	7.87355
sp|P11610|CD1D2_MOUSE	Cd1d2	Antigen-presenting glycoprotein CD1d2 OS=Mus musculus OX=10090 GN=Cd1d2 PE=1 SV=2	7247	1	C	UR	8.86631	7.76816	8.19696	9.06303	9.52078	10.2147	10.4069	8.55138	10.1344	8.67161	8.60582
sp|O54901|OX2G_MOUSE	Cd200	OX-2 membrane glycoprotein OS=Mus musculus OX=10090 GN=Cd200 PE=1 SV=1	2141	13	C	UR	8.91844	8.4129	10.2868	8.4015	8.74278	8.8766	9.55106	9.16729	9.68607	8.85359	9.10298
sp|Q91V98|CD248_MOUSE	Cd248	Endosialin OS=Mus musculus OX=10090 GN=Cd248 PE=1 SV=1	6282	1	C	UR	8.33731	12.5288	8.49242	8.65455	8.28865	9.23334	11.6365	8.45685	9.57738	7.10985	7.68428
sp|Q9JLQ0|CD2AP_MOUSE	Cd2ap	CD2-associated protein OS=Mus musculus OX=10090 GN=Cd2ap PE=1 SV=3	5656	13	C	UR	8.77912	8.7333	9.77269	8.84828	9.83064	8.7298	9.15971	8.01691	9.09031	9.5081	9.53114
sp|Q9CWK3|CD2B2_MOUSE	Cd2bp2	CD2 antigen cytoplasmic tail-binding protein 2 OS=Mus musculus OX=10090 GN=Cd2bp2 PE=1 SV=1	5070	4	C	UR	9.80826	8.60874	9.86597	8.50465	9.34947	8.56666	9.17735	8.90232	9.62482	8.88299	8.70877
sp|Q9Z1P5|CD320_MOUSE	Cd320	CD320 antigen OS=Mus musculus OX=10090 GN=Cd320 PE=2 SV=1	875	1	C	UR	8.50187	10.0751	9.18259	9.81006	10.0025	8.8064	8.16589	7.73399	7.77703	9.61623	10.3284
sp|Q64314|CD34_MOUSE	Cd34	Hematopoietic progenitor cell antigen CD34 OS=Mus musculus OX=10090 GN=Cd34 PE=1 SV=1	5322	1	C	UR	8.30487	10.2251	6.31388	11.9768	11.7579	8.77247	9.45521	5.54241	8.9484	8.35699	10.346
sp|Q08857|CD36_MOUSE	Cd36	Platelet glycoprotein 4 OS=Mus musculus OX=10090 GN=Cd36 PE=1 SV=2	6122	2	C	UR	8.26806	7.50054	10.167	8.75108	9.2595	9.22526	9.38473	10.3507	9.60975	8.85202	8.63141
sp|P56528|CD38_MOUSE	Cd38	ADP-ribosyl cyclase/cyclic ADP-ribose hydrolase 1 OS=Mus musculus OX=10090 GN=Cd38 PE=1 SV=2	6557	3	C	UR	9.79406	8.14064	8.71939	9.66418	9.09867	9.37892	8.54174	9.6925	9.95487	8.54071	8.47433
sp|Q76KJ5|RPA34_MOUSE	Cd3eap	DNA-directed RNA polymerase I subunit RPA34 OS=Mus musculus OX=10090 GN=Cd3eap PE=1 SV=2	7683	1	C	UR	8.67572	10.2037	9.71303	9.53494	10.4173	8.3675	10.4094	9.14875	8.06833	6.4045	9.05683
tr|A2APM2|A2APM2_MOUSE	Cd44	CD44 antigen OS=Mus musculus OX=10090 GN=Cd44 PE=1 SV=1	6913	4	C	UR	11.4787	10.5578	8.65334	9.51574	9.39485	7.45982	8.29091	10.0795	8.81168	7.83489	7.9227
tr|A0A2R8W6P0|A0A2R8W6P0_MOUSE	Cd47	Leukocyte surface antigen CD47 OS=Mus musculus OX=10090 GN=Cd47 PE=1 SV=1	3237	12	C	UR	9.46911	8.31456	9.44875	8.60875	9.23996	8.97855	9.73673	9.06858	9.63576	8.45823	9.04103
sp|Q61475|DAF1_MOUSE	Cd55	Complement decay-accelerating factor, GPI-anchored OS=Mus musculus OX=10090 GN=Cd55 PE=1 SV=2	3070	6	C	UR	9.99322	10.2529	9.12523	9.19324	8.66885	7.974	8.90646	10.4138	8.90594	8.13656	8.4298
sp|P35762|CD81_MOUSE	Cd81	CD81 antigen OS=Mus musculus OX=10090 GN=Cd81 PE=1 SV=2	6625	13	C	UR	8.5556	8.19063	9.80407	7.39964	8.99997	9.55474	10.2042	9.41884	9.89007	8.76054	9.22174
sp|O88324|CD83_MOUSE	Cd83	CD83 antigen OS=Mus musculus OX=10090 GN=Cd83 PE=2 SV=1	5750	3	C	UR	6.88503	9.86381	10.4042	8.89748	9.41583	10.0891	8.71601	9.21425	8.86436	8.78756	8.86232
sp|P40240|CD9_MOUSE	Cd9	CD9 antigen OS=Mus musculus OX=10090 GN=Cd9 PE=1 SV=2	1797	8	C	UR	8.87681	9.32747	8.34179	8.56831	9.5631	9.95549	9.53926	8.74209	8.61635	9.21656	9.25276
sp|O89103|C1QR1_MOUSE	Cd93	Complement component C1q receptor OS=Mus musculus OX=10090 GN=Cd93 PE=1 SV=1	5245	5	C	UR	9.85999	10.9897	8.22254	8.96982	9.11337	8.20953	9.6481	10.0951	8.60515	7.32886	8.95779
sp|Q8VCN6|CD99_MOUSE	Cd99	CD99 antigen OS=Mus musculus OX=10090 GN=Cd99 PE=1 SV=1	6914	3	C	UR	9.78389	10.4755	10.2145	8.8257	9.20726	7.56896	8.83837	9.54238	9.42551	6.38808	9.72978
sp|Q8BIF0|C99L2_MOUSE	Cd99l2	CD99 antigen-like protein 2 OS=Mus musculus OX=10090 GN=Cd99l2 PE=1 SV=1	4363	3	C	UR	10.2617	6.75419	11.0864	6.1414	11.3171	6.30552	12.1904	5.80497	11.8409	6.30931	11.9881
sp|P56389|CDD_MOUSE	Cda	Cytidine deaminase OS=Mus musculus OX=10090 GN=Cda PE=1 SV=2	1737	8	C	UR	9.16455	8.19836	9.25404	9.08976	8.91611	10.2658	9.2177	8.81443	9.55195	9.13679	8.39048
tr|G3UW39|G3UW39_MOUSE	Cdadc1	Cytidine and dCMP deaminase domain-containing protein 1 OS=Mus musculus OX=10090 GN=Cdadc1 PE=1 SV=1	6109	2	C	UR	7.91843	8.73623	8.09053	8.76191	9.22247	8.08632	10.4984	9.00694	9.65002	9.23336	10.7954
sp|Q8CII2|CD123_MOUSE	Cdc123	Cell division cycle protein 123 homolog OS=Mus musculus OX=10090 GN=Cdc123 PE=1 SV=2	4143	6	C	UR	9.2595	9.6321	8.67276	8.88915	9.0278	9.4549	9.16275	9.4213	8.56004	9.40062	8.51908
sp|Q8R349|CDC16_MOUSE	Cdc16	Cell division cycle protein 16 homolog OS=Mus musculus OX=10090 GN=Cdc16 PE=1 SV=1	3849	12	C	UR	8.88515	9.46249	9.32898	10.0308	8.24066	9.15386	8.71626	9.5806	8.70661	9.85973	8.03482
sp|Q8BGZ4|CDC23_MOUSE	Cdc23	Cell division cycle protein 23 homolog OS=Mus musculus OX=10090 GN=Cdc23 PE=1 SV=2	3434	14	C	UR	9.24304	8.63308	9.43895	9.1828	8.07258	9.15905	8.93448	9.37187	9.77323	9.21049	8.98044
sp|Q99JP4|CDC26_MOUSE	Cdc26	Anaphase-promoting complex subunit CDC26 OS=Mus musculus OX=10090 GN=Cdc26 PE=1 SV=1	6976	1	C	UR	10.0124	10.1622	8.11636	10.5205	9.89466	8.62831	8.30359	8.15071	8.33107	9.20814	8.67204
sp|A2A6Q5|CDC27_MOUSE	Cdc27	Cell division cycle protein 27 homolog OS=Mus musculus OX=10090 GN=Cdc27 PE=1 SV=1	4780	7	C	UR	8.75564	8.12091	9.76906	8.71764	8.82515	9.32094	9.11345	8.87575	10.0758	8.99441	9.43122
tr|A0A140T8I4|A0A140T8I4_MOUSE	Cdc34b	Cell division cycle 34B OS=Mus musculus OX=10090 GN=Cdc34b PE=3 SV=1	2736	1	C	UR	8.37675	11.4442	8.00399	10.4304	8.68158	10.2267	8.14781	10.5382	7.43781	9.41775	7.29479
sp|Q61081|CDC37_MOUSE	Cdc37	Hsp90 co-chaperone Cdc37 OS=Mus musculus OX=10090 GN=Cdc37 PE=1 SV=1	4829	15	C	UR	9.55341	8.72253	9.92197	8.76751	9.79652	8.0001	9.53443	8.20824	9.43475	8.69239	9.36814
tr|A0A1L1STC0|A0A1L1STC0_MOUSE	Cdc37	Hsp90 co-chaperone Cdc37 (Fragment) OS=Mus musculus OX=10090 GN=Cdc37 PE=1 SV=1	4829	1	C	UR	8.73142	10.6995	8.39065	8.9298	7.99937	10.2735	9.36243	8.01347	8.51282	9.32842	9.75865
sp|Q9CZP7|CD37L_MOUSE	Cdc37l1	Hsp90 co-chaperone Cdc37-like 1 OS=Mus musculus OX=10090 GN=Cdc37l1 PE=1 SV=1	988	4	C	UR	9.46017	8.95559	10.0911	8.17962	9.62025	8.03479	9.34512	8.34501	9.77755	8.73119	9.45964
sp|Q9DC48|PRP17_MOUSE	Cdc40	Pre-mRNA-processing factor 17 OS=Mus musculus OX=10090 GN=Cdc40 PE=2 SV=1	4255	13	C	UR	9.23102	9.19208	9.06849	8.84547	9.09372	8.97057	8.73904	8.38	9.11593	9.65932	9.70435
sp|P60766|CDC42_MOUSE	Cdc42	Cell division control protein 42 homolog OS=Mus musculus OX=10090 GN=Cdc42 PE=1 SV=2	1957	24	C	UR	8.54671	9.37973	9.12801	9.34691	9.02036	9.34733	9.06598	9.66978	8.98779	9.11337	8.39402
tr|A0A1D5RLQ9|A0A1D5RLQ9_MOUSE	Cdc42bpa	Non-specific serine/threonine protein kinase OS=Mus musculus OX=10090 GN=Cdc42bpa PE=1 SV=1	2278	37	C	UR	9.26135	9.3613	9.38017	9.06291	9.0684	8.83622	8.80178	9.01398	8.97288	9.30873	8.93227
sp|Q7TT50|MRCKB_MOUSE	Cdc42bpb	Serine/threonine-protein kinase MRCK beta OS=Mus musculus OX=10090 GN=Cdc42bpb PE=1 SV=2	2278	59	C	UR	9.17381	9.24219	9.07709	9.25109	9.00832	8.95955	8.7381	8.98023	8.96551	9.31234	9.29177
sp|Q80UW5|MRCKG_MOUSE	Cdc42bpg	Serine/threonine-protein kinase MRCK gamma OS=Mus musculus OX=10090 GN=Cdc42bpg PE=1 SV=2	2278	2	C	UR	9.61954	9.69191	8.58597	8.8298	10.3223	8.85878	7.85882	7.58504	8.63332	9.20408	10.8104
sp|Q91W92|BORG5_MOUSE	Cdc42ep1	Cdc42 effector protein 1 OS=Mus musculus OX=10090 GN=Cdc42ep1 PE=1 SV=1	5590	5	C	UR	10.1447	8.59866	9.40985	9.00459	8.9427	9.62054	8.57046	9.31263	9.46787	9.18188	7.74613
sp|Q8JZX9|BORG1_MOUSE	Cdc42ep2	Cdc42 effector protein 2 OS=Mus musculus OX=10090 GN=Cdc42ep2 PE=1 SV=1	5901	1	C	UR	9.60286	8.64125	7.66813	7.6952	11.1921	10.4587	9.98336	9.62172	8.72665	9.45125	6.95881
sp|Q9JM96|BORG4_MOUSE	Cdc42ep4	Cdc42 effector protein 4 OS=Mus musculus OX=10090 GN=Cdc42ep4 PE=1 SV=1	825	8	C	UR	9.42867	8.58351	9.759	8.60798	10.3703	8.40337	9.47704	7.65106	9.11297	8.66623	9.93989
sp|Q8BGH7|C42S2_MOUSE	Cdc42se2	CDC42 small effector protein 2 OS=Mus musculus OX=10090 GN=Cdc42se2 PE=1 SV=1	6324	1	C	UR	7.56686	12.7595	7.09873	11.0208	7.8649	10.4892	8.60188	11.461	6.35402	10.0693	6.7138
sp|Q6A068|CDC5L_MOUSE	Cdc5l	Cell division cycle 5-like protein OS=Mus musculus OX=10090 GN=Cdc5l PE=1 SV=2	4658	25	C	UR	8.65564	9.63113	8.76666	8.82832	9.45787	9.04892	9.03848	9.26196	8.34271	9.43952	9.52879
sp|Q8JZM7|CDC73_MOUSE	Cdc73	Parafibromin OS=Mus musculus OX=10090 GN=Cdc73 PE=1 SV=1	89	9	C	UR	8.72962	8.43457	9.0286	9.10017	8.9374	9.36321	9.04439	9.38493	9.40047	9.62757	8.94908
sp|P70408|CAD10_MOUSE	Cdh10	Cadherin-10 OS=Mus musculus OX=10090 GN=Cdh10 PE=1 SV=3	869	6	C	UR	9.31134	9.60716	9.11241	9.04405	8.83592	9.26743	8.90779	9.41729	9.20142	8.75384	8.54135
sp|P55288|CAD11_MOUSE	Cdh11	Cadherin-11 OS=Mus musculus OX=10090 GN=Cdh11 PE=1 SV=1	2334	17	C	UR	9.25268	10.0111	8.94528	9.48448	8.93304	8.6997	8.64935	9.65411	8.7613	8.9863	8.62266
sp|Q5RJH3|CAD12_MOUSE	Cdh12	Cadherin-12 OS=Mus musculus OX=10090 GN=Cdh12 PE=2 SV=1	5597	2	C	UR	9.03884	10.6941	8.15062	9.65966	11.3121	7.39459	8.12938	6.82115	9.01529	8.67356	11.1107
sp|Q9WTR5|CAD13_MOUSE	Cdh13	Cadherin-13 OS=Mus musculus OX=10090 GN=Cdh13 PE=1 SV=2	586	27	C	UR	8.92847	8.72513	9.47484	8.84336	9.69117	8.97814	8.94394	7.94224	9.40378	9.07462	9.99432
sp|P33146|CAD15_MOUSE	Cdh15	Cadherin-15 OS=Mus musculus OX=10090 GN=Cdh15 PE=1 SV=3	949	1	C	UR	9.70836	8.79814	7.70145	9.64591	9.41183	10.4606	9.18679	8.38008	8.8693	8.94463	8.89296
tr|E9Q9Q6|E9Q9Q6_MOUSE	Cdh18	Cadherin 18 OS=Mus musculus OX=10090 GN=Cdh18 PE=1 SV=1	5525	12	C	UR	8.87488	8.51802	10.198	8.68583	8.73421	9.10174	9.14902	8.82323	9.63361	9.20628	9.07514
sp|P15116|CADH2_MOUSE	Cdh2	Cadherin-2 OS=Mus musculus OX=10090 GN=Cdh2 PE=1 SV=2	4635	27	C	UR	8.8137	8.54373	9.86251	8.83769	8.90618	9.14023	9.2077	9.05179	9.61703	9.35424	8.66519
sp|Q9Z0M3|CAD20_MOUSE	Cdh20	Cadherin-20 OS=Mus musculus OX=10090 GN=Cdh20 PE=2 SV=1	4645	5	C	UR	9.35875	9.45775	8.765	8.68668	9.3042	9.08474	8.7129	9.14899	9.05811	9.38984	9.03305
sp|Q9WTP5|CAD22_MOUSE	Cdh22	Cadherin-22 OS=Mus musculus OX=10090 GN=Cdh22 PE=1 SV=2	6432	3	C	UR	8.64159	8.9128	8.6255	8.76897	9.15442	8.5603	9.14998	10.6612	9.00004	9.54837	8.97688
sp|Q99PF4|CAD23_MOUSE	Cdh23	Cadherin-23 OS=Mus musculus OX=10090 GN=Cdh23 PE=1 SV=2	4688	7	C	UR	9.02195	9.78136	8.74891	9.1119	9.27038	9.20951	8.98646	8.6813	8.45526	8.83138	9.90159
sp|Q6PFX6|CAD24_MOUSE	Cdh24	Cadherin-24 OS=Mus musculus OX=10090 GN=Cdh24 PE=2 SV=1	2880	1	C	UR	8.36655	9.23501	9.14688	8.93235	9.38863	8.29458	9.16744	8.04983	9.90533	9.88949	9.62391
sp|P39038|CADH4_MOUSE	Cdh4	Cadherin-4 OS=Mus musculus OX=10090 GN=Cdh4 PE=2 SV=1	1498	13	C	UR	9.01771	8.08811	9.81719	8.49722	9.55321	8.65488	9.60155	8.16767	9.63322	9.18383	9.78541
sp|P55284|CADH5_MOUSE	Cdh5	Cadherin-5 OS=Mus musculus OX=10090 GN=Cdh5 PE=1 SV=2	2496	8	C	UR	9.71773	9.05698	8.68896	9.27839	9.73896	8.77512	10.2621	10.7017	9.1645	7.19093	7.42462
sp|P97326|CADH6_MOUSE	Cdh6	Cadherin-6 OS=Mus musculus OX=10090 GN=Cdh6 PE=1 SV=2	869	9	C	UR	10.5369	9.13971	9.39055	8.59964	9.23782	7.6089	8.64504	8.50157	9.97244	8.41607	9.95137
sp|Q8BM92|CADH7_MOUSE	Cdh7	Cadherin-7 OS=Mus musculus OX=10090 GN=Cdh7 PE=1 SV=1	4645	6	C	UR	8.95405	9.71978	9.35208	8.87259	9.2591	8.97345	8.52846	8.95198	8.74422	9.29317	9.35112
sp|P97291|CADH8_MOUSE	Cdh8	Cadherin-8 OS=Mus musculus OX=10090 GN=Cdh8 PE=1 SV=2	4284	8	C	UR	9.98554	10.7107	9.08137	8.55204	8.44253	7.86967	8.50988	10.2659	9.0703	8.22157	9.29048
tr|F8WHU6|F8WHU6_MOUSE	Cdh9	Cadherin-9 OS=Mus musculus OX=10090 GN=Cdh9 PE=1 SV=1	869	6	C	UR	8.83659	9.08195	9.35753	8.84694	8.87043	9.73515	8.92094	8.92068	9.25529	9.47917	8.69533
sp|Q8VDP6|CDIPT_MOUSE	Cdipt	CDP-diacylglycerol--inositol 3-phosphatidyltransferase OS=Mus musculus OX=10090 GN=Cdipt PE=1 SV=1	7377	5	C	UR	9.05961	9.18141	7.94178	8.80635	8.43739	9.8965	8.69992	9.65585	8.85779	8.73742	10.726
sp|P24788|CD11B_MOUSE	Cdk11b	Cyclin-dependent kinase 11B OS=Mus musculus OX=10090 GN=Cdk11b PE=1 SV=2	2623	9	C	UR	9.23626	9.33423	9.42471	8.84034	9.15065	8.74914	8.8134	8.56011	8.54485	9.55205	9.79427
sp|Q14AX6|CDK12_MOUSE	Cdk12	Cyclin-dependent kinase 12 OS=Mus musculus OX=10090 GN=Cdk12 PE=1 SV=2	2591	2	C	UR	9.30583	9.15035	9.52925	8.73823	9.0788	8.29623	9.13954	9.47249	9.19078	9.45967	8.63883
sp|Q69ZA1|CDK13_MOUSE	Cdk13	Cyclin-dependent kinase 13 OS=Mus musculus OX=10090 GN=Cdk13 PE=1 SV=3	2591	11	C	UR	9.39665	9.24939	9.44641	8.96054	9.23391	8.48906	8.42505	8.22143	9.16752	9.91661	9.49343
sp|O35495|CDK14_MOUSE	Cdk14	Cyclin-dependent kinase 14 OS=Mus musculus OX=10090 GN=Cdk14 PE=1 SV=2	2591	7	C	UR	9.75275	9.12132	8.83733	8.57775	9.48115	8.82965	9.56696	8.81934	9.73598	7.94314	9.33464
sp|Q04735|CDK16_MOUSE	Cdk16	Cyclin-dependent kinase 16 OS=Mus musculus OX=10090 GN=Cdk16 PE=1 SV=1	2591	7	C	UR	9.10517	10.1356	9.00726	9.15534	8.7134	8.77258	8.45482	9.54865	8.42085	9.9495	8.73678
sp|Q8K0D0|CDK17_MOUSE	Cdk17	Cyclin-dependent kinase 17 OS=Mus musculus OX=10090 GN=Cdk17 PE=1 SV=2	2591	9	C	UR	9.22305	8.73666	9.04327	8.96362	9.06129	8.69328	9.27326	8.87393	9.68199	8.93051	9.51913
sp|Q04899|CDK18_MOUSE	Cdk18	Cyclin-dependent kinase 18 OS=Mus musculus OX=10090 GN=Cdk18 PE=1 SV=1	2591	8	C	UR	9.56913	8.01806	9.33024	9.22746	8.27702	9.5906	8.56739	8.9756	9.48152	9.70721	9.25577
sp|Q8BWD8|CDK19_MOUSE	Cdk19	Cyclin-dependent kinase 19 OS=Mus musculus OX=10090 GN=Cdk19 PE=2 SV=1	5604	1	C	UR	10.0775	8.61037	9.54579	7.0696	9.97782	8.09506	10.8095	10.3269	8.22882	8.42322	8.8354
sp|P97377|CDK2_MOUSE	Cdk2	Cyclin-dependent kinase 2 OS=Mus musculus OX=10090 GN=Cdk2 PE=1 SV=2	2591	3	C	UR	9.27374	9.87083	7.09916	10.1353	9.0794	10.1067	9.65654	8.84534	8.73027	8.54974	8.65296
sp|O35207|CDKA1_MOUSE	Cdk2ap1	Cyclin-dependent kinase 2-associated protein 1 OS=Mus musculus OX=10090 GN=Cdk2ap1 PE=1 SV=2	7590	2	C	UR	8.92081	9.25063	8.78791	8.91192	9.559	8.67875	9.06756	8.23569	9.30105	9.41849	9.86818
sp|P30285|CDK4_MOUSE	Cdk4	Cyclin-dependent kinase 4 OS=Mus musculus OX=10090 GN=Cdk4 PE=1 SV=1	2591	1	C	UR	8.55493	9.94551	7.73944	9.973	8.03654	10.6672	8.61955	10.1305	7.50154	10.8598	7.97197
sp|P49615|CDK5_MOUSE	Cdk5	Cyclin-dependent-like kinase 5 OS=Mus musculus OX=10090 GN=Cdk5 PE=1 SV=1	2591	24	C	UR	9.07423	8.82824	9.68674	8.73606	8.6867	8.94999	9.17912	9.55002	9.39316	9.11357	8.80218
sp|P61809|CD5R1_MOUSE	Cdk5r1	Cyclin-dependent kinase 5 activator 1 OS=Mus musculus OX=10090 GN=Cdk5r1 PE=1 SV=1	3122	3	C	UR	8.50691	9.27104	8.67349	8.29612	8.78372	9.58554	9.30342	9.28878	8.76607	9.63473	9.89017
sp|O35926|CD5R2_MOUSE	Cdk5r2	Cyclin-dependent kinase 5 activator 2 OS=Mus musculus OX=10090 GN=Cdk5r2 PE=1 SV=2	5445	2	C	UR	8.94312	9.21539	7.49398	9.33143	8.21005	10.4052	9.27295	10.4098	8.56896	9.10046	9.04868
sp|Q8BTW8|CK5P1_MOUSE	Cdk5rap1	CDK5 regulatory subunit-associated protein 1 OS=Mus musculus OX=10090 GN=Cdk5rap1 PE=2 SV=2	6997	4	C	UR	8.62026	8.72066	8.68114	8.7597	8.61905	9.05898	9.72511	8.85291	9.32719	9.64785	9.98714
sp|Q8K389|CK5P2_MOUSE	Cdk5rap2	CDK5 regulatory subunit-associated protein 2 OS=Mus musculus OX=10090 GN=Cdk5rap2 PE=1 SV=3	4085	2	C	UR	8.59862	7.89831	10.8462	9.17623	8.15434	8.93206	8.97062	10.0304	10.6844	9.38248	7.32628
sp|Q99LM2|CK5P3_MOUSE	Cdk5rap3	CDK5 regulatory subunit-associated protein 3 OS=Mus musculus OX=10090 GN=Cdk5rap3 PE=1 SV=1	4565	20	C	UR	8.88597	9.03165	9.20374	8.97429	9.14833	8.79176	9.74674	9.09965	8.89762	9.37858	8.84167
sp|Q03147|CDK7_MOUSE	Cdk7	Cyclin-dependent kinase 7 OS=Mus musculus OX=10090 GN=Cdk7 PE=1 SV=2	6981	3	C	UR	9.01449	9.01613	10.0759	9.82021	8.21615	8.74825	9.32461	9.34385	9.99351	9.02967	7.41728
sp|Q99J95|CDK9_MOUSE	Cdk9	Cyclin-dependent kinase 9 OS=Mus musculus OX=10090 GN=Cdk9 PE=1 SV=1	2591	4	C	UR	8.2731	8.7022	8.98676	9.5464	8.78738	9.47426	9.24804	9.56121	9.11586	9.56104	8.74376
sp|Q91WE6|CDKAL_MOUSE	Cdkal1	Threonylcarbamoyladenosine tRNA methylthiotransferase OS=Mus musculus OX=10090 GN=Cdkal1 PE=2 SV=1	4275	8	C	UR	8.85297	8.7174	8.9247	9.42151	9.16275	9.12493	9.47583	9.17794	9.52499	8.7561	8.86089
tr|A0A0G2JGW6|A0A0G2JGW6_MOUSE	Cdkl5	Cyclin-dependent kinase-like 5 OS=Mus musculus OX=10090 GN=Cdkl5 PE=1 SV=1	2591	7	C	UR	9.18856	8.85803	9.78237	9.07769	8.27355	8.73124	8.78914	9.98521	9.34654	9.15955	8.80813
sp|Q8BI72|CARF_MOUSE	Cdkn2aip	CDKN2A-interacting protein OS=Mus musculus OX=10090 GN=Cdkn2aip PE=1 SV=1	7419	8	C	UR	8.75274	8.86015	9.39353	9.00632	9.40901	9.02993	9.2943	8.95313	9.26732	9.42294	8.61063
sp|Q9D211|C2AIL_MOUSE	Cdkn2aipnl	CDKN2AIP N-terminal-like protein OS=Mus musculus OX=10090 GN=Cdkn2aipnl PE=3 SV=1	7529	2	C	UR	8.78128	7.96663	9.25421	6.89638	11.1903	9.43431	10.8435	9.37128	8.48749	8.66026	9.11432
sp|A2A6T1|CDR2L_MOUSE	Cdr2l	Cerebellar degeneration-related protein 2-like OS=Mus musculus OX=10090 GN=Cdr2l PE=1 SV=1	7697	1	C	UR	8.65413	10.4421	7.92716	9.49749	10.5344	10.1042	7.56184	8.73911	7.5003	10.8897	8.14944
sp|P98191|CDS1_MOUSE	Cds1	Phosphatidate cytidylyltransferase 1 OS=Mus musculus OX=10090 GN=Cds1 PE=1 SV=2	1174	3	C	UR	8.43706	8.55592	8.17478	9.26425	8.21362	9.62189	9.88847	11.5903	9.45775	7.97929	8.81672
sp|Q99L43|CDS2_MOUSE	Cds2	Phosphatidate cytidylyltransferase 2 OS=Mus musculus OX=10090 GN=Cds2 PE=1 SV=1	1174	8	C	UR	8.27314	8.91347	8.16383	8.65958	8.98651	10.8574	10.5656	10.9299	8.07908	8.05776	8.51369
sp|Q7TPC1|CDSN_MOUSE	Cdsn	Corneodesmosin OS=Mus musculus OX=10090 GN=Cdsn PE=2 SV=2	6879	1	C	UR	8.88248	12.7174	11.4383	10.832	6.11711	8.5679	7.41568	6.48733	8.01487	10.5105	9.01639
sp|Q4VAA2|CDV3_MOUSE	Cdv3	Protein CDV3 OS=Mus musculus OX=10090 GN=Cdv3 PE=1 SV=2	7496	7	C	UR	9.16073	10.044	9.21194	9.16937	9.74724	8.59013	8.61674	8.41749	8.81549	8.75803	9.46888
sp|Q9D5D8|CDYL2_MOUSE	Cdyl2	Chromodomain Y-like protein 2 OS=Mus musculus OX=10090 GN=Cdyl2 PE=1 SV=1	6355	4	C	UR	7.58317	8.28183	9.19856	8.80946	8.94771	9.15055	9.6236	10.8413	9.19899	9.50579	8.85902
sp|Q8BGC1|CE022_MOUSE	CE022	UPF0489 protein C5orf22 homolog OS=Mus musculus OX=10090 PE=1 SV=1	5476	4	C	UR	9.49046	9.10816	9.01618	8.96861	8.95725	9.28351	8.92633	9.20831	8.70297	9.29189	9.04633
sp|Q80X32|CE024_MOUSE	CE024	UPF0461 protein C5orf24 homolog OS=Mus musculus OX=10090 PE=2 SV=1	7439	4	C	UR	8.35872	8.82986	9.57611	8.92952	9.83258	8.45978	9.0952	8.22284	8.84533	9.38602	10.464
sp|Q8BR90|CE051_MOUSE	CE051	UPF0600 protein C5orf51 homolog OS=Mus musculus OX=10090 PE=1 SV=1	3736	7	C	UR	9.02607	9.0626	9.09153	8.99605	10.0742	8.66892	8.98831	8.13059	9.25421	8.89186	9.81569
tr|A0A0R4J046|A0A0R4J046_MOUSE	Cebpz	CCAAT/enhancer-binding protein zeta OS=Mus musculus OX=10090 GN=Cebpz PE=1 SV=1	2948	4	C	UR	8.90974	8.41129	8.984	8.46525	8.45781	9.26258	9.1182	9.40033	9.86048	9.19038	9.93993
sp|Q8BTE5|CEBOS_MOUSE	Cebpzos	Protein CEBPZOS OS=Mus musculus OX=10090 GN=Cebpzos PE=3 SV=2	6509	3	C	UR	9.16125	8.90538	9.46052	9.17409	8.63909	8.60324	7.70329	8.9801	9.86075	9.55608	9.95623
tr|A0A0R4J0T5|A0A0R4J0T5_MOUSE	Celf1	CUG triplet repeat, RNA binding protein 1, isoform CRA_b OS=Mus musculus OX=10090 GN=Celf1 PE=1 SV=1	299	12	C	UR	9.13257	9.03408	9.11754	9.20395	8.67797	9.07295	8.89336	9.63416	9.16103	9.35405	8.71835
tr|V9GX43|V9GX43_MOUSE	Celf2	CUGBP Elav-like family member 2 (Fragment) OS=Mus musculus OX=10090 GN=Celf2 PE=1 SV=1	299	16	C	UR	9.5968	9.95243	9.15129	9.53892	9.02553	8.18773	8.89171	9.39623	8.6292	8.975	8.65516
sp|Q8CIN6|CELF3_MOUSE	Celf3	CUGBP Elav-like family member 3 OS=Mus musculus OX=10090 GN=Celf3 PE=2 SV=1	6661	3	C	UR	8.85247	9.4748	9.13309	8.67868	8.80468	8.91418	8.87883	9.10826	8.63627	10.0883	9.43043
sp|Q7TSY6|CELF4_MOUSE	Celf4	CUGBP Elav-like family member 4 OS=Mus musculus OX=10090 GN=Celf4 PE=1 SV=2	4402	9	C	UR	8.31984	8.899	9.31787	9.10909	9.86393	9.08075	9.2066	8.27473	8.66614	9.60297	9.65909
tr|D3Z4T1|D3Z4T1_MOUSE	Celf5	CUGBP, Elav-like family member 5 OS=Mus musculus OX=10090 GN=Celf5 PE=1 SV=1	4402	3	C	UR	9.17267	9.01253	9.42737	8.49612	8.57387	8.30174	10.1162	8.2861	9.34134	9.00018	10.2719
tr|D3YU11|D3YU11_MOUSE	Celf6	CUGBP Elav-like family member 6 OS=Mus musculus OX=10090 GN=Celf6 PE=1 SV=1	4402	1	C	UR	9.26281	8.56436	10.4672	7.76662	10.3609	8.09036	10.6597	6.83515	8.51167	8.7324	10.7489
sp|O35161|CELR1_MOUSE	Celsr1	Cadherin EGF LAG seven-pass G-type receptor 1 OS=Mus musculus OX=10090 GN=Celsr1 PE=1 SV=3	6528	2	C	UR	11.639	10.0273	7.72313	5.53434	10.9741	8.86501	12.6763	10.7366	5.39858	10.0867	6.3389
tr|A2AEE7|A2AEE7_MOUSE	Celsr2	Cadherin EGF LAG seven-pass G-type receptor 2 OS=Mus musculus OX=10090 GN=Celsr2 PE=1 SV=1	1526	15	C	UR	8.96796	9.19601	8.56241	8.85824	8.89031	9.71915	9.2344	9.35866	8.78195	8.85847	9.57245
tr|A0A1L1SUG9|A0A1L1SUG9_MOUSE	Celsr3	Cadherin EGF LAG seven-pass G-type receptor 3 OS=Mus musculus OX=10090 GN=Celsr3 PE=1 SV=1	391	13	C	UR	8.66497	9.52492	8.85598	8.34261	8.94255	9.57898	9.26736	9.0661	8.95512	9.43749	9.36393
sp|Q5FWI3|CEIP2_MOUSE	Cemip2	Cell surface hyaluronidase OS=Mus musculus OX=10090 GN=Cemip2 PE=1 SV=1	1888	10	C	UR	10.3779	9.05376	7.9949	8.74308	9.84813	10.3011	9.37754	8.78311	8.71976	8.27724	8.52345
sp|Q9JKC6|CEND_MOUSE	Cend1	Cell cycle exit and neuronal differentiation protein 1 OS=Mus musculus OX=10090 GN=Cend1 PE=1 SV=1	859	11	C	UR	8.6011	10.7009	8.46529	9.42001	9.23725	8.85992	8.21202	9.8139	8.66249	9.4211	8.60604
tr|E9Q3P4|E9Q3P4_MOUSE	Cenpf	Centromere protein F OS=Mus musculus OX=10090 GN=Cenpf PE=1 SV=1	4320	2	C	UR	7.46524	9.64846	9.12801	8.92766	9.28179	10.6845	10.5888	9.43896	8.50008	7.90346	8.4331
sp|Q9CXS4|CENPV_MOUSE	Cenpv	Centromere protein V OS=Mus musculus OX=10090 GN=Cenpv PE=1 SV=2	1434	8	C	UR	9.09378	8.33487	8.16814	7.63406	9.40377	8.82203	10.9113	9.30492	9.36698	7.77878	11.1814
sp|Q80V31|CE104_MOUSE	Cep104	Centrosomal protein of 104 kDa OS=Mus musculus OX=10090 GN=Cep104 PE=1 SV=1	2281	1	C	UR	8.57262	9.81797	10.2946	8.57404	9.5518	10.0318	9.25003	8.95992	7.71446	8.9045	8.3282
tr|J3JS86|J3JS86_MOUSE	Cep112	Centrosomal protein of 112 kDa OS=Mus musculus OX=10090 GN=Cep112 PE=1 SV=2	7234	1	C	UR	7.98573	9.73744	9.20505	8.66474	9.13414	9.32685	9.13425	9.22584	9.1966	9.90548	8.48389
sp|Q7TSG1|CE120_MOUSE	Cep120	Centrosomal protein of 120 kDa OS=Mus musculus OX=10090 GN=Cep120 PE=1 SV=1	5334	3	C	UR	8.82846	8.02845	10.0886	8.80402	8.74884	8.91911	9.80065	9.69808	9.15307	9.41786	8.51283
sp|Q8BI22|CE128_MOUSE	Cep128	Centrosomal protein of 128 kDa OS=Mus musculus OX=10090 GN=Cep128 PE=1 SV=2	5359	6	C	UR	8.00171	8.73506	10.0888	8.57418	9.33541	8.77196	9.66246	7.72256	8.86283	9.76314	10.4819
sp|Q62036|CP131_MOUSE	Cep131	Centrosomal protein of 131 kDa OS=Mus musculus OX=10090 GN=Cep131 PE=1 SV=2	3117	20	C	UR	8.63161	8.95303	9.85382	8.38778	9.10961	8.74199	9.63755	8.87503	8.86241	9.7889	9.15826
sp|Q6P5D4|CP135_MOUSE	Cep135	Centrosomal protein of 135 kDa OS=Mus musculus OX=10090 GN=Cep135 PE=1 SV=1	6610	4	C	UR	8.08043	8.98884	10.0134	8.87206	9.1102	8.7852	9.24158	8.39161	8.94639	10.1918	9.3785
tr|A0A1L1SSA4|A0A1L1SSA4_MOUSE	Cep164	Centrosomal protein of 164 kDa OS=Mus musculus OX=10090 GN=Cep164 PE=1 SV=1	5103	2	C	UR	9.29061	9.22928	9.05307	8.7956	9.32205	9.41522	8.13553	8.78	8.65016	10.4616	8.86691
sp|Q6A065|CE170_MOUSE	Cep170	Centrosomal protein of 170 kDa OS=Mus musculus OX=10090 GN=Cep170 PE=1 SV=2	393	47	C	UR	8.87519	9.34698	9.49536	8.88865	9.14066	9.03669	8.75885	8.7847	8.89074	9.74164	9.04054
sp|Q80U49|C170B_MOUSE	Cep170b	Centrosomal protein of 170 kDa protein B OS=Mus musculus OX=10090 GN=Cep170b PE=1 SV=2	393	37	C	UR	8.8566	9.19417	9.38832	8.50688	9.59097	9.2453	8.62656	9.24333	8.33112	9.95189	9.06486
tr|A3KGJ7|A3KGJ7_MOUSE	Cep250	Centrosome-associated protein CEP250 OS=Mus musculus OX=10090 GN=Cep250 PE=1 SV=2	5574	3	C	UR	9.41483	8.78161	9.7153	9.08841	8.35499	9.47334	8.47423	10.0651	9.20637	9.44333	7.98254
tr|E9Q9M0|E9Q9M0_MOUSE	Cep290	Centrosomal protein of 290 kDa OS=Mus musculus OX=10090 GN=Cep290 PE=1 SV=1	7448	2	C	UR	8.44286	9.2805	10.1538	8.93456	9.36833	8.191	9.09894	8.62088	8.55221	9.97486	9.38209
tr|A0A1N9NPH8|A0A1N9NPH8_MOUSE	Cep295	Centrosomal protein of 295 kDa OS=Mus musculus OX=10090 GN=Cep295 PE=1 SV=1	7606	1	C	UR	7.89749	7.13762	7.4199	10.5712	9.76797	8.11233	10.9137	8.37056	10.103	9.86655	9.83965
sp|Q99NF3|CEP41_MOUSE	Cep41	Centrosomal protein of 41 kDa OS=Mus musculus OX=10090 GN=Cep41 PE=1 SV=1	6022	13	C	UR	8.91723	8.67902	9.75678	8.51623	9.40621	8.56071	9.49728	8.46487	9.06238	9.82686	9.31243
sp|Q8CEE0|CEP57_MOUSE	Cep57	Centrosomal protein of 57 kDa OS=Mus musculus OX=10090 GN=Cep57 PE=1 SV=2	7110	1	C	UR	8.49118	9.89028	8.63665	10.1797	9.9877	8.00487	9.97965	8.08074	8.07347	9.98017	8.69559
tr|G5E828|G5E828_MOUSE	Cep57l1	Centrosomal protein CEP57L1 OS=Mus musculus OX=10090 GN=Cep57l1 PE=1 SV=1	6291	1	C	UR	9.31737	8.44745	8.7527	8.90246	8.76834	8.93895	8.46949	9.05254	10.3128	9.67301	9.36485
sp|Q8C0D9|CEP68_MOUSE	Cep68	Centrosomal protein of 68 kDa OS=Mus musculus OX=10090 GN=Cep68 PE=1 SV=2	6256	1	C	UR	8.90517	8.77369	9.20524	9.18458	9.59147	8.40378	8.49327	9.01892	9.48501	9.39637	9.5425
tr|A0A1W2P884|A0A1W2P884_MOUSE	Cep85l	Centrosomal protein 85-like OS=Mus musculus OX=10090 GN=Cep85l PE=1 SV=1	8073	1	C	UR	9.32773	9.42194	6.8269	4.73737	9.02134	10.716	14.1871	17.5162	5.43508	9.44445	3.36588
sp|Q9CZX2|CEP89_MOUSE	Cep89	Centrosomal protein of 89 kDa OS=Mus musculus OX=10090 GN=Cep89 PE=1 SV=1	7296	1	C	UR	8.35237	9.09207	9.54272	8.46498	9.52547	8.43223	8.4075	7.94851	9.00728	11.2388	9.98809
sp|Q9CZ62|CEP97_MOUSE	Cep97	Centrosomal protein of 97 kDa OS=Mus musculus OX=10090 GN=Cep97 PE=1 SV=1	7057	4	C	UR	9.34499	8.87134	8.84352	9.06885	9.24799	8.45891	9.26938	8.72986	9.18335	9.2952	9.6866
sp|Q8BGS7|CEPT1_MOUSE	Cept1	Choline/ethanolaminephosphotransferase 1 OS=Mus musculus OX=10090 GN=Cept1 PE=1 SV=1	7049	2	C	UR	8.81589	8.69035	9.1819	8.82604	7.76906	9.3811	9.53276	12.1107	9.05115	7.62358	9.01744
sp|Q8K4Q7|CERK1_MOUSE	Cerk	Ceramide kinase OS=Mus musculus OX=10090 GN=Cerk PE=2 SV=2	5934	2	C	UR	8.97706	10.2123	8.26299	9.00789	7.60569	9.38456	8.36837	10.0965	8.9574	8.79326	10.334
sp|P27545|CERS1_MOUSE	Cers1	Ceramide synthase 1 OS=Mus musculus OX=10090 GN=Cers1 PE=1 SV=1	6994	2	C	UR	8.94417	9.38089	8.70738	8.28961	9.25829	9.43357	9.20814	9.35236	9.67795	9.04983	8.69782
sp|Q924Z4|CERS2_MOUSE	Cers2	Ceramide synthase 2 OS=Mus musculus OX=10090 GN=Cers2 PE=1 SV=1	2698	3	C	UR	9.78994	8.70208	7.3772	7.97054	11.6775	11.5315	11.1611	8.83888	7.50469	7.49241	7.95413
sp|Q9D6J1|CERS4_MOUSE	Cers4	Ceramide synthase 4 OS=Mus musculus OX=10090 GN=Cers4 PE=1 SV=1	8059	2	C	UR	8.58786	9.59494	7.43228	9.7753	8.48708	10.4608	9.52409	11.7466	8.54811	7.82956	8.01337
tr|H3BL08|H3BL08_MOUSE	Cers6	Ceramide synthase 6 OS=Mus musculus OX=10090 GN=Cers6 PE=1 SV=1	7658	2	C	UR	8.46738	8.70201	9.1423	8.71192	8.89663	9.70787	10.355	9.6012	8.71226	8.80498	8.89842
tr|D3Z5G7|D3Z5G7_MOUSE	Ces1b	Carboxylic ester hydrolase OS=Mus musculus OX=10090 GN=Ces1b PE=1 SV=1	3287	3	C	UR	9.50511	7.75776	8.71693	9.69223	10.1909	9.30527	10.3445	10.359	9.45715	7.72084	6.95028
sp|P23953|EST1C_MOUSE	Ces1c	Carboxylesterase 1C OS=Mus musculus OX=10090 GN=Ces1c PE=1 SV=4	3287	1	C	UR	10.6404	5.59218	12.2137	7.67794	10.6456	6.4642	11.9276	8.74073	12.4285	6.57782	7.09136
sp|Q8VCT4|CES1D_MOUSE	Ces1d	Carboxylesterase 1D OS=Mus musculus OX=10090 GN=Ces1d PE=1 SV=1	3287	7	C	UR	7.29929	7.72618	11.838	13.2721	12.8411	7.71724	10.9645	5.211	11.949	7.32987	3.85172
sp|Q9R1K9|CETN2_MOUSE	Cetn2	Centrin-2 OS=Mus musculus OX=10090 GN=Cetn2 PE=1 SV=1	2111	13	C	UR	8.62103	8.82376	9.10156	8.93252	9.82743	9.25628	9.74231	8.84729	8.77557	9.40857	8.66369
sp|O35648|CETN3_MOUSE	Cetn3	Centrin-3 OS=Mus musculus OX=10090 GN=Cetn3 PE=1 SV=1	2453	2	C	UR	9.27881	9.05795	8.64379	9.07454	8.88829	9.52403	9.57721	8.83454	9.19798	9.2287	8.69415
sp|Q8K4K1|CETN4_MOUSE	Cetn4	Centrin-4 OS=Mus musculus OX=10090 GN=Cetn4 PE=1 SV=1	2111	1	C	UR	8.8907	9.02369	8.02769	8.95751	9.47929	10.5501	9.00957	9.03928	8.37013	10.0922	8.55986
tr|F6YI90|F6YI90_MOUSE	Cfap126	Protein Flattop OS=Mus musculus OX=10090 GN=Cfap126 PE=1 SV=2	3465	1	C	UR	7.86587	8.98188	9.81526	7.99095	10.7282	8.7426	10.4433	6.56257	7.85335	10.5847	10.4313
sp|Q6P8Y0|CF161_MOUSE	Cfap161	Cilia- and flagella-associated protein 161 OS=Mus musculus OX=10090 GN=Cfap161 PE=1 SV=1	6225	1	C	UR	8.54721	7.85647	11.2045	8.29094	8.46395	8.82007	10.5018	7.62784	9.94824	9.93324	8.80571
sp|Q8BTU1|CFA20_MOUSE	Cfap20	Cilia- and flagella-associated protein 20 OS=Mus musculus OX=10090 GN=Cfap20 PE=1 SV=1	3459	9	C	UR	7.72578	8.62172	8.33617	9.06306	8.59765	10.5442	9.78634	9.89714	9.37219	8.9449	9.11085
sp|Q8BL95|CF298_MOUSE	Cfap298	Cilia- and flagella-associated protein 298 OS=Mus musculus OX=10090 GN=Cfap298 PE=1 SV=1	6898	2	C	UR	9.02116	8.92579	6.60238	9.07521	11.2697	9.30927	8.3401	6.20508	8.26831	8.8769	14.1061
sp|Q8CC70|CF300_MOUSE	Cfap300	Cilia- and flagella-associated protein 300 OS=Mus musculus OX=10090 GN=Cfap300 PE=2 SV=1	3442	5	C	UR	8.85702	8.10134	10.2489	9.12138	8.96887	8.94283	9.6069	8.11748	9.63821	9.69459	8.70251
sp|Q8C6E0|CFA36_MOUSE	Cfap36	Cilia- and flagella-associated protein 36 OS=Mus musculus OX=10090 GN=Cfap36 PE=1 SV=1	3556	11	C	UR	9.60672	9.05375	8.88048	8.18058	10.2904	9.06939	9.48817	8.76562	8.69275	8.62918	9.34292
sp|Q8C6G1|CF410_MOUSE	Cfap410	Cilia- and flagella-associated protein 410 OS=Mus musculus OX=10090 GN=Cfap410 PE=1 SV=1	2227	5	C	UR	8.28492	8.7901	8.79702	8.88866	8.44966	9.61977	9.68358	9.784	9.28042	9.48164	8.94022
sp|E9Q5M6|CFA44_MOUSE	Cfap44	Cilia- and flagella-associated protein 44 OS=Mus musculus OX=10090 GN=Cfap44 PE=2 SV=1	7198	1	C	UR	7.1225	7.72933	11.5443	6.6075	10.4559	8.74639	10.8763	8.63558	8.50263	10.3573	9.42233
sp|Q5F201|CFA52_MOUSE	Cfap52	Cilia- and flagella-associated protein 52 OS=Mus musculus OX=10090 GN=Cfap52 PE=1 SV=1	793	4	C	UR	8.36331	8.31588	10.2158	9.43917	7.20173	9.21967	8.82315	9.9068	9.74155	10.2563	8.51667
sp|Q9D439|CFA53_MOUSE	Cfap53	Cilia- and flagella-associated protein 53 OS=Mus musculus OX=10090 GN=Cfap53 PE=2 SV=3	6654	2	C	UR	9.97105	9.94526	8.44859	5.86306	9.69123	9.69931	12.5411	12.1962	5.66016	11.0923	4.89167
sp|Q9D180|CFA57_MOUSE	Cfap57	Cilia- and flagella-associated protein 57 OS=Mus musculus OX=10090 GN=Cfap57 PE=1 SV=3	5579	4	C	UR	7.9881	8.88394	9.60064	7.92867	9.92025	9.19096	10.2099	8.37103	8.28479	10.2993	9.32241
tr|D3YVL2|D3YVL2_MOUSE	Cfap70	Cilia and flagella-associated protein 70 OS=Mus musculus OX=10090 GN=Cfap70 PE=1 SV=2	6170	3	C	UR	7.27468	8.86281	9.6688	9.11089	8.63493	9.56789	9.53253	8.65934	8.52533	10.4621	9.70071
tr|A0A087WRI3|A0A087WRI3_MOUSE	Cfap77	Cilia and flagella-associated protein 77 OS=Mus musculus OX=10090 GN=Cfap77 PE=1 SV=1	6353	1	C	UR	7.16149	9.35795	9.82176	8.41491	8.09411	10.3929	9.9619	8.1767	8.10136	11.2109	9.30592
tr|E9Q1K1|E9Q1K1_MOUSE	Cfap97	Cilia- and flagella-associated protein 97 OS=Mus musculus OX=10090 GN=Cfap97 PE=1 SV=1	7825	1	C	UR	7.57048	9.18947	9.01645	9.29824	8.86137	10.0643	9.78611	8.76577	8.09573	10.5734	8.77871
sp|P03953|CFAD_MOUSE	Cfd	Complement factor D OS=Mus musculus OX=10090 GN=Cfd PE=1 SV=1	6235	1	C	UR	7.63891	9.33924	8.7195	10.3026	9.2399	10.8639	9.70912	11.1681	7.71012	9.03816	6.27048
sp|O88271|CFDP1_MOUSE	Cfdp1	Craniofacial development protein 1 OS=Mus musculus OX=10090 GN=Cfdp1 PE=1 SV=1	401	8	C	UR	9.0161	9.43383	9.39493	9.06724	8.46957	9.07866	9.35122	9.71183	8.8313	9.55739	8.08792
tr|E9Q8I0|E9Q8I0_MOUSE	Cfh	Complement factor H OS=Mus musculus OX=10090 GN=Cfh PE=1 SV=1	3527	17	C	UR	8.64841	8.8248	8.73448	10.129	9.6894	8.78592	10.574	10.6535	8.76527	8.12395	7.07132
sp|Q61129|CFAI_MOUSE	Cfi	Complement factor I OS=Mus musculus OX=10090 GN=Cfi PE=1 SV=3	3624	2	C	UR	8.82001	9.69212	8.44051	9.04212	10.0441	9.43152	9.23446	8.97987	8.38686	8.60734	9.32112
sp|P18760|COF1_MOUSE	Cfl1	Cofilin-1 OS=Mus musculus OX=10090 GN=Cfl1 PE=1 SV=3	3286	61	C	UR	8.73582	9.73099	8.69651	10.0355	9.55887	8.62936	9.06974	8.23095	8.64783	9.15563	9.50877
sp|P45591|COF2_MOUSE	Cfl2	Cofilin-2 OS=Mus musculus OX=10090 GN=Cfl2 PE=1 SV=1	3286	23	C	UR	9.09442	9.43243	9.36404	9.13723	8.73634	9.37935	8.85789	9.49715	8.78164	9.31329	8.40622
sp|P26361|CFTR_MOUSE	Cftr	Cystic fibrosis transmembrane conductance regulator OS=Mus musculus OX=10090 GN=Cftr PE=1 SV=2	7444	1	C	UR	8.58222	7.98187	9.14709	9.1031	8.3406	9.34742	8.69359	9.16512	10.6139	10.3683	8.65679
sp|Q91WD4|CG025_MOUSE	CG025	UPF0415 protein C7orf25 homolog OS=Mus musculus OX=10090 PE=2 SV=1	4130	8	C	UR	8.52141	8.43078	8.87115	9.82947	9.75531	9.35483	8.69566	8.30363	9.09771	9.58595	9.5541
sp|Q8BGA7|CG026_MOUSE	CG026	Uncharacterized protein C7orf26 homolog OS=Mus musculus OX=10090 PE=2 SV=1	6475	3	C	UR	8.8261	9.37065	8.17109	9.48654	8.42989	9.78765	8.84763	9.28385	9.42857	9.06025	9.30778
sp|Q3UTZ3|CG043_MOUSE	CG043	Uncharacterized protein C7orf43 homolog OS=Mus musculus OX=10090 PE=1 SV=1	2474	12	C	UR	8.75293	8.95712	8.67054	9.08763	8.71003	9.53125	9.10063	9.20002	9.24781	9.17268	9.56935
sp|Q9CXL3|CG050_MOUSE	CG050	Uncharacterized protein C7orf50 homolog OS=Mus musculus OX=10090 PE=1 SV=3	5648	6	C	UR	8.46784	9.35064	8.89881	8.77095	9.3609	9.60252	9.27749	8.90292	8.63484	9.53184	9.20126
sp|P01216|GLHA_MOUSE	Cga	Glycoprotein hormones alpha chain OS=Mus musculus OX=10090 GN=Cga PE=2 SV=1	7058	1	C	UR	9.39485	8.93609	14.7176	7.22084	12.6108	6.78012	11.0851	6.64903	7.09862	7.96411	7.54278
sp|Q8C6L5|CGAS_MOUSE	Cgas	Cyclic GMP-AMP synthase OS=Mus musculus OX=10090 GN=Cgas PE=1 SV=1	3924	1	C	UR	8.52489	8.4136	8.55608	9.20237	8.45144	10.9363	9.13282	10.967	8.54695	9.03689	8.23168
sp|Q8BHG9|CGBP1_MOUSE	Cggbp1	CGG triplet repeat-binding protein 1 OS=Mus musculus OX=10090 GN=Cggbp1 PE=1 SV=1	3037	1	C	UR	9.19818	9.23111	9.5513	9.10456	8.94771	8.71419	10.3787	8.37264	9.17338	9.07196	8.25629
sp|P59242|CING_MOUSE	Cgn	Cingulin OS=Mus musculus OX=10090 GN=Cgn PE=1 SV=1	3116	11	C	UR	8.65893	8.84676	9.59149	8.16315	9.72192	8.64279	9.19077	8.02822	9.57528	9.60047	9.98023
sp|Q6AW69|CGNL1_MOUSE	Cgnl1	Cingulin-like protein 1 OS=Mus musculus OX=10090 GN=Cgnl1 PE=1 SV=2	6181	3	C	UR	10.0694	9.26102	8.97538	10.3619	8.18432	7.33925	8.24341	8.21439	8.84182	8.07273	12.4363
sp|Q3UJP5|CH037_MOUSE	CH037	Protein C8orf37 homolog OS=Mus musculus OX=10090 PE=1 SV=1	4352	10	C	UR	8.55303	8.53585	9.20016	9.4106	9.60856	9.30409	9.56909	8.48023	8.89492	9.76414	8.67933
sp|Q8VE95|CH082_MOUSE	CH082	UPF0598 protein C8orf82 homolog OS=Mus musculus OX=10090 PE=1 SV=1	7299	2	C	UR	10.1758	8.23641	8.30691	9.41941	8.46073	9.69871	8.65176	9.41543	10.0867	9.11424	8.43392
sp|Q9CQG1|CHAC2_MOUSE	Chac2	Putative glutathione-specific gamma-glutamylcyclotransferase 2 OS=Mus musculus OX=10090 GN=Chac2 PE=1 SV=1	7329	4	C	UR	8.35122	8.90883	8.73201	9.50949	8.33886	9.41148	8.71471	10.1211	9.17809	9.79071	8.94346
sp|E9Q7T7|CHADL_MOUSE	Chadl	Chondroadherin-like protein OS=Mus musculus OX=10090 GN=Chadl PE=1 SV=1	2268	10	C	UR	8.82182	9.85149	7.72336	9.2375	9.08951	9.90273	9.07894	9.65544	8.7515	8.94129	8.94641
sp|Q8K327|CHAP1_MOUSE	Champ1	Chromosome alignment-maintaining phosphoprotein 1 OS=Mus musculus OX=10090 GN=Champ1 PE=1 SV=1	1325	19	C	UR	8.78728	8.94133	9.64847	8.83306	9.6189	8.30901	9.01091	7.99965	9.4031	9.54374	9.90454
tr|Q8BQV2|Q8BQV2_MOUSE	Chat	Choline O-acetyltransferase OS=Mus musculus OX=10090 GN=Chat PE=1 SV=1	2171	2	C	UR	8.65047	8.4063	7.36543	8.10151	7.88817	8.41248	7.39248	12.2297	8.21053	8.76045	14.5824
sp|Q9CQA6|CHCH1_MOUSE	Chchd1	Coiled-coil-helix-coiled-coil-helix domain-containing protein 1 OS=Mus musculus OX=10090 GN=Chchd1 PE=1 SV=1	5300	3	C	UR	8.99104	9.62988	8.63125	8.80052	9.24039	8.93606	9.44551	8.71719	8.36962	9.19341	10.0451
tr|Q7TNL9|Q7TNL9_MOUSE	Chchd10	Coiled-coil-helix-coiled-coil-helix domain-containing 10 OS=Mus musculus OX=10090 GN=Chchd10 PE=1 SV=1	7488	10	C	UR	9.05288	9.40818	8.68675	9.45341	9.60685	8.83371	8.74676	8.67035	8.40993	9.37624	9.75494
sp|Q9CRB9|MIC19_MOUSE	Chchd3	MICOS complex subunit Mic19 OS=Mus musculus OX=10090 GN=Chchd3 PE=1 SV=1	138	12	C	UR	9.36566	9.24363	9.42503	8.97698	9.04519	8.73363	9.0461	9.61988	9.07685	8.95252	8.51451
tr|D3Z0L4|D3Z0L4_MOUSE	Chchd3	MICOS complex subunit (Fragment) OS=Mus musculus OX=10090 GN=Chchd3 PE=1 SV=1	138	1	C	UR	8.76746	9.62392	9.26163	9.07918	9.46327	8.68438	9.04653	8.93815	9.16606	9.56767	8.40174
sp|Q8VEA4|MIA40_MOUSE	Chchd4	Mitochondrial intermembrane space import and assembly protein 40 OS=Mus musculus OX=10090 GN=Chchd4 PE=1 SV=1	2477	2	C	UR	9.84839	9.3144	8.72257	8.42191	10.5905	8.57992	9.13485	7.36191	9.25897	8.5629	10.2037
sp|Q9CQP3|CHCH5_MOUSE	Chchd5	Coiled-coil-helix-coiled-coil-helix domain-containing protein 5 OS=Mus musculus OX=10090 GN=Chchd5 PE=1 SV=1	5977	5	C	UR	8.62641	9.14381	8.73393	8.68627	10.3656	9.13947	9.99258	9.96756	8.68057	8.57758	8.08625
tr|E9Q4M4|E9Q4M4_MOUSE	Chchd6	MICOS complex subunit OS=Mus musculus OX=10090 GN=Chchd6 PE=1 SV=1	2973	13	C	UR	8.81695	9.32618	9.20213	9.45643	8.79446	9.23022	8.76072	9.33449	9.03491	9.46811	8.5754
sp|Q8K2Q5|CHCH7_MOUSE	Chchd7	Coiled-coil-helix-coiled-coil-helix domain-containing protein 7 OS=Mus musculus OX=10090 GN=Chchd7 PE=1 SV=1	6142	4	C	UR	9.35818	8.93743	9.85119	8.75855	8.68114	8.31248	9.63987	9.83912	9.11438	9.47895	8.0287
sp|Q9CXF7|CHD1L_MOUSE	Chd1l	Chromodomain-helicase-DNA-binding protein 1-like OS=Mus musculus OX=10090 GN=Chd1l PE=1 SV=1	7356	1	C	UR	8.69713	7.79662	12.0841	10.1998	7.39625	8.24817	9.57517	10.5208	10.9874	9.48769	5.00699
sp|E9PZM4|CHD2_MOUSE	Chd2	Chromodomain-helicase-DNA-binding protein 2 OS=Mus musculus OX=10090 GN=Chd2 PE=1 SV=1	1061	11	C	UR	8.96066	8.8996	9.26154	9.02178	8.65945	9.38391	8.94429	9.69138	9.33182	9.12226	8.7233
tr|B1AR17|B1AR17_MOUSE	Chd3	Chromodomain helicase DNA-binding protein 3 OS=Mus musculus OX=10090 GN=Chd3 PE=1 SV=1	582	20	C	UR	8.93101	8.87733	9.22792	8.79953	8.75834	9.11121	9.34053	9.20336	9.21827	9.21332	9.31918
tr|E9QAS5|E9QAS5_MOUSE	Chd4	Chromodomain-helicase-DNA-binding protein 4 OS=Mus musculus OX=10090 GN=Chd4 PE=1 SV=1	582	29	C	UR	9.38654	9.76798	8.46102	8.99015	9.25739	9.27324	9.17823	9.13394	8.58218	8.87088	9.09846
sp|A2A8L1|CHD5_MOUSE	Chd5	Chromodomain-helicase-DNA-binding protein 5 OS=Mus musculus OX=10090 GN=Chd5 PE=1 SV=1	582	22	C	UR	8.8432	8.83779	9.04106	8.91125	9.00242	9.3236	9.43457	8.76176	8.99487	9.29373	9.55576
sp|A3KFM7|CHD6_MOUSE	Chd6	Chromodomain-helicase-DNA-binding protein 6 OS=Mus musculus OX=10090 GN=Chd6 PE=1 SV=1	1061	14	C	UR	9.04683	9.2586	8.65327	8.60638	9.18192	9.09096	9.80203	8.5078	8.97526	8.9978	9.87915
sp|Q09XV5|CHD8_MOUSE	Chd8	Chromodomain-helicase-DNA-binding protein 8 OS=Mus musculus OX=10090 GN=Chd8 PE=1 SV=1	1061	14	C	UR	9.26651	9.21906	9.03271	8.81073	9.35817	8.68983	9.20472	8.7866	9.17619	9.35469	9.1008
sp|Q8BJ64|CHDH_MOUSE	Chdh	Choline dehydrogenase, mitochondrial OS=Mus musculus OX=10090 GN=Chdh PE=1 SV=1	5711	2	C	UR	9.55055	8.96527	8.9718	7.14598	9.44021	9.15187	10.1246	9.94165	9.27892	9.00858	8.42062
tr|G5E8I8|G5E8I8_MOUSE	Cherp	Calcium homeostasis endoplasmic reticulum protein OS=Mus musculus OX=10090 GN=Cherp PE=1 SV=2	3923	6	C	UR	9.39508	9.3976	8.98659	8.91955	9.29183	8.20021	8.79883	7.50574	8.95782	8.88431	11.6625
sp|P26339|CMGA_MOUSE	Chga	Chromogranin-A OS=Mus musculus OX=10090 GN=Chga PE=1 SV=1	6258	4	C	UR	7.64198	7.46315	11.8733	13.9616	11.5756	6.98727	9.20083	4.60521	13.6041	7.31731	5.76956
sp|P16014|SCG1_MOUSE	Chgb	Secretogranin-1 OS=Mus musculus OX=10090 GN=Chgb PE=1 SV=2	3621	7	C	UR	8.39908	9.23424	9.07242	10.0585	10.8835	8.55718	9.18667	7.0767	9.84021	9.24022	8.4513
sp|Q61362|CH3L1_MOUSE	Chi3l1	Chitinase-3-like protein 1 OS=Mus musculus OX=10090 GN=Chi3l1 PE=1 SV=3	4934	2	C	UR	8.93075	8.83105	8.24467	8.82134	9.32769	8.8007	8.93243	9.4405	9.68658	10.0265	8.95781
sp|Q8CBW7|CHIC1_MOUSE	Chic1	Cysteine-rich hydrophobic domain-containing protein 1 OS=Mus musculus OX=10090 GN=Chic1 PE=2 SV=2	5832	2	C	UR	8.30707	8.65157	10.0336	8.38764	7.67523	10.1303	9.89023	11.401	9.16061	8.61497	7.74784
tr|A0A0R4J242|A0A0R4J242_MOUSE	Chid1	Chitinase domain-containing protein 1 OS=Mus musculus OX=10090 GN=Chid1 PE=1 SV=1	697	8	C	UR	8.78989	8.98343	9.1143	9.19871	8.40622	9.42663	9.46665	9.91945	8.87853	9.4259	8.39028
sp|O54804|CHKA_MOUSE	Chka	Choline kinase alpha OS=Mus musculus OX=10090 GN=Chka PE=1 SV=3	5163	6	C	UR	8.49588	8.47159	8.74781	9.25745	8.58026	9.5489	8.9512	9.59963	9.87509	9.35338	9.11881
sp|O55229|CHKB_MOUSE	Chkb	Choline/ethanolamine kinase OS=Mus musculus OX=10090 GN=Chkb PE=1 SV=3	7756	3	C	UR	8.95675	8.62286	9.42843	8.69003	9.3089	9.35181	9.95753	9.39316	9.17815	9.32638	7.78599
sp|P70232|NCHL1_MOUSE	Chl1	Neural cell adhesion molecule L1-like protein OS=Mus musculus OX=10090 GN=Chl1 PE=1 SV=2	3110	45	C	UR	8.77989	9.39393	9.31579	8.94974	9.06953	8.76407	8.71917	8.77893	9.24613	9.2851	9.69771
tr|A2AD03|A2AD03_MOUSE	Chm	Rab proteins geranylgeranyltransferase component A OS=Mus musculus OX=10090 GN=Chm PE=1 SV=1	900	16	C	UR	9.62691	9.70356	8.60988	10.0509	8.30143	8.66637	8.34867	9.58307	9.25414	9.16176	8.69332
sp|Q9QZD5|RAE2_MOUSE	Chml	Rab proteins geranylgeranyltransferase component A 2 OS=Mus musculus OX=10090 GN=Chml PE=2 SV=2	900	8	C	UR	8.9533	9.8539	7.9606	9.46296	9.19775	9.27594	9.16514	9.04186	8.79038	8.83452	9.46366
sp|Q921W0|CHM1A_MOUSE	Chmp1a	Charged multivesicular body protein 1a OS=Mus musculus OX=10090 GN=Chmp1a PE=1 SV=1	7428	3	C	UR	8.8688	9.16053	9.38235	8.5881	9.44364	9.31163	9.70013	9.21069	8.8109	9.15777	8.36545
sp|Q99LU0|CH1B1_MOUSE	Chmp1b1	Charged multivesicular body protein 1b-1 OS=Mus musculus OX=10090 GN=Chmp1b1 PE=1 SV=1	6833	4	C	UR	8.90635	8.98068	9.47703	9.34284	9.02087	9.2511	9.17869	9.06402	9.36875	9.05717	8.35251
sp|Q9CQD4|CH1B2_MOUSE	Chmp1b2	Charged multivesicular body protein 1b-2 OS=Mus musculus OX=10090 GN=Chmp1b2 PE=2 SV=2	6833	2	C	UR	8.78782	8.77392	9.65729	9.06617	8.69056	9.25447	9.80023	9.75151	9.04797	9.22243	7.94765
sp|Q9DB34|CHM2A_MOUSE	Chmp2a	Charged multivesicular body protein 2a OS=Mus musculus OX=10090 GN=Chmp2a PE=1 SV=1	948	4	C	UR	7.91155	9.37097	8.57595	9.26035	10.5473	8.84566	10.2738	8.11334	7.86859	9.10257	10.1299
sp|Q8BJF9|CHM2B_MOUSE	Chmp2b	Charged multivesicular body protein 2b OS=Mus musculus OX=10090 GN=Chmp2b PE=1 SV=1	7358	6	C	UR	9.15053	8.68735	9.72475	8.44587	10.2533	8.20414	9.92737	8.11938	9.10543	8.78884	9.59305
sp|Q9CQ10|CHMP3_MOUSE	Chmp3	Charged multivesicular body protein 3 OS=Mus musculus OX=10090 GN=Chmp3 PE=1 SV=3	2482	8	C	UR	9.11185	9.04255	9.28517	9.26896	9.10868	8.72617	9.3176	9.48713	9.08662	8.97248	8.59278
sp|Q9D8B3|CHM4B_MOUSE	Chmp4b	Charged multivesicular body protein 4b OS=Mus musculus OX=10090 GN=Chmp4b PE=1 SV=2	337	10	C	UR	9.70507	8.35811	9.42065	7.8742	10.5176	8.26607	10.0858	8.15338	9.40582	8.53034	9.68295
sp|Q9D7S9|CHMP5_MOUSE	Chmp5	Charged multivesicular body protein 5 OS=Mus musculus OX=10090 GN=Chmp5 PE=1 SV=1	2699	6	C	UR	10.4545	9.12685	8.00769	8.03793	10.3932	8.6777	10.2724	9.25169	8.70685	8.27731	8.79384
sp|P0C0A3|CHMP6_MOUSE	Chmp6	Charged multivesicular body protein 6 OS=Mus musculus OX=10090 GN=Chmp6 PE=1 SV=2	6723	8	C	UR	8.94187	8.94441	9.49961	8.80079	9.52039	8.68318	8.99454	8.82368	9.23438	9.20194	9.3552
sp|Q8R1T1|CHMP7_MOUSE	Chmp7	Charged multivesicular body protein 7 OS=Mus musculus OX=10090 GN=Chmp7 PE=1 SV=1	4970	12	C	UR	9.542	8.83072	8.84815	8.63249	8.62891	8.66136	8.78027	8.83762	9.65466	9.31159	10.2722
sp|Q91V57|CHIN_MOUSE	Chn1	N-chimaerin OS=Mus musculus OX=10090 GN=Chn1 PE=1 SV=2	3492	14	C	UR	8.92489	9.22144	9.09534	9.31243	8.65581	9.02689	8.88681	9.59855	9.11972	9.36854	8.78958
tr|Q3V2R3|Q3V2R3_MOUSE	Chn2	Chimaerin OS=Mus musculus OX=10090 GN=Chn2 PE=1 SV=1	798	6	C	UR	8.54533	8.45259	8.9287	8.8215	9.24724	9.64278	9.16035	8.53457	9.54417	9.32917	9.79361
sp|Q9CXM0|CHODL_MOUSE	Chodl	Chondrolectin OS=Mus musculus OX=10090 GN=Chodl PE=1 SV=3	3837	5	C	UR	8.02792	7.81136	9.66138	8.5116	9.32929	9.75716	9.59136	8.47153	9.636	9.65877	9.54364
sp|Q9D1P4|CHRD1_MOUSE	Chordc1	Cysteine and histidine-rich domain-containing protein 1 OS=Mus musculus OX=10090 GN=Chordc1 PE=1 SV=1	1139	19	C	UR	9.27459	8.86905	8.97847	9.38107	8.95805	9.1839	9.33713	8.99682	9.14118	9.12636	8.75338
sp|P61022|CHP1_MOUSE	Chp1	Calcineurin B homologous protein 1 OS=Mus musculus OX=10090 GN=Chp1 PE=1 SV=2	3028	8	C	UR	8.80736	8.77672	8.93957	9.23054	9.39343	9.74399	9.77181	9.81731	8.76892	8.6224	8.12794
sp|Q6IQX7|CHSS2_MOUSE	Chpf	Chondroitin sulfate synthase 2 OS=Mus musculus OX=10090 GN=Chpf PE=1 SV=1	7957	1	C	UR	9.27028	8.42788	8.38812	9.16641	9.33794	9.8069	9.85656	8.50536	8.51786	9.54488	9.1778
tr|Q3UU43|Q3UU43_MOUSE	Chpf2	Hexosyltransferase OS=Mus musculus OX=10090 GN=Chpf2 PE=1 SV=1	901	5	C	UR	8.43257	8.49773	9.52368	8.96937	8.1683	9.7598	9.19754	10.7286	9.72898	9.13055	7.86283
sp|P12657|ACM1_MOUSE	Chrm1	Muscarinic acetylcholine receptor M1 OS=Mus musculus OX=10090 GN=Chrm1 PE=1 SV=2	5328	2	C	UR	10.489	9.94028	7.65227	9.73207	8.25868	8.81112	9.29559	11.1335	8.95073	7.69295	8.04384
sp|Q9ERZ4|ACM2_MOUSE	Chrm2	Muscarinic acetylcholine receptor M2 OS=Mus musculus OX=10090 GN=Chrm2 PE=1 SV=2	6203	2	C	UR	8.13625	8.58426	9.78251	8.07124	8.92982	9.9134	9.70504	8.71139	8.96644	9.79078	9.40886
sp|Q9ERZ3|ACM3_MOUSE	Chrm3	Muscarinic acetylcholine receptor M3 OS=Mus musculus OX=10090 GN=Chrm3 PE=1 SV=1	1935	3	C	UR	9.87315	10.867	8.09164	8.94742	8.29034	8.21742	9.35808	10.2791	8.60694	8.17354	9.29535
sp|P32211|ACM4_MOUSE	Chrm4	Muscarinic acetylcholine receptor M4 OS=Mus musculus OX=10090 GN=Chrm4 PE=2 SV=1	5602	1	C	UR	10.3185	10.7645	8.53607	9.37228	8.1358	8.90621	7.82042	11.1215	8.89943	8.54793	7.57743
sp|Q920H4|ACM5_MOUSE	Chrm5	Muscarinic acetylcholine receptor M5 OS=Mus musculus OX=10090 GN=Chrm5 PE=2 SV=2	4338	1	C	UR	10.1402	9.51081	9.23099	9.11814	6.98339	9.82082	11.7058	10.2508	7.50651	8.8518	6.8807
tr|B7ZBU7|B7ZBU7_MOUSE	Chrna4	Neuronal acetylcholine receptor subunit alpha-4 OS=Mus musculus OX=10090 GN=Chrna4 PE=1 SV=1	2701	2	C	UR	6.90701	8.84169	6.96777	7.83023	8.19271	10.7057	7.86742	8.41897	7.54114	11.6456	15.0818
sp|P49582|ACHA7_MOUSE	Chrna7	Neuronal acetylcholine receptor subunit alpha-7 OS=Mus musculus OX=10090 GN=Chrna7 PE=2 SV=1	6357	1	C	UR	8.46635	9.54868	7.44637	8.88513	8.65179	10.0455	8.77391	10.7918	9.70369	8.19636	9.49037
tr|A0A0G2JG64|A0A0G2JG64_MOUSE	Chrnb2	Neuronal acetylcholine receptor subunit beta-2 OS=Mus musculus OX=10090 GN=Chrnb2 PE=1 SV=1	7320	1	C	UR	8.43618	9.24976	8.14014	8.37312	9.79257	9.66863	9.75217	10.3093	7.50901	8.97145	9.79764
tr|A2RSS2|A2RSS2_MOUSE	Chst10	Carbohydrate sulfotransferase OS=Mus musculus OX=10090 GN=Chst10 PE=1 SV=1	7390	1	C	UR	7.8617	8.74463	9.95464	8.3298	9.12595	9.47498	9.62673	8.4596	8.71796	9.95785	9.74616
sp|Q99LL3|CHSTC_MOUSE	Chst12	Carbohydrate sulfotransferase 12 OS=Mus musculus OX=10090 GN=Chst12 PE=2 SV=2	6966	3	C	UR	8.87642	8.42168	9.09322	9.59567	8.31961	9.63415	8.92688	9.67059	9.68821	8.95291	8.82066
sp|Q91XQ5|CHSTF_MOUSE	Chst15	Carbohydrate sulfotransferase 15 OS=Mus musculus OX=10090 GN=Chst15 PE=2 SV=1	6953	2	C	UR	8.35929	9.53531	8.14723	8.68868	10.752	9.97658	8.82073	8.23121	7.84964	9.95901	9.68028
sp|Q80WV3|CHST2_MOUSE	Chst2	Carbohydrate sulfotransferase 2 OS=Mus musculus OX=10090 GN=Chst2 PE=2 SV=3	5222	5	C	UR	9.7129	8.37866	8.78912	8.46152	9.49755	8.62893	9.9838	9.2043	9.77885	7.97423	9.59013
tr|G5E8X5|G5E8X5_MOUSE	Chst3	Sulfotransferase OS=Mus musculus OX=10090 GN=Chst3 PE=1 SV=1	6954	1	C	UR	9.713	9.77608	9.19328	7.29534	10.852	9.31521	9.98455	7.87625	8.11233	8.91746	8.96449
sp|P0CG14|CTF8A_MOUSE	Chtf8	Chromosome transmission fidelity protein 8 homolog isoform 2 OS=Mus musculus OX=10090 GN=Chtf8 PE=1 SV=1	7890	1	C	UR	8.4198	9.18223	9.37007	10.6276	9.1478	9.2341	9.30318	9.27772	8.66084	9.20454	7.57214
sp|Q9CY57|CHTOP_MOUSE	Chtop	Chromatin target of PRMT1 protein OS=Mus musculus OX=10090 GN=Chtop PE=1 SV=2	2979	7	C	UR	8.49795	9.13732	8.12583	8.41206	9.09275	9.31362	10.4662	9.08469	8.59286	9.17546	10.1012
sp|Q60680|IKKA_MOUSE	Chuk	Inhibitor of nuclear factor kappa-B kinase subunit alpha OS=Mus musculus OX=10090 GN=Chuk PE=1 SV=1	1564	4	C	UR	9.36648	9.00544	8.9964	8.91687	8.69264	9.49265	9.45868	9.32988	8.95377	9.08974	8.69746
sp|Q6DFW0|CI072_MOUSE	CI072	Guanine nucleotide exchange C9orf72 homolog OS=Mus musculus OX=10090 PE=1 SV=2	1318	7	C	UR	8.94937	8.15828	9.40796	8.80113	8.5886	9.15793	9.19677	9.02137	10.2091	9.07675	9.43273
sp|Q99KN2|CIAO1_MOUSE	Ciao1	Probable cytosolic iron-sulfur protein assembly protein CIAO1 OS=Mus musculus OX=10090 GN=Ciao1 PE=1 SV=1	3843	7	C	UR	9.48467	9.15274	8.16449	9.10866	8.92762	9.63731	8.63566	8.70676	9.30323	9.25826	9.6206
sp|Q9DCL2|CIA2A_MOUSE	Ciao2a	Cytosolic iron-sulfur assembly component 2A OS=Mus musculus OX=10090 GN=Ciao2a PE=1 SV=1	7007	1	C	UR	8.44416	7.74797	7.69715	7.34923	8.28946	11.4793	11.8006	12.125	7.60169	8.37507	9.09042
sp|Q9D187|CIA2B_MOUSE	Ciao2b	Cytosolic iron-sulfur assembly component 2B OS=Mus musculus OX=10090 GN=Ciao2b PE=1 SV=1	7740	2	C	UR	7.3699	9.25416	8.97822	9.04326	10.267	11.6909	12.3387	10.4808	6.41627	7.59234	6.56851
sp|Q7TMW6|CIAO3_MOUSE	Ciao3	Cytosolic iron-sulfur assembly component 3 OS=Mus musculus OX=10090 GN=Ciao3 PE=1 SV=2	4088	9	C	UR	8.77171	9.74794	8.8461	9.48286	8.85172	9.58739	8.7876	9.44346	8.49688	9.56748	8.41686
tr|F8WIK0|F8WIK0_MOUSE	Ciapin1	Anamorsin OS=Mus musculus OX=10090 GN=Ciapin1 PE=1 SV=2	649	11	C	UR	9.50576	8.86474	9.89845	8.32607	9.89793	8.20239	9.37277	8.10487	9.58624	8.71248	9.52827
sp|Q924A2|CIC_MOUSE	Cic	Protein capicua homolog OS=Mus musculus OX=10090 GN=Cic PE=1 SV=2	5243	10	C	UR	9.30183	9.49481	9.21551	9.10143	9.33397	8.34098	8.66642	8.77288	9.15516	9.34197	9.27504
sp|P60824|CIRBP_MOUSE	Cirbp	Cold-inducible RNA-binding protein OS=Mus musculus OX=10090 GN=Cirbp PE=1 SV=1	3917	16	C	UR	8.76064	8.8304	9.38989	8.06684	9.33932	9.23223	9.09893	8.24274	9.05223	9.77817	10.2086
sp|Q91WS0|CISD1_MOUSE	Cisd1	CDGSH iron-sulfur domain-containing protein 1 OS=Mus musculus OX=10090 GN=Cisd1 PE=1 SV=1	2493	13	C	UR	8.28077	10.4337	8.62131	9.8259	8.37622	10.408	8.66514	10.9837	7.6446	9.46886	7.29173
sp|Q9CQB5|CISD2_MOUSE	Cisd2	CDGSH iron-sulfur domain-containing protein 2 OS=Mus musculus OX=10090 GN=Cisd2 PE=1 SV=1	4699	3	C	UR	9.17354	8.59068	9.66059	9.01609	9.33496	8.88557	9.64313	9.25565	8.94428	9.04707	8.44844
sp|B1AR13|CISD3_MOUSE	Cisd3	CDGSH iron-sulfur domain-containing protein 3, mitochondrial OS=Mus musculus OX=10090 GN=Cisd3 PE=1 SV=1	4573	6	C	UR	8.90807	10.2537	8.50083	10.27	8.91794	9.33695	8.78942	9.72189	8.01181	9.15599	8.13349
tr|D3YU89|D3YU89_MOUSE	Cit	Citron Rho-interacting kinase OS=Mus musculus OX=10090 GN=Cit PE=1 SV=1	309	50	C	UR	8.7721	8.73811	9.58426	9.04855	9.27743	8.98866	8.77282	8.47627	9.34691	9.65638	9.33852
tr|E9QL53|E9QL53_MOUSE	Cit	Citron Rho-interacting kinase OS=Mus musculus OX=10090 GN=Cit PE=1 SV=1	309	1	C	UR	8.76085	9.13636	9.92632	8.78875	9.98479	8.51478	8.78686	7.86973	9.05368	9.52574	9.65213
tr|Q8VEH2|Q8VEH2_MOUSE	Ciz1	CDKN1A-interacting zinc finger protein 1 OS=Mus musculus OX=10090 GN=Ciz1 PE=1 SV=1	1483	6	C	UR	10.1083	9.5314	10.4563	9.90348	9.59404	9.36187	8.30167	7.71987	8.08603	8.5773	8.35972
sp|Q9D2Q3|CJ088_MOUSE	CJ088	Uncharacterized protein C10orf88 homolog OS=Mus musculus OX=10090 PE=2 SV=1	2945	4	C	UR	8.95855	9.22916	9.05507	8.92368	9.74781	8.69262	8.88822	7.66011	8.86058	9.81912	10.1651
sp|Q8BHR8|CK049_MOUSE	CK049	UPF0705 protein C11orf49 homolog OS=Mus musculus OX=10090 PE=1 SV=1	5035	2	C	UR	8.98954	8.52022	8.88519	9.42359	8.19875	10.1081	8.64874	9.39272	9.65557	9.34441	8.83321
sp|Q91V76|CK054_MOUSE	CK054	Ester hydrolase C11orf54 homolog OS=Mus musculus OX=10090 PE=1 SV=1	1680	13	C	UR	9.88595	8.83692	9.66853	8.79116	9.48406	8.26752	9.16472	8.54859	9.35066	8.85105	9.15082
sp|Q80Y73|CK088_MOUSE	CK088	UPF0722 protein C11orf88 homolog OS=Mus musculus OX=10090 PE=2 SV=1	5635	2	C	UR	8.51566	9.17555	8.85524	8.77408	9.51603	9.62041	8.76188	8.88853	8.83904	9.59134	9.46224
sp|Q9D937|CK098_MOUSE	CK098	Uncharacterized protein C11orf98 homolog OS=Mus musculus OX=10090 PE=1 SV=1	2540	2	C	UR	9.01534	9.75226	8.67471	9.34736	8.924	9.79342	8.74418	9.63511	8.41993	9.58375	8.10994
sp|Q8BMK4|CKAP4_MOUSE	Ckap4	Cytoskeleton-associated protein 4 OS=Mus musculus OX=10090 GN=Ckap4 PE=1 SV=2	2050	31	C	UR	8.82081	9.61951	9.12191	9.30599	9.41538	8.92737	8.97018	9.03182	8.65741	8.87613	9.2535
tr|K3W4R5|K3W4R5_MOUSE	Ckap5	Cytoskeleton-associated protein 5 OS=Mus musculus OX=10090 GN=Ckap5 PE=1 SV=1	33	74	C	UR	8.79903	9.23557	9.09189	9.09724	8.90889	9.22729	9.06614	9.53286	8.99319	9.12246	8.92543
sp|Q04447|KCRB_MOUSE	Ckb	Creatine kinase B-type OS=Mus musculus OX=10090 GN=Ckb PE=1 SV=1	3795	210	C	UR	9.06789	9.82408	8.68241	9.89914	8.85679	9.09102	8.54132	9.52488	8.55624	9.27182	8.68442
sp|P07310|KCRM_MOUSE	Ckm	Creatine kinase M-type OS=Mus musculus OX=10090 GN=Ckm PE=1 SV=1	3795	28	C	UR	9.85601	8.07882	9.96695	8.6834	9.40933	8.23355	9.14897	9.16992	10.4198	8.42565	8.60761
sp|P30275|KCRU_MOUSE	Ckmt1	Creatine kinase U-type, mitochondrial OS=Mus musculus OX=10090 GN=Ckmt1 PE=1 SV=1	1639	95	C	UR	9.11847	8.79106	9.03328	8.71329	9.2508	8.90721	9.13938	9.16784	9.37633	8.65977	9.84257
sp|Q8BHN7|CL029_MOUSE	CL029	Uncharacterized protein C12orf29 homolog OS=Mus musculus OX=10090 PE=2 SV=1	5229	2	C	UR	9.14945	8.40721	9.61488	8.70153	8.43528	8.96692	8.58224	8.33858	10.0806	9.09003	10.6333
sp|Q6P1I3|CL066_MOUSE	CL066	KICSTOR complex protein C12orf66 homolog OS=Mus musculus OX=10090 PE=1 SV=1	2555	4	C	UR	7.58888	11.7936	7.75254	13.971	8.0358	7.7582	8.90309	8.76374	7.99068	9.89719	7.54523
tr|A0A087WQ31|A0A087WQ31_MOUSE	Clasp1	CLIP-associating protein 1 OS=Mus musculus OX=10090 GN=Clasp1 PE=1 SV=1	131	59	C	UR	9.0693	9.23905	8.90585	8.66726	9.49158	9.18128	8.99867	8.44287	8.8356	9.09463	10.0739
tr|E9QNY9|E9QNY9_MOUSE	Clasp1	CLIP-associating protein 1 OS=Mus musculus OX=10090 GN=Clasp1 PE=1 SV=2	131	1	C	UR	9.24447	10.1057	10.5778	7.55858	8.67707	11.2635	8.1172	8.72961	7.28333	9.56889	8.87386
tr|F7DCH5|F7DCH5_MOUSE	Clasp2	CLIP-associating protein 2 OS=Mus musculus OX=10090 GN=Clasp2 PE=1 SV=1	131	55	C	UR	8.73634	9.37748	8.99772	9.19016	8.72174	9.46316	8.81405	9.52522	8.98789	9.39816	8.78807
tr|A0A1L1ST22|A0A1L1ST22_MOUSE	Clasp2	CLIP-associating protein 2 OS=Mus musculus OX=10090 GN=Clasp2 PE=1 SV=1	131	2	C	UR	9.83994	9.31418	9.45789	8.38177	8.74612	8.67072	9.61977	9.56768	9.45303	8.34705	8.60184
tr|G3X8Z1|G3X8Z1_MOUSE	Clca4a	Calcium-activated chloride channel regulator 4A OS=Mus musculus OX=10090 GN=Clca4a PE=1 SV=1	7541	1	C	UR	8.88906	7.54698	10.4122	8.15022	8.66447	9.81573	8.72058	8.43065	10.2836	9.35113	9.7353
tr|A2AEM2|A2AEM2_MOUSE	Clcc1	Chloride channel CLIC-like 1, isoform CRA_a OS=Mus musculus OX=10090 GN=Clcc1 PE=1 SV=1	1977	10	C	UR	8.44247	8.64432	9.15865	8.81237	8.567	9.54708	9.79497	10.7695	9.10581	8.77769	8.38008
sp|Q9R0A1|CLCN2_MOUSE	Clcn2	Chloride channel protein 2 OS=Mus musculus OX=10090 GN=Clcn2 PE=1 SV=2	7753	1	C	UR	7.98814	8.55147	9.41678	10.9522	8.04363	9.27977	10.9511	8.95413	8.81696	9.3401	7.70565
sp|P51791|CLCN3_MOUSE	Clcn3	H(+)/Cl(-) exchange transporter 3 OS=Mus musculus OX=10090 GN=Clcn3 PE=1 SV=2	4476	8	C	UR	8.93413	8.92488	8.76654	8.96871	8.51839	10.0677	10.3034	10.541	8.96335	7.8436	8.16827
sp|Q61418|CLCN4_MOUSE	Clcn4	H(+)/Cl(-) exchange transporter 4 OS=Mus musculus OX=10090 GN=Clcn4 PE=2 SV=2	4476	8	C	UR	8.69137	8.80837	8.31622	8.72042	8.4284	10.2582	9.71457	10.6103	9.27394	8.55405	8.62419
tr|B1ATV0|B1ATV0_MOUSE	Clcn5	Chloride channel protein OS=Mus musculus OX=10090 GN=Clcn5 PE=1 SV=1	4476	5	C	UR	8.50747	9.12474	8.35983	8.8098	8.70452	10.0801	10.3222	10.2063	9.1458	8.17523	8.56403
tr|A2A7F6|A2A7F6_MOUSE	Clcn6	Chloride channel protein OS=Mus musculus OX=10090 GN=Clcn6 PE=1 SV=1	3626	13	C	UR	8.92239	9.1748	7.77694	8.89356	8.58301	10.5785	9.94771	10.809	8.46024	8.26853	8.58536
tr|F6SUM2|F6SUM2_MOUSE	Clcn7	Chloride channel protein OS=Mus musculus OX=10090 GN=Clcn7 PE=1 SV=2	5006	5	C	UR	8.49215	9.1431	8.27608	9.23306	8.22365	9.54057	9.33346	9.87056	9.50401	8.79425	9.5891
sp|Q9Z0S6|CLD10_MOUSE	Cldn10	Claudin-10 OS=Mus musculus OX=10090 GN=Cldn10 PE=1 SV=2	5170	4	C	UR	7.56105	8.33161	7.79897	8.55373	8.93696	10.1412	9.56526	10.4449	9.67995	9.73397	9.25232
sp|Q60771|CLD11_MOUSE	Cldn11	Claudin-11 OS=Mus musculus OX=10090 GN=Cldn11 PE=1 SV=1	6902	1	C	UR	10.8356	8.56331	4.50388	6.97324	15.2499	17.591	10.6839	6.47621	6.16779	6.44132	6.51386
sp|Q9ET43|CLD12_MOUSE	Cldn12	Claudin-12 OS=Mus musculus OX=10090 GN=Cldn12 PE=1 SV=2	7271	1	C	UR	8.10845	8.80262	7.7122	9.21474	8.3593	12.8383	8.67379	9.32376	7.78721	10.2568	8.92285
sp|Q9CQX5|CLDN1_MOUSE	Cldnd1	Claudin domain-containing protein 1 OS=Mus musculus OX=10090 GN=Cldnd1 PE=1 SV=1	3689	3	C	UR	8.67496	8.75118	9.16186	9.09403	8.26425	10.0154	9.46496	11.0113	8.92064	9.08849	7.55285
sp|Q80U30|CL16A_MOUSE	Clec16a	Protein CLEC16A OS=Mus musculus OX=10090 GN=Clec16a PE=1 SV=2	5784	6	C	UR	9.0687	9.04697	9.64087	9.17638	8.79723	8.59126	9.17638	9.30508	9.29673	9.09229	8.80811
sp|P0C7M9|CLC2L_MOUSE	Clec2l	C-type lectin domain family 2 member L OS=Mus musculus OX=10090 GN=Clec2l PE=1 SV=1	3555	4	C	UR	9.49454	10.2182	8.20195	9.92905	7.9597	9.33325	8.13919	11.1316	8.80597	8.62802	8.15855
tr|Q8CFZ6|Q8CFZ6_MOUSE	Clec3b	C-type lectin domain family 3, member b OS=Mus musculus OX=10090 GN=Clec3b PE=1 SV=1	1119	3	C	UR	9.30181	9.59601	9.33607	10.0402	9.20109	8.46434	9.44753	9.41096	8.97768	8.94471	7.27956
sp|P52194|CLGN_MOUSE	Clgn	Calmegin OS=Mus musculus OX=10090 GN=Clgn PE=1 SV=2	4008	4	C	UR	10.8469	10.6699	7.77338	7.71449	11.4038	9.48748	8.94113	8.78467	8.51425	7.44331	8.42068
sp|Q9Z1Q5|CLIC1_MOUSE	Clic1	Chloride intracellular channel protein 1 OS=Mus musculus OX=10090 GN=Clic1 PE=1 SV=3	5089	15	C	UR	9.26017	8.92519	9.94656	9.61392	9.12564	8.71442	9.24389	9.27407	9.15399	9.09853	7.64361
sp|Q9QYB1|CLIC4_MOUSE	Clic4	Chloride intracellular channel protein 4 OS=Mus musculus OX=10090 GN=Clic4 PE=1 SV=3	1614	30	C	UR	9.15848	9.09996	8.89392	9.23822	9.80544	9.26078	9.36043	8.68274	8.67682	9.10998	8.71324
sp|Q8BXK9|CLIC5_MOUSE	Clic5	Chloride intracellular channel protein 5 OS=Mus musculus OX=10090 GN=Clic5 PE=1 SV=1	1653	2	C	UR	7.88288	8.97429	9.78734	8.51603	9.05421	9.59682	8.39596	9.95895	9.61748	9.86575	8.3503
sp|Q8BHB9|CLIC6_MOUSE	Clic6	Chloride intracellular channel protein 6 OS=Mus musculus OX=10090 GN=Clic6 PE=1 SV=1	1653	10	C	UR	8.88964	8.0508	10.4767	8.70955	10.2956	8.9554	8.6487	7.4618	9.59725	8.86565	10.049
tr|Q5SUH7|Q5SUH7_MOUSE	Clint1	Clathrin interactor 1 OS=Mus musculus OX=10090 GN=Clint1 PE=1 SV=1	3141	14	C	UR	9.5446	8.38202	10.3712	8.07282	9.95605	7.81592	9.63477	8.33537	9.48296	8.70015	9.70411
tr|F8WIA1|F8WIA1_MOUSE	Clip1	CAP-Gly domain-containing linker protein 1 OS=Mus musculus OX=10090 GN=Clip1 PE=1 SV=1	443	46	C	UR	9.66026	9.4987	9.85187	9.14703	9.50741	8.15681	7.65512	7.82972	9.00775	9.89257	9.79275
sp|Q9Z0H8|CLIP2_MOUSE	Clip2	CAP-Gly domain-containing linker protein 2 OS=Mus musculus OX=10090 GN=Clip2 PE=1 SV=2	443	33	C	UR	9.34731	9.40874	9.66654	8.92799	9.64921	8.41915	8.46932	8.09747	9.04168	9.57938	9.39321
sp|B9EHT4|CLIP3_MOUSE	Clip3	CAP-Gly domain-containing linker protein 3 OS=Mus musculus OX=10090 GN=Clip3 PE=1 SV=1	924	12	C	UR	8.69658	9.65633	8.75368	8.79784	9.24101	9.56799	9.14503	9.56416	8.65212	9.42606	8.49918
sp|Q8CI96|CLIP4_MOUSE	Clip4	CAP-Gly domain-containing linker protein 4 OS=Mus musculus OX=10090 GN=Clip4 PE=1 SV=1	4185	8	C	UR	8.90878	9.07063	8.77789	8.68313	9.41121	9.07226	9.05699	8.75488	8.99027	9.63628	9.63768
sp|O35492|CLK3_MOUSE	Clk3	Dual specificity protein kinase CLK3 OS=Mus musculus OX=10090 GN=Clk3 PE=1 SV=2	8077	2	C	UR	9.07345	8.54033	9.86356	8.79482	8.77713	9.20421	9.12625	9.12674	9.79124	9.15978	8.5425
sp|Q8C5W0|CLMN_MOUSE	Clmn	Calmin OS=Mus musculus OX=10090 GN=Clmn PE=1 SV=2	3483	14	C	UR	9.10042	8.85027	9.63523	8.60663	9.62589	9.10841	8.71622	8.522	9.09309	9.27045	9.47139
sp|Q8R373|CLMP_MOUSE	Clmp	CXADR-like membrane protein OS=Mus musculus OX=10090 GN=Clmp PE=1 SV=1	8046	2	C	UR	8.38292	9.05604	9.13974	9.29056	8.23639	9.03137	8.78496	9.03628	9.98417	9.29362	9.76395
sp|Q3UMW8|CLN5_MOUSE	Cln5	Ceroid-lipofuscinosis neuronal protein 5 homolog OS=Mus musculus OX=10090 GN=Cln5 PE=1 SV=1	6895	6	C	UR	8.93641	8.80443	8.39511	8.888	10.7526	9.00417	9.51873	7.53304	8.49099	9.41131	10.2652
tr|Q923F1|Q923F1_MOUSE	Clns1a	Chloride channel, nucleotide-sensitive, 1A OS=Mus musculus OX=10090 GN=Clns1a PE=1 SV=1	4590	7	C	UR	9.01652	9.01874	8.47421	9.392	8.58447	10.292	8.77676	8.91648	9.20387	9.59013	8.73484
sp|Q99LI9|CLP1_MOUSE	Clp1	Polyribonucleotide 5'-hydroxyl-kinase Clp1 OS=Mus musculus OX=10090 GN=Clp1 PE=1 SV=1	4755	2	C	UR	9.67702	8.69774	8.25721	9.18183	8.52966	9.2559	8.79675	8.69213	9.96201	9.4903	9.45946
tr|E9PY58|E9PY58_MOUSE	Clpb	Caseinolytic peptidase B protein homolog OS=Mus musculus OX=10090 GN=Clpb PE=1 SV=1	1694	15	C	UR	9.32343	8.50169	9.31608	8.81086	9.30327	8.6636	9.16747	8.92352	9.37443	9.11155	9.50409
sp|O88696|CLPP_MOUSE	Clpp	ATP-dependent Clp protease proteolytic subunit, mitochondrial OS=Mus musculus OX=10090 GN=Clpp PE=1 SV=1	3440	13	C	UR	8.51582	9.09823	9.02639	8.82546	9.40562	9.36433	9.27143	8.67906	8.70275	9.66063	9.45029
sp|Q8VBZ3|CLPT1_MOUSE	Clptm1	Cleft lip and palate transmembrane protein 1 homolog OS=Mus musculus OX=10090 GN=Clptm1 PE=1 SV=1	2749	12	C	UR	8.97857	8.71636	8.9732	8.45018	9.16567	9.12629	10.1933	9.74736	9.339	7.97809	9.33198
sp|Q8BXA5|CLP1L_MOUSE	Clptm1l	Cleft lip and palate transmembrane protein 1-like protein OS=Mus musculus OX=10090 GN=Clptm1l PE=1 SV=1	7249	5	C	UR	7.97225	8.46258	8.78245	8.54308	8.29464	9.69288	11.0883	10.6239	9.39466	8.23714	8.90809
sp|Q9JHS4|CLPX_MOUSE	Clpx	ATP-dependent Clp protease ATP-binding subunit clpX-like, mitochondrial OS=Mus musculus OX=10090 GN=Clpx PE=1 SV=2	6877	9	C	UR	9.34199	9.27654	9.50861	9.06026	9.32297	8.83291	9.37927	8.85177	8.59533	8.99504	8.83531
sp|Q9EPL2|CSTN1_MOUSE	Clstn1	Calsyntenin-1 OS=Mus musculus OX=10090 GN=Clstn1 PE=1 SV=1	460	15	C	UR	8.83412	9.02295	9.15179	8.84332	9.00446	9.35121	8.94394	9.60423	8.88556	9.29347	9.06495
sp|Q9ER65|CSTN2_MOUSE	Clstn2	Calsyntenin-2 OS=Mus musculus OX=10090 GN=Clstn2 PE=1 SV=2	5216	5	C	UR	9.3604	8.83214	9.12676	9.07976	9.03915	9.02025	8.8767	9.70474	9.43748	8.7615	8.76113
sp|Q99JH7|CSTN3_MOUSE	Clstn3	Calsyntenin-3 OS=Mus musculus OX=10090 GN=Clstn3 PE=1 SV=1	85	15	C	UR	9.27619	8.6959	9.07515	8.59264	8.92954	9.02974	9.37539	8.89925	9.56869	8.78877	9.76873
tr|Q6PFA2|Q6PFA2_MOUSE	Clta	Clathrin light chain OS=Mus musculus OX=10090 GN=Clta PE=1 SV=1	132	1	C	UR	9.64408	10.0065	6.95933	9.90144	10.1057	8.71799	8.87633	9.05299	9.62538	8.38774	8.72251
tr|B1AWD9|B1AWD9_MOUSE	Clta	Clathrin light chain OS=Mus musculus OX=10090 GN=Clta PE=1 SV=1	132	6	C	UR	10.3338	9.46629	8.29996	8.89004	9.95237	8.47126	8.74066	7.86903	9.78132	8.87992	9.31533
sp|Q6IRU5|CLCB_MOUSE	Cltb	Clathrin light chain B OS=Mus musculus OX=10090 GN=Cltb PE=1 SV=1	1423	18	C	UR	9.65401	9.81156	8.25436	9.11896	9.81373	8.95173	8.57374	8.17849	9.55596	8.85654	9.23092
tr|Q5SXR6|Q5SXR6_MOUSE	Cltc	Clathrin heavy chain OS=Mus musculus OX=10090 GN=Cltc PE=1 SV=1	169	305	C	UR	9.04326	8.7143	9.109	9.28263	8.65408	9.25859	8.90528	9.20272	9.66422	8.877	9.28892
sp|Q06890|CLUS_MOUSE	Clu	Clusterin OS=Mus musculus OX=10090 GN=Clu PE=1 SV=1	2941	10	C	UR	9.50136	9.38119	8.41245	8.65483	9.54277	9.47824	8.94349	9.45125	8.46786	8.53788	9.6287
sp|Q8R3P7|CLUA1_MOUSE	Cluap1	Clusterin-associated protein 1 OS=Mus musculus OX=10090 GN=Cluap1 PE=1 SV=1	4414	6	C	UR	7.85097	8.55001	9.61658	8.48272	9.60867	8.99032	9.87445	8.99792	8.96861	9.61964	9.44011
tr|A0A0R4J140|A0A0R4J140_MOUSE	Cluh	Clustered mitochondria protein homolog OS=Mus musculus OX=10090 GN=Cluh PE=1 SV=1	3232	32	C	UR	8.79471	9.21768	9.28958	9.21577	8.3648	9.36792	8.81481	9.76891	9.10112	9.33018	8.73452
sp|Q9D4C9|CLVS1_MOUSE	Clvs1	Clavesin-1 OS=Mus musculus OX=10090 GN=Clvs1 PE=1 SV=1	2144	11	C	UR	8.37055	9.71997	8.93812	10.8378	8.18738	9.34858	8.79989	8.82349	8.78498	9.24273	8.94655
sp|Q8BG92|CLVS2_MOUSE	Clvs2	Clavesin-2 OS=Mus musculus OX=10090 GN=Clvs2 PE=1 SV=1	2144	9	C	UR	8.89456	9.14604	9.31475	9.06457	8.77371	9.3893	9.1533	9.35704	8.83849	9.18311	8.88514
sp|Q8R4N0|CLYBL_MOUSE	Clybl	Citramalyl-CoA lyase, mitochondrial OS=Mus musculus OX=10090 GN=Clybl PE=1 SV=2	3213	8	C	UR	9.58909	9.48289	9.26126	9.29017	9.19197	8.59708	8.88032	9.32678	8.86746	8.80932	8.70365
sp|Q99KK2|NEUA_MOUSE	Cmas	N-acylneuraminate cytidylyltransferase OS=Mus musculus OX=10090 GN=Cmas PE=1 SV=2	1048	49	C	UR	8.50737	8.47007	9.31774	9.25195	8.74558	9.45779	8.92059	8.86198	9.54192	9.57167	9.35335
sp|Q8R1G2|CMBL_MOUSE	Cmbl	Carboxymethylenebutenolidase homolog OS=Mus musculus OX=10090 GN=Cmbl PE=1 SV=1	5249	4	C	UR	9.53164	7.22303	10.3356	8.54379	9.71748	8.12208	9.95322	7.90475	10.4716	8.4139	9.78284
sp|Q9CPZ8|COXM1_MOUSE	Cmc1	COX assembly mitochondrial protein homolog OS=Mus musculus OX=10090 GN=Cmc1 PE=1 SV=1	3758	1	C	UR	8.36101	8.82028	10.5313	8.77706	8.70976	8.6168	9.55873	9.83928	9.04011	9.69516	8.05053
sp|Q8K199|COXM2_MOUSE	Cmc2	COX assembly mitochondrial protein 2 homolog OS=Mus musculus OX=10090 GN=Cmc2 PE=3 SV=1	5857	1	C	UR	10.2787	9.17557	10.0038	8.16063	9.9867	7.33907	9.64654	8.76826	9.26329	8.31868	9.05874
sp|Q61908|CMC4_MOUSE	Cmc4	Cx9C motif-containing protein 4 OS=Mus musculus OX=10090 GN=Cmc4 PE=2 SV=1	3663	4	C	UR	8.89626	10.1956	9.99125	9.46452	8.56618	8.53833	9.19288	10.1752	8.52803	8.80407	7.64769
sp|Q9D486|CMIP_MOUSE	Cmip	C-Maf-inducing protein OS=Mus musculus OX=10090 GN=Cmip PE=1 SV=3	2190	17	C	UR	8.66219	8.70609	9.1084	8.9948	9.04312	9.44964	9.14397	8.85975	9.13821	9.52906	9.36478
tr|A0A0R4J093|A0A0R4J093_MOUSE	Cmpk1	UMP-CMP kinase OS=Mus musculus OX=10090 GN=Cmpk1 PE=1 SV=1	5471	25	C	UR	9.3376	8.48067	9.84848	8.31028	10.0424	7.98538	9.76716	7.81815	9.69374	8.46705	10.2491
sp|Q9DBP5|KCY_MOUSE	Cmpk1	UMP-CMP kinase OS=Mus musculus OX=10090 GN=Cmpk1 PE=1 SV=1	5471	2	C	UR	7.37909	10.4055	6.82018	10.4412	11.6916	9.56751	9.85401	6.34016	7.21632	9.19596	11.0885
sp|Q3U5Q7|CMPK2_MOUSE	Cmpk2	UMP-CMP kinase 2, mitochondrial OS=Mus musculus OX=10090 GN=Cmpk2 PE=1 SV=2	1424	15	C	UR	9.37689	8.22253	9.19652	8.75646	8.89437	9.18043	9.1	8.42804	9.62552	9.32224	9.89701
sp|Q9CZT6|CMS1_MOUSE	Cmss1	Protein CMSS1 OS=Mus musculus OX=10090 GN=Cmss1 PE=2 SV=1	7905	1	C	UR	6.79711	9.8174	8.38855	9.97372	10.2852	9.41626	9.48766	8.37534	8.69202	9.93561	8.83117
sp|Q8CJ61|CKLF4_MOUSE	Cmtm4	CKLF-like MARVEL transmembrane domain-containing protein 4 OS=Mus musculus OX=10090 GN=Cmtm4 PE=1 SV=1	6301	2	C	UR	10.5572	8.52842	7.29038	9.05811	9.53584	9.8023	9.44929	10.7082	8.44203	7.57109	9.05717
sp|Q9D6G9|CKLF5_MOUSE	Cmtm5	CKLF-like MARVEL transmembrane domain-containing protein 5 OS=Mus musculus OX=10090 GN=Cmtm5 PE=1 SV=1	7866	2	C	UR	8.64784	7.83961	10.0581	7.39306	9.4236	10.8471	11.151	11.6192	8.89499	7.26426	6.86122
sp|Q9CZ69|CKLF6_MOUSE	Cmtm6	CKLF-like MARVEL transmembrane domain-containing protein 6 OS=Mus musculus OX=10090 GN=Cmtm6 PE=1 SV=1	7956	1	C	UR	9.13355	9.31055	9.17144	8.50299	9.28557	8.75568	10.1383	9.69105	8.86155	8.41999	8.72931
sp|Q9DBC3|CMTR1_MOUSE	Cmtr1	Cap-specific mRNA (nucleoside-2'-O-)-methyltransferase 1 OS=Mus musculus OX=10090 GN=Cmtr1 PE=1 SV=1	3692	17	C	UR	9.08608	8.79174	8.72429	9.32655	9.36921	9.20932	9.26477	8.20704	8.94906	9.11274	9.9592
sp|Q8BWQ4|CMTR2_MOUSE	Cmtr2	Cap-specific mRNA (nucleoside-2'-O-)-methyltransferase 2 OS=Mus musculus OX=10090 GN=Cmtr2 PE=2 SV=1	6041	1	C	UR	8.96834	7.91338	8.32646	8.78913	8.71791	10.2403	8.35882	8.56071	10.2113	10.7029	9.21069
sp|P53996|CNBP_MOUSE	Cnbp	Cellular nucleic acid-binding protein OS=Mus musculus OX=10090 GN=Cnbp PE=1 SV=2	3573	8	C	UR	8.12353	8.3798	6.69121	9.43128	10.7233	10.1553	9.23782	7.66306	9.17597	9.66489	10.7539
sp|Q9D1A2|CNDP2_MOUSE	Cndp2	Cytosolic non-specific dipeptidase OS=Mus musculus OX=10090 GN=Cndp2 PE=1 SV=1	3260	29	C	UR	9.20725	9.60911	8.77267	8.98787	9.23141	9.29681	8.80032	9.27712	8.44471	9.40209	8.97063
sp|Q3UJ81|NEPR1_MOUSE	Cnep1r1	Nuclear envelope phosphatase-regulatory subunit 1 OS=Mus musculus OX=10090 GN=Cnep1r1 PE=1 SV=1	7931	1	C	UR	9.64506	9.51742	8.37575	9.51305	8.27873	9.69432	9.4238	10.1899	8.71788	8.48853	8.15555
tr|E1AZ71|E1AZ71_MOUSE	Cngb1	Cyclic nucleotide-gated channel beta 1 OS=Mus musculus OX=10090 GN=Cngb1 PE=1 SV=1	4434	1	C	UR	7.65883	8.22258	9.63333	9.43524	8.12989	9.43138	8.98073	10.7734	10.623	9.6488	7.4629
tr|D6RGU4|D6RGU4_MOUSE	Cnih1	Protein cornichon homolog 1 OS=Mus musculus OX=10090 GN=Cnih1 PE=1 SV=2	8100	3	C	UR	9.40777	8.69731	10.0407	7.2222	8.84965	10.9174	8.81818	12.0088	9.59699	6.13407	8.30692
sp|Q9CX13|CNIH4_MOUSE	Cnih4	Protein cornichon homolog 4 OS=Mus musculus OX=10090 GN=Cnih4 PE=2 SV=1	5918	3	C	UR	8.55249	9.75869	7.51505	8.34479	8.50375	10.7157	9.69794	10.6023	8.68356	8.11837	9.50737
sp|Q80YA9|CNKR2_MOUSE	Cnksr2	Connector enhancer of kinase suppressor of ras 2 OS=Mus musculus OX=10090 GN=Cnksr2 PE=1 SV=1	5053	15	C	UR	9.61891	8.63671	9.40277	8.49873	9.54523	9.05457	8.6307	8.20291	8.99934	9.58296	9.82717
sp|Q08093|CNN2_MOUSE	Cnn2	Calponin-2 OS=Mus musculus OX=10090 GN=Cnn2 PE=1 SV=1	1605	2	C	UR	10.1125	9.53862	8.51637	9.77542	8.52768	9.16477	10.4389	9.96234	8.90329	7.22298	7.83712
sp|Q9DAW9|CNN3_MOUSE	Cnn3	Calponin-3 OS=Mus musculus OX=10090 GN=Cnn3 PE=1 SV=1	1605	14	C	UR	8.9448	9.46798	8.90848	9.29894	9.66832	9.04133	9.60366	8.13419	8.6601	9.23883	9.03336
tr|A0A286YDL2|A0A286YDL2_MOUSE	Cnnm1	Metal transporter CNNM1 OS=Mus musculus OX=10090 GN=Cnnm1 PE=1 SV=1	112	6	C	UR	8.7344	8.34098	8.88291	9.04146	8.60355	10.026	8.82608	10.4338	9.33206	8.6164	9.16243
sp|Q3TWN3|CNNM2_MOUSE	Cnnm2	Metal transporter CNNM2 OS=Mus musculus OX=10090 GN=Cnnm2 PE=1 SV=3	2318	12	C	UR	8.79719	8.74924	8.77999	8.79285	8.46969	9.75351	9.54156	10.2247	9.19925	8.79477	8.89727
sp|Q32NY4|CNNM3_MOUSE	Cnnm3	Metal transporter CNNM3 OS=Mus musculus OX=10090 GN=Cnnm3 PE=1 SV=2	390	10	C	UR	9.00063	8.82908	8.96996	8.72443	9.09766	9.6889	9.71782	9.62712	8.74159	8.78848	8.81433
sp|Q69ZF7|CNNM4_MOUSE	Cnnm4	Metal transporter CNNM4 OS=Mus musculus OX=10090 GN=Cnnm4 PE=1 SV=2	2318	7	C	UR	9.3961	9.08699	9.45944	9.35633	7.54519	9.28652	8.56454	11.7025	9.49499	8.83056	7.27684
sp|Q6ZQ08|CNOT1_MOUSE	Cnot1	CCR4-NOT transcription complex subunit 1 OS=Mus musculus OX=10090 GN=Cnot1 PE=1 SV=2	2744	57	C	UR	9.13714	9.06181	8.97709	8.99603	8.50453	9.27272	9.15397	9.38775	9.02236	9.08983	9.39677
sp|Q8BH15|CNO10_MOUSE	Cnot10	CCR4-NOT transcription complex subunit 10 OS=Mus musculus OX=10090 GN=Cnot10 PE=1 SV=1	1160	12	C	UR	9.07075	8.89656	9.52992	9.02365	8.72909	9.11669	8.93362	8.97429	9.40749	9.28222	9.03572
sp|Q9CWN7|CNO11_MOUSE	Cnot11	CCR4-NOT transcription complex subunit 11 OS=Mus musculus OX=10090 GN=Cnot11 PE=1 SV=1	5860	4	C	UR	9.30856	8.90747	9.33254	8.47662	9.14806	8.95889	9.39668	8.70488	9.30884	9.26722	9.19025
sp|Q8C5L3|CNOT2_MOUSE	Cnot2	CCR4-NOT transcription complex subunit 2 OS=Mus musculus OX=10090 GN=Cnot2 PE=1 SV=2	175	9	C	UR	9.45884	8.88795	9.39289	8.8068	9.13815	8.97561	8.62786	8.25115	9.12712	9.72561	9.60802
sp|Q8K0V4|CNOT3_MOUSE	Cnot3	CCR4-NOT transcription complex subunit 3 OS=Mus musculus OX=10090 GN=Cnot3 PE=1 SV=1	244	14	C	UR	9.33266	9.48622	9.64524	8.86493	9.50094	8.48855	8.9079	8.38398	8.68185	9.15917	9.54856
tr|E9QA19|E9QA19_MOUSE	Cnot4	CCR4-NOT transcription complex subunit 4 OS=Mus musculus OX=10090 GN=Cnot4 PE=1 SV=1	1963	6	C	UR	9.26028	9.04613	10.0233	8.31919	9.67659	8.19317	8.54297	8.18614	9.40067	9.76937	9.58222
sp|Q8VEG6|CNO6L_MOUSE	Cnot6l	CCR4-NOT transcription complex subunit 6-like OS=Mus musculus OX=10090 GN=Cnot6l PE=1 SV=2	5407	6	C	UR	9.41505	9.12207	8.89376	9.14979	8.89215	9.1934	8.66824	8.65222	8.88567	9.61494	9.5127
sp|Q60809|CNOT7_MOUSE	Cnot7	CCR4-NOT transcription complex subunit 7 OS=Mus musculus OX=10090 GN=Cnot7 PE=1 SV=1	6620	6	C	UR	10.0206	9.01924	8.81755	8.74037	9.07681	9.17026	8.7414	9.03609	9.04283	8.79878	9.5361
sp|Q9D8X5|CNOT8_MOUSE	Cnot8	CCR4-NOT transcription complex subunit 8 OS=Mus musculus OX=10090 GN=Cnot8 PE=2 SV=1	5371	1	C	UR	9.58711	8.92618	9.22841	8.76179	8.73372	8.41867	9.45663	8.74631	10.0692	9.62907	8.4429
sp|Q9JKY0|CNOT9_MOUSE	Cnot9	CCR4-NOT transcription complex subunit 9 OS=Mus musculus OX=10090 GN=Cnot9 PE=1 SV=1	4766	14	C	UR	9.09955	9.26782	9.01851	9.46877	9.23152	9.45909	8.85705	8.92717	8.77799	8.71039	9.18214
sp|P16330|CN37_MOUSE	Cnp	2',3'-cyclic-nucleotide 3'-phosphodiesterase OS=Mus musculus OX=10090 GN=Cnp PE=1 SV=3	209	55	C	UR	10.9179	8.35746	6.97939	7.57562	13.145	12.484	9.25549	7.51861	8.10089	7.9243	7.74142
sp|Q9QXT0|CNPY2_MOUSE	Cnpy2	Protein canopy homolog 2 OS=Mus musculus OX=10090 GN=Cnpy2 PE=1 SV=1	6632	3	C	UR	9.99057	8.81965	9.51829	9.17855	8.7902	8.82699	9.57829	9.71221	9.24306	8.99842	7.34377
sp|Q9DAU1|CNPY3_MOUSE	Cnpy3	Protein canopy homolog 3 OS=Mus musculus OX=10090 GN=Cnpy3 PE=1 SV=1	5710	4	C	UR	9.21089	8.56566	10.4234	8.95681	8.79059	8.56218	9.4202	8.83698	9.39827	9.45408	8.38091
sp|Q8BQ47|CNPY4_MOUSE	Cnpy4	Protein canopy homolog 4 OS=Mus musculus OX=10090 GN=Cnpy4 PE=1 SV=1	5717	5	C	UR	9.01761	8.97917	8.36525	9.43634	9.42302	9.14256	9.65418	9.32881	8.96701	9.08836	8.5977
sp|P47746|CNR1_MOUSE	Cnr1	Cannabinoid receptor 1 OS=Mus musculus OX=10090 GN=Cnr1 PE=1 SV=1	170	5	C	UR	8.36027	9.07787	9.17118	9.13054	8.61436	9.4507	9.25425	10.5418	9.40173	8.55309	8.44425
sp|Q5M8N0|CNRP1_MOUSE	Cnrip1	CB1 cannabinoid receptor-interacting protein 1 OS=Mus musculus OX=10090 GN=Cnrip1 PE=1 SV=1	4230	16	C	UR	8.78111	8.3281	9.49279	8.64542	8.94174	9.33708	9.41331	8.84963	9.78583	9.38919	9.03581
sp|Q8CBC4|CNST_MOUSE	Cnst	Consortin OS=Mus musculus OX=10090 GN=Cnst PE=1 SV=1	609	10	C	UR	8.62517	9.44484	9.14378	8.66385	9.5048	9.31479	9.23003	9.4026	8.97872	8.88007	8.81134
sp|O88507|CNTFR_MOUSE	Cntfr	Ciliary neurotrophic factor receptor subunit alpha OS=Mus musculus OX=10090 GN=Cntfr PE=1 SV=2	4539	6	C	UR	10.0291	10.4433	7.74527	10.0175	7.79283	9.68908	7.91112	9.27023	8.91173	8.68053	9.5094
sp|A2AM05|CNTLN_MOUSE	Cntln	Centlein OS=Mus musculus OX=10090 GN=Cntln PE=1 SV=1	2676	1	C	UR	9.35934	8.92806	9.1926	9.89347	8.74125	8.41278	8.94784	8.29622	8.56217	9.74942	9.91685
sp|P12960|CNTN1_MOUSE	Cntn1	Contactin-1 OS=Mus musculus OX=10090 GN=Cntn1 PE=1 SV=1	1706	137	C	UR	9.3081	9.48083	9.04316	9.13278	8.87861	8.73764	8.78002	9.44158	9.12052	8.84091	9.23585
sp|Q61330|CNTN2_MOUSE	Cntn2	Contactin-2 OS=Mus musculus OX=10090 GN=Cntn2 PE=1 SV=2	1629	19	C	UR	9.09039	9.17367	9.21437	8.76165	9.08004	9.25732	9.16865	9.33431	8.97247	9.14748	8.79966
sp|Q07409|CNTN3_MOUSE	Cntn3	Contactin-3 OS=Mus musculus OX=10090 GN=Cntn3 PE=1 SV=2	3469	15	C	UR	9.56022	9.21237	9.36218	9.0172	8.88628	8.86673	9.0836	9.43967	9.0546	8.51608	9.00107
sp|Q69Z26|CNTN4_MOUSE	Cntn4	Contactin-4 OS=Mus musculus OX=10090 GN=Cntn4 PE=1 SV=2	3469	10	C	UR	10.1956	8.86388	9.39444	9.13461	7.82033	8.74896	8.37812	10.1894	9.599	9.13858	8.53717
sp|P68500|CNTN5_MOUSE	Cntn5	Contactin-5 OS=Mus musculus OX=10090 GN=Cntn5 PE=1 SV=2	1795	18	C	UR	9.34051	9.28404	8.99047	9.06255	8.81579	8.75987	9.06598	9.23576	9.23384	8.78835	9.42284
sp|Q9JMB8|CNTN6_MOUSE	Cntn6	Contactin-6 OS=Mus musculus OX=10090 GN=Cntn6 PE=1 SV=2	710	26	C	UR	9.18196	9.35315	9.41832	8.7972	8.9876	8.8845	8.98501	9.25591	9.14022	8.91064	9.08548
sp|O54991|CNTP1_MOUSE	Cntnap1	Contactin-associated protein 1 OS=Mus musculus OX=10090 GN=Cntnap1 PE=1 SV=2	3208	51	C	UR	9.91503	9.87201	8.26288	9.31926	8.42917	9.42388	8.66762	10.3647	9.17959	7.9001	8.66573
tr|E9QNF7|E9QNF7_MOUSE	Cntnap2	Contactin-associated protein-like 2 OS=Mus musculus OX=10090 GN=Cntnap2 PE=1 SV=1	1210	30	C	UR	8.74171	9.18772	8.23994	9.35737	8.68311	9.95822	8.8843	9.72686	8.95427	9.0001	9.2664
tr|E9PY62|E9PY62_MOUSE	Cntnap3	Contactin-associated protein-like 3 OS=Mus musculus OX=10090 GN=Cntnap3 PE=4 SV=1	1044	7	C	UR	8.67496	8.30052	9.2505	8.96075	7.99971	9.40305	9.21569	10.5729	10.0813	9.37428	8.16634
tr|D3YWB9|D3YWB9_MOUSE	Cntnap4	Contactin-associated protein-like 4 OS=Mus musculus OX=10090 GN=Cntnap4 PE=1 SV=1	1044	24	C	UR	8.51967	9.00586	8.96504	9.17672	8.09766	10.0535	9.11662	9.71898	9.34182	9.07713	8.92697
sp|Q0V8T9|CTP5A_MOUSE	Cntnap5a	Contactin-associated protein like 5-1 OS=Mus musculus OX=10090 GN=Cntnap5a PE=1 SV=1	1044	11	C	UR	9.47501	9.63724	8.56076	9.26542	8.30629	9.02315	8.92001	10.4386	8.9034	9.0039	8.46626
sp|Q0V8T8|CTP5B_MOUSE	Cntnap5b	Contactin-associated protein like 5-2 OS=Mus musculus OX=10090 GN=Cntnap5b PE=2 SV=1	1044	1	C	UR	10.1654	9.53938	10.2063	9.62966	7.55446	7.49843	9.29956	8.27529	9.91904	8.44206	9.47034
sp|Q0V8T7|CTP5C_MOUSE	Cntnap5c	Contactin-associated protein like 5-3 OS=Mus musculus OX=10090 GN=Cntnap5c PE=2 SV=1	1044	5	C	UR	10.1869	9.28083	8.84088	9.83545	7.66363	8.85099	8.73565	10.8342	9.06441	8.12007	8.58698
sp|A2AL36|CNTRL_MOUSE	Cntrl	Centriolin OS=Mus musculus OX=10090 GN=Cntrl PE=1 SV=2	6719	1	C	UR	8.19824	9.7675	12.1357	8.63601	9.43402	8.14286	8.9363	7.70338	6.78748	9.70733	10.5512
sp|Q8CB62|CNTRB_MOUSE	Cntrob	Centrobin OS=Mus musculus OX=10090 GN=Cntrob PE=2 SV=2	7984	1	C	UR	10.7638	8.48803	9.71748	9.68403	7.91151	9.28759	8.24366	9.44465	10.4806	8.79823	7.1804
sp|Q9CRC3|CO040_MOUSE	CO040	UPF0235 protein C15orf40 homolog OS=Mus musculus OX=10090 PE=1 SV=1	5538	5	C	UR	9.10241	8.07178	10.4788	7.63461	10.1759	7.6045	10.3176	7.6085	10.0022	8.57092	10.4328
sp|Q0VG49|CO061_MOUSE	CO061	Uncharacterized protein C15orf61 homolog OS=Mus musculus OX=10090 PE=2 SV=2	2741	1	C	UR	10.7141	10.2572	9.32039	9.44208	7.83901	7.68936	9.09933	10.0071	9.55457	7.85321	8.22368
sp|Q9D2R6|COA3_MOUSE	Coa3	Cytochrome c oxidase assembly factor 3 homolog, mitochondrial OS=Mus musculus OX=10090 GN=Coa3 PE=1 SV=1	5942	4	C	UR	9.89365	9.1179	9.0356	9.6307	8.59502	9.38202	8.8635	10.2203	9.09458	8.22868	7.9381
sp|Q99M07|COA5_MOUSE	Coa5	Cytochrome c oxidase assembly factor 5 OS=Mus musculus OX=10090 GN=Coa5 PE=1 SV=1	5042	2	C	UR	8.86246	8.9172	9.82406	9.23914	8.88222	8.34812	9.85053	8.79465	8.55763	9.27982	9.44416
sp|Q8BGD8|COA6_MOUSE	Coa6	Cytochrome c oxidase assembly factor 6 homolog OS=Mus musculus OX=10090 GN=Coa6 PE=1 SV=1	3640	2	C	UR	9.371	9.21865	9.34304	8.422	9.61955	9.13298	9.53414	9.35182	8.78255	8.80645	8.41782
sp|Q921H9|COA7_MOUSE	Coa7	Cytochrome c oxidase assembly factor 7 OS=Mus musculus OX=10090 GN=Coa7 PE=1 SV=1	486	10	C	UR	8.76778	9.91278	8.90244	9.41137	9.65783	8.84978	9.01763	8.87446	8.20598	9.33399	9.06595
sp|Q9DBL7|COASY_MOUSE	Coasy	Bifunctional coenzyme A synthase OS=Mus musculus OX=10090 GN=Coasy PE=1 SV=2	3424	14	C	UR	9.30982	9.07557	9.90301	8.93141	8.71402	8.70446	9.25495	9.28802	9.09751	8.84103	8.88021
sp|Q5NBX1|COBL_MOUSE	Cobl	Protein cordon-bleu OS=Mus musculus OX=10090 GN=Cobl PE=1 SV=1	4566	8	C	UR	9.22897	8.78447	8.96479	8.57223	9.2418	8.88837	9.26347	8.66199	8.9211	9.91442	9.55841
sp|Q3UMF0|COBL1_MOUSE	Cobll1	Cordon-bleu protein-like 1 OS=Mus musculus OX=10090 GN=Cobll1 PE=1 SV=2	4265	7	C	UR	9.44865	9.68368	9.17349	9.20598	9.39655	8.30248	9.09374	8.68527	9.10069	8.64888	9.2606
sp|Q62507|COCH_MOUSE	Coch	Cochlin OS=Mus musculus OX=10090 GN=Coch PE=1 SV=2	5181	3	C	UR	8.6417	7.90913	10.1844	9.07693	8.50576	9.0055	8.68973	9.28639	10.0259	9.49189	9.18275
sp|Q9Z160|COG1_MOUSE	Cog1	Conserved oligomeric Golgi complex subunit 1 OS=Mus musculus OX=10090 GN=Cog1 PE=1 SV=3	2289	21	C	UR	9.15765	9.13724	8.91509	8.7724	8.8734	9.24257	9.45052	9.33706	9.02218	9.2153	8.87657
sp|Q921L5|COG2_MOUSE	Cog2	Conserved oligomeric Golgi complex subunit 2 OS=Mus musculus OX=10090 GN=Cog2 PE=1 SV=2	2243	14	C	UR	9.15312	9.40576	8.8474	9.43498	8.51262	9.37326	8.93757	9.5835	9.15481	9.09954	8.49744
tr|E9QL65|E9QL65_MOUSE	Cog3	Conserved oligomeric Golgi complex subunit 3 OS=Mus musculus OX=10090 GN=Cog3 PE=1 SV=1	3259	19	C	UR	8.9081	9.14931	9.31382	9.11825	8.86392	8.91185	8.86799	9.21759	9.24878	9.46245	8.93794
sp|Q8R1U1|COG4_MOUSE	Cog4	Conserved oligomeric Golgi complex subunit 4 OS=Mus musculus OX=10090 GN=Cog4 PE=1 SV=1	733	18	C	UR	9.69762	8.71991	9.86793	8.65912	8.91603	8.32783	9.18677	8.9711	9.65989	8.85445	9.13935
sp|Q8C0L8|COG5_MOUSE	Cog5	Conserved oligomeric Golgi complex subunit 5 OS=Mus musculus OX=10090 GN=Cog5 PE=1 SV=3	371	9	C	UR	9.32194	9.34361	8.47475	8.92686	8.87599	9.34212	9.1613	9.3926	9.01221	9.07977	9.06886
sp|Q8R3I3|COG6_MOUSE	Cog6	Conserved oligomeric Golgi complex subunit 6 OS=Mus musculus OX=10090 GN=Cog6 PE=1 SV=2	2313	10	C	UR	9.02531	8.49547	8.97687	8.85628	8.80468	9.16862	9.20487	8.7558	9.80847	9.21218	9.69145
tr|A0A0R4J0Q9|A0A0R4J0Q9_MOUSE	Cog7	Conserved oligomeric Golgi complex subunit 7 OS=Mus musculus OX=10090 GN=Cog7 PE=1 SV=1	3810	14	C	UR	9.14334	9.40297	9.28363	9.39206	8.51924	9.01005	8.99823	9.73353	9.03707	9.24597	8.23391
sp|Q9JJA2|COG8_MOUSE	Cog8	Conserved oligomeric Golgi complex subunit 8 OS=Mus musculus OX=10090 GN=Cog8 PE=1 SV=3	3234	8	C	UR	9.31361	9.12092	8.62113	9.13396	8.58954	9.51441	9.08538	9.613	9.29651	8.91243	8.7991
tr|E9Q284|E9Q284_MOUSE	Coil	Coilin OS=Mus musculus OX=10090 GN=Coil PE=1 SV=1	5828	6	C	UR	8.79255	8.96656	9.69854	8.64406	8.63103	9.13063	9.02367	8.66218	9.49028	9.44583	9.51467
sp|Q60847|COCA1_MOUSE	Col12a1	Collagen alpha-1(XII) chain OS=Mus musculus OX=10090 GN=Col12a1 PE=2 SV=3	1980	8	C	UR	10.7143	10.1101	6.37722	10.2173	11.4312	9.33631	10.6059	11.1361	7.97098	6.44912	5.65155
sp|O35206|COFA1_MOUSE	Col15a1	Collagen alpha-1(XV) chain OS=Mus musculus OX=10090 GN=Col15a1 PE=1 SV=2	232	1	C	UR	8.6963	9.35416	9.11004	7.84083	8.44504	10.8437	11.3777	10.4891	8.01513	8.43463	7.39337
sp|P39061|COIA1_MOUSE	Col18a1	Collagen alpha-1(XVIII) chain OS=Mus musculus OX=10090 GN=Col18a1 PE=1 SV=4	1920	3	C	UR	8.63076	9.23284	8.55702	8.8114	10.3597	8.80992	9.92608	8.06729	9.02397	8.71287	9.86819
sp|Q0VF58|COJA1_MOUSE	Col19a1	Collagen alpha-1(XIX) chain OS=Mus musculus OX=10090 GN=Col19a1 PE=2 SV=2	6809	3	C	UR	9.08899	9.29319	9.71507	9.1975	9.20059	8.74443	9.25422	9.0869	8.87025	8.73956	8.80929
sp|P11087|CO1A1_MOUSE	Col1a1	Collagen alpha-1(I) chain OS=Mus musculus OX=10090 GN=Col1a1 PE=1 SV=4	2196	11	C	UR	10.5894	8.28268	6.26437	11.2986	13.7214	9.66967	11.9578	11.3733	7.99722	4.48909	4.35653
sp|Q01149|CO1A2_MOUSE	Col1a2	Collagen alpha-2(I) chain OS=Mus musculus OX=10090 GN=Col1a2 PE=1 SV=2	6111	7	C	UR	9.44627	8.83559	7.97078	11.014	10.1111	8.11817	11.1902	10.2212	8.81079	7.68668	6.59522
sp|Q99MQ5|COPA1_MOUSE	Col25a1	Collagen alpha-1(XXV) chain OS=Mus musculus OX=10090 GN=Col25a1 PE=2 SV=2	6780	1	C	UR	9.26921	8.42077	11.1733	7.95183	9.94173	8.75086	5.7709	6.55107	10.7173	9.90237	11.5507
sp|P08121|CO3A1_MOUSE	Col3a1	Collagen alpha-1(III) chain OS=Mus musculus OX=10090 GN=Col3a1 PE=1 SV=4	6112	3	C	UR	9.77909	10.3808	7.09687	10.7878	9.25763	8.82649	9.35566	12.1174	9.34917	6.96948	6.07965
sp|P02463|CO4A1_MOUSE	Col4a1	Collagen alpha-1(IV) chain OS=Mus musculus OX=10090 GN=Col4a1 PE=1 SV=4	1677	2	C	UR	9.42921	10.2837	6.20847	7.6572	8.68586	11.944	10.563	11.1589	8.47673	5.08514	10.5079
sp|P08122|CO4A2_MOUSE	Col4a2	Collagen alpha-2(IV) chain OS=Mus musculus OX=10090 GN=Col4a2 PE=1 SV=4	3144	14	C	UR	8.86775	9.35091	8.0077	7.96401	8.56165	10.0811	10.9698	11.8275	9.05702	5.49591	9.81664
sp|Q9EQG9|C43BP_MOUSE	Col4a3bp	Collagen type IV alpha-3-binding protein OS=Mus musculus OX=10090 GN=Col4a3bp PE=1 SV=1	3164	13	C	UR	9.26183	9.2991	9.21362	9.0434	9.13757	8.77575	8.69229	8.97005	9.04078	9.23135	9.33425
tr|Q63ZW6|Q63ZW6_MOUSE	Col4a5	Col4a5 protein OS=Mus musculus OX=10090 GN=Col4a5 PE=1 SV=1	1677	2	C	UR	10.3255	9.90661	5.98291	10.3297	9.41429	9.83643	11.4686	10.1647	10.5853	4.13786	7.84814
tr|B1AVK5|B1AVK5_MOUSE	Col4a6	Collagen, type IV, alpha 6 OS=Mus musculus OX=10090 GN=Col4a6 PE=1 SV=1	6233	2	C	UR	9.30358	9.28314	8.27968	9.29966	8.59963	10.9662	9.89954	9.91008	8.46725	8.70489	7.28636
sp|Q04857|CO6A1_MOUSE	Col6a1	Collagen alpha-1(VI) chain OS=Mus musculus OX=10090 GN=Col6a1 PE=1 SV=1	5526	3	C	UR	12.8378	8.80315	5.7922	11.195	11.5129	8.983	12.0507	11.2467	10.0826	3.14223	4.35373
sp|Q02788|CO6A2_MOUSE	Col6a2	Collagen alpha-2(VI) chain OS=Mus musculus OX=10090 GN=Col6a2 PE=1 SV=3	7450	5	C	UR	12.0351	9.31395	5.77879	11.8146	10.4617	9.5993	11.7361	12.3565	9.15811	3.53316	4.21278
tr|E9PWQ3|E9PWQ3_MOUSE	Col6a3	Collagen, type VI, alpha 3 OS=Mus musculus OX=10090 GN=Col6a3 PE=1 SV=2	1063	21	C	UR	10.9901	9.02672	6.32098	10.6759	10.2844	10.0178	11.0116	12.187	9.56253	4.59608	5.32679
sp|Q8K4Q8|COL12_MOUSE	Colec12	Collectin-12 OS=Mus musculus OX=10090 GN=Colec12 PE=1 SV=1	2340	1	C	UR	8.40766	9.98609	5.72091	10.444	11.0614	8.07786	12.9126	10.0699	9.20099	5.50613	8.61246
sp|Q8K297|GT251_MOUSE	Colgalt1	Procollagen galactosyltransferase 1 OS=Mus musculus OX=10090 GN=Colgalt1 PE=1 SV=2	5218	5	C	UR	9.73146	9.70217	8.90196	9.7065	8.01287	9.41791	8.92024	9.87733	8.95094	8.71118	8.06743
sp|Q8K4M5|COMD1_MOUSE	Commd1	COMM domain-containing protein 1 OS=Mus musculus OX=10090 GN=Commd1 PE=1 SV=2	6918	4	C	UR	7.9666	8.65626	8.45552	9.80794	10.6964	8.91556	9.82491	7.61971	8.82611	9.16591	10.0651
sp|Q8JZY2|COMDA_MOUSE	Commd10	COMM domain-containing protein 10 OS=Mus musculus OX=10090 GN=Commd10 PE=1 SV=1	933	10	C	UR	8.70928	9.72131	9.0251	9.04088	8.7731	9.73368	9.49372	9.57476	8.32823	9.53001	8.06994
sp|Q8BXC6|COMD2_MOUSE	Commd2	COMM domain-containing protein 2 OS=Mus musculus OX=10090 GN=Commd2 PE=1 SV=1	5259	4	C	UR	9.37641	9.40917	8.71537	8.74945	9.33669	9.3639	9.12628	8.93758	8.44649	9.26002	9.27863
sp|Q63829|COMD3_MOUSE	Commd3	COMM domain-containing protein 3 OS=Mus musculus OX=10090 GN=Commd3 PE=1 SV=1	199	5	C	UR	9.18637	9.91784	8.80688	8.48401	8.8668	9.75734	9.2309	9.25447	8.67196	9.18588	8.63756
sp|Q9CQ02|COMD4_MOUSE	Commd4	COMM domain-containing protein 4 OS=Mus musculus OX=10090 GN=Commd4 PE=1 SV=1	5405	3	C	UR	8.79162	8.77255	9.2093	9.61231	8.56921	9.07331	9.05468	8.98942	9.65523	9.35895	8.91341
sp|Q8R395|COMD5_MOUSE	Commd5	COMM domain-containing protein 5 OS=Mus musculus OX=10090 GN=Commd5 PE=1 SV=1	4982	6	C	UR	9.50657	9.36627	8.24352	9.15291	8.7401	9.69391	8.79348	8.77158	8.97726	8.7859	9.96849
sp|Q3V4B5|COMD6_MOUSE	Commd6	COMM domain-containing protein 6 OS=Mus musculus OX=10090 GN=Commd6 PE=1 SV=1	8102	2	C	UR	8.91531	8.20396	9.11657	8.29539	9.69235	9.10661	10.6463	9.58376	8.55386	8.00475	9.88117
sp|Q8BG94|COMD7_MOUSE	Commd7	COMM domain-containing protein 7 OS=Mus musculus OX=10090 GN=Commd7 PE=1 SV=1	3186	8	C	UR	9.18981	7.95698	9.75804	8.73112	8.34549	9.30823	9.18844	9.27425	10.3603	9.59409	8.29323
sp|Q9CZG3|COMD8_MOUSE	Commd8	COMM domain-containing protein 8 OS=Mus musculus OX=10090 GN=Commd8 PE=1 SV=1	3470	8	C	UR	7.985	10.2528	8.79863	8.5204	9.16991	9.06291	9.9527	8.83204	8.99506	9.34414	9.08645
sp|Q8K2Q0|COMD9_MOUSE	Commd9	COMM domain-containing protein 9 OS=Mus musculus OX=10090 GN=Commd9 PE=1 SV=3	5665	5	C	UR	8.83902	9.3184	9.50535	8.61019	9.40698	8.77214	9.42268	8.55913	9.09574	9.41101	9.05937
sp|O88587|COMT_MOUSE	Comt	Catechol O-methyltransferase OS=Mus musculus OX=10090 GN=Comt PE=1 SV=2	4672	11	C	UR	9.54629	8.31403	9.36328	8.5931	9.56051	8.70844	9.71539	8.38929	9.68376	8.24774	9.87818
sp|Q8BIG7|CMTD1_MOUSE	Comtd1	Catechol O-methyltransferase domain-containing protein 1 OS=Mus musculus OX=10090 GN=Comtd1 PE=1 SV=1	3667	7	C	UR	7.93249	8.97136	8.9859	8.18167	8.92731	10.2517	10.1469	10.6886	8.97999	8.8502	8.08387
sp|Q9R1A8|COP1_MOUSE	Cop1	E3 ubiquitin-protein ligase COP1 OS=Mus musculus OX=10090 GN=Cop1 PE=1 SV=2	5449	3	C	UR	8.78671	9.11855	9.35019	9.15774	8.58677	9.49816	9.04643	9.50446	9.12018	9.52625	8.30457
tr|F8WHL2|F8WHL2_MOUSE	Copa	Coatomer subunit alpha OS=Mus musculus OX=10090 GN=Copa PE=1 SV=1	2983	53	C	UR	9.16655	9.07157	8.99291	9.10544	8.33543	9.58712	9.11256	9.82069	9.20195	8.84177	8.76402
sp|Q9JIF7|COPB_MOUSE	Copb1	Coatomer subunit beta OS=Mus musculus OX=10090 GN=Copb1 PE=1 SV=1	2324	42	C	UR	9.38475	8.90795	9.39742	9.24903	8.64966	8.90675	9.01632	9.17236	9.44831	8.69245	9.17501
sp|O55029|COPB2_MOUSE	Copb2	Coatomer subunit beta' OS=Mus musculus OX=10090 GN=Copb2 PE=1 SV=2	171	37	C	UR	9.27535	9.23025	9.08824	9.66038	8.5568	9.07292	8.64741	9.03448	9.26977	9.16669	8.99771
sp|O89079|COPE_MOUSE	Cope	Coatomer subunit epsilon OS=Mus musculus OX=10090 GN=Cope PE=1 SV=3	3771	13	C	UR	9.40854	9.66699	8.43219	9.48577	8.71488	9.47638	8.69965	9.66733	8.72677	9.3662	8.35528
sp|Q9QZE5|COPG1_MOUSE	Copg1	Coatomer subunit gamma-1 OS=Mus musculus OX=10090 GN=Copg1 PE=1 SV=1	1449	30	C	UR	9.09038	9.03699	9.12476	9.22921	8.47	9.20685	8.92529	9.40555	9.53664	9.14437	8.82996
sp|Q9QXK3|COPG2_MOUSE	Copg2	Coatomer subunit gamma-2 OS=Mus musculus OX=10090 GN=Copg2 PE=1 SV=1	1449	32	C	UR	9.06143	9.10787	8.86765	9.33639	8.72104	9.19717	9.10199	9.45268	9.10802	9.13804	8.90772
sp|Q9CQ13|COPRS_MOUSE	Coprs	Coordinator of PRMT5 and differentiation stimulator OS=Mus musculus OX=10090 GN=Coprs PE=1 SV=1	6957	4	C	UR	10.5856	10.9903	7.61697	8.27024	10.0666	8.5858	8.21565	6.76423	8.8505	8.66005	11.3941
sp|P61202|CSN2_MOUSE	Cops2	COP9 signalosome complex subunit 2 OS=Mus musculus OX=10090 GN=Cops2 PE=1 SV=1	350	27	C	UR	8.94209	8.61337	9.23816	9.3029	8.77025	9.23082	9.49914	9.00335	9.31086	9.1473	8.94177
sp|O88543|CSN3_MOUSE	Cops3	COP9 signalosome complex subunit 3 OS=Mus musculus OX=10090 GN=Cops3 PE=1 SV=3	2410	34	C	UR	9.18389	8.88342	9.49692	8.74705	9.3384	8.78288	9.04475	8.39615	9.45017	9.03519	9.64118
sp|O88544|CSN4_MOUSE	Cops4	COP9 signalosome complex subunit 4 OS=Mus musculus OX=10090 GN=Cops4 PE=1 SV=1	1403	34	C	UR	9.49219	8.66551	9.39355	8.78163	9.41737	8.78601	9.28049	8.43829	9.27552	8.93068	9.53876
sp|O35864|CSN5_MOUSE	Cops5	COP9 signalosome complex subunit 5 OS=Mus musculus OX=10090 GN=Cops5 PE=1 SV=3	6453	18	C	UR	9.13902	9.25312	9.29811	9.42565	9.16631	8.91141	8.58888	8.35997	8.74816	9.68953	9.41984
sp|O88545|CSN6_MOUSE	Cops6	COP9 signalosome complex subunit 6 OS=Mus musculus OX=10090 GN=Cops6 PE=1 SV=1	4988	10	C	UR	8.79914	8.82035	9.4159	9.38282	8.73261	9.24631	9.11337	9.34783	9.31019	9.40152	8.42995
sp|Q9CZ04|CSN7A_MOUSE	Cops7a	COP9 signalosome complex subunit 7a OS=Mus musculus OX=10090 GN=Cops7a PE=1 SV=2	3630	10	C	UR	9.60354	8.62519	8.56571	8.4967	9.18529	9.19751	8.93966	7.97217	9.04808	8.9406	11.4256
sp|Q8BV13|CSN7B_MOUSE	Cops7b	COP9 signalosome complex subunit 7b OS=Mus musculus OX=10090 GN=Cops7b PE=1 SV=1	3062	6	C	UR	8.9143	9.27518	9.5712	9.40917	8.83031	8.92864	8.9287	9.48525	8.52976	9.48505	8.64245
sp|Q8VBV7|CSN8_MOUSE	Cops8	COP9 signalosome complex subunit 8 OS=Mus musculus OX=10090 GN=Cops8 PE=1 SV=1	4123	12	C	UR	8.86839	9.18194	9.12085	9.07559	9.20759	9.06932	9.60208	8.4788	8.9027	9.20427	9.28847
sp|P61924|COPZ1_MOUSE	Copz1	Coatomer subunit zeta-1 OS=Mus musculus OX=10090 GN=Copz1 PE=1 SV=1	1821	5	C	UR	9.88665	8.98547	9.51797	8.335	9.70283	8.36954	9.67187	8.34959	8.94333	8.65529	9.58245
sp|Q9JHH9|COPZ2_MOUSE	Copz2	Coatomer subunit zeta-2 OS=Mus musculus OX=10090 GN=Copz2 PE=1 SV=1	3257	2	C	UR	9.03265	8.06876	9.52189	9.90699	9.29307	8.6679	10.2712	9.94426	9.92369	8.09087	7.27872
tr|E9Q3H6|E9Q3H6_MOUSE	Coq10a	Coenzyme Q10A OS=Mus musculus OX=10090 GN=Coq10a PE=1 SV=1	2807	4	C	UR	8.41686	9.36764	9.31391	10.0904	8.03698	10.0778	9.02402	11.1291	8.36779	9.16911	7.00642
sp|Q8BMS4|COQ3_MOUSE	Coq3	Ubiquinone biosynthesis O-methyltransferase, mitochondrial OS=Mus musculus OX=10090 GN=Coq3 PE=1 SV=1	6727	2	C	UR	8.96414	9.45993	9.14073	9.33368	9.14997	8.32962	9.08089	8.5369	9.09369	9.49188	9.41858
sp|Q8BGB8|COQ4_MOUSE	Coq4	Ubiquinone biosynthesis protein COQ4 homolog, mitochondrial OS=Mus musculus OX=10090 GN=Coq4 PE=1 SV=1	6115	3	C	UR	8.63352	9.02456	9.2492	9.08907	9.13526	8.93465	10.0645	9.66622	9.25775	8.66109	8.28422
sp|Q9CXI0|COQ5_MOUSE	Coq5	2-methoxy-6-polyprenyl-1,4-benzoquinol methylase, mitochondrial OS=Mus musculus OX=10090 GN=Coq5 PE=1 SV=2	4519	10	C	UR	8.76908	8.80981	8.73371	9.52921	9.19397	9.37894	9.45281	8.63751	9.18614	8.90884	9.39998
sp|Q8R1S0|COQ6_MOUSE	Coq6	Ubiquinone biosynthesis monooxygenase COQ6, mitochondrial OS=Mus musculus OX=10090 GN=Coq6 PE=1 SV=3	2100	8	C	UR	9.02997	8.85769	9.05717	9.4011	8.94118	9.04488	9.0071	9.0674	9.20803	9.06736	9.31812
sp|P97478|COQ7_MOUSE	Coq7	5-demethoxyubiquinone hydroxylase, mitochondrial OS=Mus musculus OX=10090 GN=Coq7 PE=1 SV=3	6704	2	C	UR	8.28051	8.31752	7.80914	10.9664	9.12408	9.83712	9.53853	7.15527	10.5229	10.0215	8.42709
sp|Q60936|COQ8A_MOUSE	Coq8a	Atypical kinase COQ8A, mitochondrial OS=Mus musculus OX=10090 GN=Coq8a PE=1 SV=2	2295	8	C	UR	8.82156	8.54766	9.11871	8.85418	9.12836	9.16646	9.09986	9.00229	9.84344	9.55688	8.8606
tr|E9QLB8|E9QLB8_MOUSE	Coq8b	Atypical kinase COQ8B, mitochondrial OS=Mus musculus OX=10090 GN=Coq8b PE=1 SV=1	4377	9	C	UR	9.43441	8.98682	8.80209	9.14324	8.61425	9.08539	9.4128	9.28424	9.34517	8.78989	9.10172
sp|Q8K1Z0|COQ9_MOUSE	Coq9	Ubiquinone biosynthesis protein COQ9, mitochondrial OS=Mus musculus OX=10090 GN=Coq9 PE=1 SV=1	6770	4	C	UR	8.79914	8.82956	9.54972	8.90226	8.95766	9.2022	9.17861	9.02054	9.52387	9.00546	9.03097
sp|O89053|COR1A_MOUSE	Coro1a	Coronin-1A OS=Mus musculus OX=10090 GN=Coro1a PE=1 SV=5	863	18	C	UR	8.84059	9.18509	9.16956	9.11633	8.76231	9.33457	8.78787	9.53973	8.94167	9.57334	8.74894
sp|Q9WUM3|COR1B_MOUSE	Coro1b	Coronin-1B OS=Mus musculus OX=10090 GN=Coro1b PE=1 SV=1	6396	18	C	UR	9.63536	8.80248	9.19905	9.03152	9.27321	8.64608	9.3319	9.04979	9.28816	8.94011	8.80234
sp|Q9WUM4|COR1C_MOUSE	Coro1c	Coronin-1C OS=Mus musculus OX=10090 GN=Coro1c PE=1 SV=2	863	36	C	UR	8.71369	9.13193	9.05995	8.88839	9.7857	9.03702	9.2826	8.36327	8.75209	9.46884	9.51653
tr|B1AVH5|B1AVH5_MOUSE	Coro2a	Coronin OS=Mus musculus OX=10090 GN=Coro2a PE=1 SV=1	4723	13	C	UR	9.34616	8.44713	10.19	8.39524	9.17759	8.73383	8.94555	8.79703	9.73499	8.87959	9.35292
sp|Q8BH44|COR2B_MOUSE	Coro2b	Coronin-2B OS=Mus musculus OX=10090 GN=Coro2b PE=1 SV=2	4612	20	C	UR	9.17927	8.598	8.8754	9.00111	8.97703	9.54711	8.87921	8.88391	9.10463	9.48965	9.4647
sp|Q9D2V7|CORO7_MOUSE	Coro7	Coronin-7 OS=Mus musculus OX=10090 GN=Coro7 PE=1 SV=2	888	21	C	UR	9.84663	9.61089	8.9775	9.03889	9.22547	8.57121	8.53767	9.15933	8.99826	8.94989	9.08424
sp|Q9CQI6|COTL1_MOUSE	Cotl1	Coactosin-like protein OS=Mus musculus OX=10090 GN=Cotl1 PE=1 SV=3	1506	14	C	UR	9.23232	8.29764	9.93608	8.67676	9.58895	8.39482	9.65945	8.66922	9.55653	8.74824	9.23999
sp|Q6P8I6|COX11_MOUSE	Cox11	Cytochrome c oxidase assembly protein COX11, mitochondrial OS=Mus musculus OX=10090 GN=Cox11 PE=1 SV=1	7230	2	C	UR	8.84673	8.58402	8.91008	8.68597	7.96441	8.81217	9.20706	11.1157	10.6078	8.96299	8.30298
sp|Q8BJ03|COX15_MOUSE	Cox15	Cytochrome c oxidase assembly protein COX15 homolog OS=Mus musculus OX=10090 GN=Cox15 PE=1 SV=1	5478	6	C	UR	8.6208	10.2988	9.01914	10.2793	7.94042	9.74798	8.35036	10.5761	8.33003	8.30654	8.53051
tr|G5E8U6|G5E8U6_MOUSE	Cox18	COX18 cytochrome c oxidase assembly homolog (S. cerevisiae), isoform CRA_c OS=Mus musculus OX=10090 GN=Cox18 PE=1 SV=1	4457	3	C	UR	8.63045	9.06061	8.71357	9.61462	8.61512	9.63667	9.35698	9.67794	8.84482	8.50184	9.34739
sp|Q8K0C8|COX19_MOUSE	Cox19	Cytochrome c oxidase assembly protein COX19 OS=Mus musculus OX=10090 GN=Cox19 PE=1 SV=1	4428	2	C	UR	9.74416	8.59431	9.11317	8.17761	10.1067	8.74856	9.928	9.26052	9.25442	7.75055	9.32196
sp|Q9D7J4|COX20_MOUSE	Cox20	Cytochrome c oxidase assembly protein COX20, mitochondrial OS=Mus musculus OX=10090 GN=Cox20 PE=1 SV=1	7136	1	C	UR	8.34218	7.84462	9.17741	7.21992	7.98916	11.6901	11.4727	10.2821	8.21735	7.19243	10.5719
sp|P19783|COX41_MOUSE	Cox4i1	Cytochrome c oxidase subunit 4 isoform 1, mitochondrial OS=Mus musculus OX=10090 GN=Cox4i1 PE=1 SV=2	918	36	C	UR	9.16455	9.7493	8.08236	8.54707	9.42443	9.13505	9.16781	9.29936	8.65079	8.55626	10.223
sp|Q91W29|COX42_MOUSE	Cox4i2	Cytochrome c oxidase subunit 4 isoform 2, mitochondrial OS=Mus musculus OX=10090 GN=Cox4i2 PE=1 SV=1	7843	1	C	UR	11.0968	8.16937	6.8429	8.75949	8.92332	8.1284	11.293	11.0455	9.50899	7.07233	9.15988
sp|P12787|COX5A_MOUSE	Cox5a	Cytochrome c oxidase subunit 5A, mitochondrial OS=Mus musculus OX=10090 GN=Cox5a PE=1 SV=2	6399	10	C	UR	12.1954	10.7351	7.9824	10.2509	10.2154	7.95118	8.44232	7.46265	8.07099	8.09356	8.60012
tr|Q9DCW5|Q9DCW5_MOUSE	Cox6a1	Cytochrome c oxidase subunit 6A, mitochondrial OS=Mus musculus OX=10090 GN=Cox6a1 PE=1 SV=1	7494	3	C	UR	9.43988	7.24906	10.3248	8.83918	7.05503	9.05432	7.56737	9.60612	13.6533	9.02643	8.18448
sp|P56391|CX6B1_MOUSE	Cox6b1	Cytochrome c oxidase subunit 6B1 OS=Mus musculus OX=10090 GN=Cox6b1 PE=1 SV=2	6034	26	C	UR	9.02051	9.92112	8.97226	8.87952	9.4929	8.35434	9.54625	9.09523	8.41576	9.1544	9.14772
sp|Q9CPQ1|COX6C_MOUSE	Cox6c	Cytochrome c oxidase subunit 6C OS=Mus musculus OX=10090 GN=Cox6c PE=1 SV=3	1528	7	C	UR	8.54985	10.0784	9.0344	9.01857	9.29259	8.43793	10.1798	9.56349	8.08925	8.62714	9.12857
tr|A0A140LIU4|A0A140LIU4_MOUSE	Cox7a1	Cytochrome c oxidase subunit 7A1, mitochondrial OS=Mus musculus OX=10090 GN=Cox7a1 PE=1 SV=1	7048	1	C	UR	10.7363	7.67257	10.255	7.35731	10.4544	7.22343	11.3719	9.12305	10.4264	6.04576	9.33381
sp|P48771|CX7A2_MOUSE	Cox7a2	Cytochrome c oxidase subunit 7A2, mitochondrial OS=Mus musculus OX=10090 GN=Cox7a2 PE=1 SV=2	6300	20	C	UR	8.05977	10.1066	8.7508	7.75952	9.34822	9.22443	10.0476	10.1939	8.59667	8.62572	9.28678
tr|E9PZS8|E9PZS8_MOUSE	Cox7a2l	Cytochrome c oxidase subunit 7A-related protein, mitochondrial OS=Mus musculus OX=10090 GN=Cox7a2l PE=1 SV=1	6083	5	C	UR	9.50091	8.36421	9.91693	8.3909	9.05789	8.46563	9.91082	8.93033	10.1709	8.15414	9.13732
sp|P17665|COX7C_MOUSE	Cox7c	Cytochrome c oxidase subunit 7C, mitochondrial OS=Mus musculus OX=10090 GN=Cox7c PE=1 SV=1	7454	5	C	UR	9.61424	7.93779	9.82968	8.03518	9.25592	8.00153	9.38312	9.01358	11.1497	8.31427	9.46501
tr|E9PZD8|E9PZD8_MOUSE	Cp	Ceruloplasmin OS=Mus musculus OX=10090 GN=Cp PE=1 SV=1	3961	18	C	UR	8.59936	9.43777	7.83513	10.5435	9.76369	9.66479	9.64772	10.396	8.91134	7.91953	7.2812
sp|Q8R1Y2|CP045_MOUSE	CP045	Uncharacterized protein C16orf45 homolog OS=Mus musculus OX=10090 PE=1 SV=1	5466	5	C	UR	8.73744	8.09651	9.57776	8.59489	9.49675	8.76739	9.56701	8.83643	9.21979	9.43704	9.66899
sp|Q922R1|CP070_MOUSE	CP070	UPF0183 protein C16orf70 homolog OS=Mus musculus OX=10090 PE=1 SV=2	5488	4	C	UR	8.90236	8.96333	9.06109	9.44905	8.31401	9.61293	8.6491	9.35425	9.12384	9.99811	8.57193
sp|O89001|CBPD_MOUSE	Cpd	Carboxypeptidase D OS=Mus musculus OX=10090 GN=Cpd PE=1 SV=2	1805	22	C	UR	9.2673	9.44016	9.14205	8.98348	8.843	9.2774	8.86915	9.16859	8.89188	9.12728	8.98971
sp|Q00493|CBPE_MOUSE	Cpe	Carboxypeptidase E OS=Mus musculus OX=10090 GN=Cpe PE=1 SV=2	485	35	C	UR	9.09799	8.48916	9.67642	8.51827	9.51004	8.83222	9.25195	8.24033	9.41182	9.30365	9.66815
tr|Q059Z2|Q059Z2_MOUSE	Cpeb1	Cytoplasmic polyadenylation element-binding protein 1 OS=Mus musculus OX=10090 GN=Cpeb1 PE=1 SV=1	3375	1	C	UR	9.69541	7.782	8.10612	8.75863	9.36279	9.46774	8.85429	9.20319	9.10366	10.0842	9.58202
tr|E9Q969|E9Q969_MOUSE	Cpeb2	Cytoplasmic polyadenylation element-binding protein 2 OS=Mus musculus OX=10090 GN=Cpeb2 PE=1 SV=2	838	18	C	UR	9.48946	8.41829	9.82679	8.93404	8.83861	9.15663	8.81849	9.1602	9.42805	9.31551	8.61393
tr|A0A0R4J102|A0A0R4J102_MOUSE	Cpeb3	Cytoplasmic polyadenylation element-binding protein 3 OS=Mus musculus OX=10090 GN=Cpeb3 PE=1 SV=1	838	5	C	UR	9.48094	8.9775	9.67396	9.20835	8.27642	8.90188	8.55812	9.63894	9.77293	9.10823	8.40274
sp|Q7TN98|CPEB4_MOUSE	Cpeb4	Cytoplasmic polyadenylation element-binding protein 4 OS=Mus musculus OX=10090 GN=Cpeb4 PE=1 SV=1	838	9	C	UR	9.55278	9.38508	9.29565	8.88796	8.72194	8.76752	8.86335	9.06446	8.83945	9.24183	9.37999
sp|P63040|CPLX1_MOUSE	Cplx1	Complexin-1 OS=Mus musculus OX=10090 GN=Cplx1 PE=1 SV=1	306	3	C	UR	10.3291	12.503	6.65733	11.3635	9.56918	7.7068	6.79724	9.48083	8.31322	9.31685	7.96301
sp|P84086|CPLX2_MOUSE	Cplx2	Complexin-2 OS=Mus musculus OX=10090 GN=Cplx2 PE=1 SV=1	306	5	C	UR	10.3275	11.0022	7.43849	11.9756	10.1142	7.86422	7.34371	7.7206	8.03439	9.45661	8.72242
sp|Q80V42|CBPM_MOUSE	Cpm	Carboxypeptidase M OS=Mus musculus OX=10090 GN=Cpm PE=1 SV=2	7218	2	C	UR	10.2525	9.07885	7.58767	8.23044	11.023	10.7692	9.60833	9.21034	8.41534	8.39591	7.42837
sp|Q9DBB9|CPN2_MOUSE	Cpn2	Carboxypeptidase N subunit 2 OS=Mus musculus OX=10090 GN=Cpn2 PE=1 SV=2	2118	1	C	UR	8.78283	7.98623	8.50758	10	9.60928	8.77931	11.1544	11.7781	9.20252	7.93786	6.26182
sp|Q8C166|CPNE1_MOUSE	Cpne1	Copine-1 OS=Mus musculus OX=10090 GN=Cpne1 PE=1 SV=1	1259	13	C	UR	9.3735	8.82434	8.81583	9.0259	8.76094	9.40914	9.09363	9.12679	9.42245	9.22658	8.9209
sp|P59108|CPNE2_MOUSE	Cpne2	Copine-2 OS=Mus musculus OX=10090 GN=Cpne2 PE=1 SV=1	1259	15	C	UR	8.92137	8.03869	9.72945	8.65284	8.7952	9.33033	9.18466	9.08421	9.47477	9.48203	9.30646
sp|Q8BT60|CPNE3_MOUSE	Cpne3	Copine-3 OS=Mus musculus OX=10090 GN=Cpne3 PE=1 SV=2	1259	7	C	UR	9.26339	9.1258	8.84898	9.54526	9.21395	9.11516	9.03768	8.97721	8.8847	8.98941	8.99847
sp|Q8BLR2|CPNE4_MOUSE	Cpne4	Copine-4 OS=Mus musculus OX=10090 GN=Cpne4 PE=1 SV=1	1259	17	C	UR	8.91639	8.98238	9.18595	8.83405	9.20163	9.06426	8.77132	9.50767	9.31741	9.01029	9.20865
sp|Q8JZW4|CPNE5_MOUSE	Cpne5	Copine-5 OS=Mus musculus OX=10090 GN=Cpne5 PE=1 SV=1	1259	21	C	UR	9.02322	9.36968	8.79906	9.02118	9.02192	9.47134	9.00668	9.44227	8.61754	9.27207	8.95504
tr|E9Q1V2|E9Q1V2_MOUSE	Cpne5	Copine-5 (Fragment) OS=Mus musculus OX=10090 GN=Cpne5 PE=1 SV=1	1259	1	C	UR	9.06595	7.20311	9.59916	7.10329	8.31262	8.63437	10.7929	11.1096	10.2071	10.111	7.86093
sp|Q9Z140|CPNE6_MOUSE	Cpne6	Copine-6 OS=Mus musculus OX=10090 GN=Cpne6 PE=1 SV=1	1259	23	C	UR	9.36719	8.55974	8.96437	8.82696	9.26744	8.94491	9.6621	8.45588	9.77184	8.47325	9.70632
sp|Q0VE82|CPNE7_MOUSE	Cpne7	Copine-7 OS=Mus musculus OX=10090 GN=Cpne7 PE=1 SV=1	1259	26	C	UR	8.96056	8.22124	10.5122	8.39466	8.67904	8.5737	9.9177	9.13797	9.45065	9.48277	8.66946
sp|Q9DC53|CPNE8_MOUSE	Cpne8	Copine-8 OS=Mus musculus OX=10090 GN=Cpne8 PE=2 SV=3	1259	5	C	UR	8.63221	8.32794	9.13085	8.74767	8.91303	9.55416	9.20614	8.85737	9.70726	9.50825	9.41512
tr|A0A0R4J0J1|A0A0R4J0J1_MOUSE	Cpne9	Copine-9 OS=Mus musculus OX=10090 GN=Cpne9 PE=1 SV=1	1259	10	C	UR	14.6102	13.7585	6.37744	11.3652	5.87438	4.80406	5.57167	17.5516	8.02264	5.80882	6.25549
sp|P36552|HEM6_MOUSE	Cpox	Oxygen-dependent coproporphyrinogen-III oxidase, mitochondrial OS=Mus musculus OX=10090 GN=Cpox PE=1 SV=2	1986	15	C	UR	9.51561	8.65284	8.6229	8.63031	9.62303	9.83759	9.14655	8.95167	9.18184	9.12738	8.71028
sp|Q8BFS6|CPPED_MOUSE	Cpped1	Serine/threonine-protein phosphatase CPPED1 OS=Mus musculus OX=10090 GN=Cpped1 PE=1 SV=1	3430	12	C	UR	9.40102	8.98682	8.88527	9.1383	8.88805	9.13747	8.7354	9.29248	9.21602	9.14683	9.17233
sp|Q9WVJ3|CBPQ_MOUSE	Cpq	Carboxypeptidase Q OS=Mus musculus OX=10090 GN=Cpq PE=1 SV=1	1874	4	C	UR	9.13533	9.41052	8.37052	9.59346	9.32744	9.10779	8.55927	9.62608	9.16332	8.99548	8.7108
tr|A0A2R8VK76|A0A2R8VK76_MOUSE	Cpsf1	Cleavage and polyadenylation-specificity factor subunit 1 OS=Mus musculus OX=10090 GN=Cpsf1 PE=1 SV=1	5503	17	C	UR	9.23095	8.72088	9.01717	8.94227	8.58714	9.723	9.05029	9.50723	9.00241	9.34194	8.8767
sp|O35218|CPSF2_MOUSE	Cpsf2	Cleavage and polyadenylation specificity factor subunit 2 OS=Mus musculus OX=10090 GN=Cpsf2 PE=1 SV=1	4703	8	C	UR	9.54432	8.96279	9.79381	8.8758	8.36698	9.07662	8.69729	9.54898	8.95092	9.60638	8.5761
sp|Q9QXK7|CPSF3_MOUSE	Cpsf3	Cleavage and polyadenylation specificity factor subunit 3 OS=Mus musculus OX=10090 GN=Cpsf3 PE=1 SV=2	3228	8	C	UR	9.48316	9.15975	9.08945	9.45582	8.51562	9.1336	8.76288	9.07574	9.05734	9.54324	8.72342
tr|E0CXT7|E0CXT7_MOUSE	Cpsf4	Cleavage and polyadenylation-specificity factor subunit 4 OS=Mus musculus OX=10090 GN=Cpsf4 PE=1 SV=1	2713	4	C	UR	8.94886	8.55609	9.47263	8.76284	9.86438	8.69718	9.39345	8.43356	9.06181	9.12931	9.67988
tr|H3BJW3|H3BJW3_MOUSE	Cpsf6	Cleavage and polyadenylation-specificity factor subunit 6 OS=Mus musculus OX=10090 GN=Cpsf6 PE=1 SV=1	6163	9	C	UR	9.89364	8.30364	9.65128	8.5008	9.31254	8.3437	9.43354	8.19849	9.81367	8.70507	9.84364
sp|Q8BTV2|CPSF7_MOUSE	Cpsf7	Cleavage and polyadenylation specificity factor subunit 7 OS=Mus musculus OX=10090 GN=Cpsf7 PE=1 SV=2	3148	6	C	UR	8.72372	9.85866	9.16364	9.97797	8.22752	9.49482	8.83355	9.79484	8.23173	9.92663	7.76692
sp|P97742|CPT1A_MOUSE	Cpt1a	Carnitine O-palmitoyltransferase 1, liver isoform OS=Mus musculus OX=10090 GN=Cpt1a PE=1 SV=4	1579	17	C	UR	9.06084	9.21137	8.50245	9.66405	7.94156	9.84525	9.31863	10.8997	9.10202	7.72838	8.72573
sp|Q8BGD5|CPT1C_MOUSE	Cpt1c	Carnitine O-palmitoyltransferase 1, brain isoform OS=Mus musculus OX=10090 GN=Cpt1c PE=1 SV=1	1570	10	C	UR	9.31788	8.76429	8.31763	9.32059	8.4669	10.2074	9.17019	9.84102	9.10696	8.50616	8.98095
sp|P52825|CPT2_MOUSE	Cpt2	Carnitine O-palmitoyltransferase 2, mitochondrial OS=Mus musculus OX=10090 GN=Cpt2 PE=1 SV=2	4208	10	C	UR	9.20136	8.58419	9.15563	10.2926	8.92934	9.16298	8.81057	9.33607	9.5988	8.86843	8.06004
sp|Q8BS40|CPTP_MOUSE	Cptp	Ceramide-1-phosphate transfer protein OS=Mus musculus OX=10090 GN=Cptp PE=1 SV=1	7341	4	C	UR	8.87255	9.0836	9.34552	8.82855	8.86844	9.28193	9.07748	9.33636	8.73666	9.40263	9.16628
sp|Q91WE4|CR032_MOUSE	CR032	UPF0729 protein C18orf32 homolog OS=Mus musculus OX=10090 PE=3 SV=1	3360	4	C	UR	8.66793	8.88827	9.27107	7.84031	10.6774	8.08705	10.5414	8.30005	8.64009	8.69618	10.3902
sp|Q64735|CR1L_MOUSE	Cr1l	Complement component receptor 1-like protein OS=Mus musculus OX=10090 GN=Cr1l PE=1 SV=1	5021	7	C	UR	9.1923	8.89709	9.09434	9.46807	8.62534	9.38428	9.27305	10.5518	8.96271	8.12878	8.42228
sp|P62965|RABP1_MOUSE	Crabp1	Cellular retinoic acid-binding protein 1 OS=Mus musculus OX=10090 GN=Crabp1 PE=1 SV=2	2133	7	C	UR	8.78811	9.05099	8.37123	9.19545	9.68599	9.63887	8.73336	8.20274	9.17156	10.1984	8.9633
sp|P22935|RABP2_MOUSE	Crabp2	Cellular retinoic acid-binding protein 2 OS=Mus musculus OX=10090 GN=Crabp2 PE=2 SV=2	6680	4	C	UR	9.60781	8.52943	7.57074	13.1466	10.7756	7.78487	11.7043	11.6293	8.54205	6.36622	4.34298
sp|O88843|CRADD_MOUSE	Cradd	Death domain-containing protein CRADD OS=Mus musculus OX=10090 GN=Cradd PE=1 SV=2	7074	1	C	UR	9.04755	9.94079	8.37919	8.50662	9.79496	9.93657	9.00791	8.07185	8.79055	8.87604	9.64797
sp|P47934|CACP_MOUSE	Crat	Carnitine O-acetyltransferase OS=Mus musculus OX=10090 GN=Crat PE=1 SV=3	3468	17	C	UR	9.3391	8.62223	9.03879	9.28675	9.02234	9.22787	9.05056	9.13064	9.31761	8.95843	9.00569
sp|Q8C7D2|CRBN_MOUSE	Crbn	Protein cereblon OS=Mus musculus OX=10090 GN=Crbn PE=1 SV=1	4023	15	C	UR	8.94088	8.08588	9.72496	9.17344	8.68453	8.74556	8.28986	8.54804	10.5235	9.44494	9.83841
sp|Q01147|CREB1_MOUSE	Creb1	Cyclic AMP-responsive element-binding protein 1 OS=Mus musculus OX=10090 GN=Creb1 PE=1 SV=1	7851	4	C	UR	9.80797	7.54024	11.0687	7.69505	10.6642	7.77129	10.3083	7.44504	9.71989	8.2841	9.69524
tr|F8VPR5|F8VPR5_MOUSE	Crebbp	CREB-binding protein OS=Mus musculus OX=10090 GN=Crebbp PE=1 SV=1	3570	13	C	UR	9.42699	9.57311	9.38576	9.50492	9.0655	8.69638	8.30162	8.24897	8.94324	9.7188	9.13471
sp|O88668|CREG1_MOUSE	Creg1	Protein CREG1 OS=Mus musculus OX=10090 GN=Creg1 PE=1 SV=1	6871	1	C	UR	10.3455	8.64472	9.64641	9.59128	8.1139	9.77627	8.82844	9.35721	9.03876	8.44148	8.21605
sp|Q8BGC9|CREG2_MOUSE	Creg2	Protein CREG2 OS=Mus musculus OX=10090 GN=Creg2 PE=1 SV=1	4575	2	C	UR	9.14797	8.4529	9.86099	8.50967	8.27698	9.24907	8.10269	8.42152	10.2722	9.28085	10.4251
sp|Q91XD7|CREL1_MOUSE	Creld1	Cysteine-rich with EGF-like domain protein 1 OS=Mus musculus OX=10090 GN=Creld1 PE=1 SV=1	3789	8	C	UR	8.71108	9.18251	8.41792	9.70962	8.38045	10.496	9.31784	10.3456	8.88552	8.69731	7.85612
[truncated: 7,721 more rows]

## Sheet: Filtered
Protein Id	Gene Symbol	Description	Group ID	Number of peptides	Collapsed	Parsimony	F_WT_1	F_WT_2	F_WT_3	F_KO_1	F_KO_2	F_KO_3	M_WT_1	M_WT_2	M_KO_1	M_KO_2	M_KO_3
[truncated: 9,490 more rows]
