# Supplementary material for: MKRN3 inhibits puberty onset via interaction with IGF2BP1 and regulation of hypothalamic plasticity
Source: JCI Insight. 2023 Apr 24;8(8):e164178. doi: 10.1172/jci.insight.164178 (PMC10243807; doi:10.1172/jci.insight.164178)
Supplement: Supplemental table 4 [file jciinsight-8-164178-s093.xlsx]

## Sheet: Sheet1
Cytoskeleton Related
Actin			D score
	ACTN1		1.22
	ACTN4		1.22
	EZR		1
	RDX		1
Microtubule
	KIF11		4.06
	TUBA1C		3.74
Chaperone
	DNAJC13		1
Potassium Channel Tetramierisation Domain
	KCTD17		1.87
	KCTD2		1.73
	KCTD5		2.12
Dehydrogenase
	IMPDH2		1.22
	LDHA		1
DNA Related
DNA Helicase
	BLM		1
	XRCC6		1.87
DNA Metabolism Protein
	MCM5		1
Transcription Factor
	JUN		1.41
	MTA3		3.16
Glycosyltransferase
	UGGT1		1.46
GPCR Related
GPCR
	KISS1R		1
GTPase-Activating Protein
	ARHGAP42		1
	IQGAP2		1
Guanyl-nucleotide exchange factor
	ARHGEF10		1.73
Hypogonadism
	RNF114		1
	WDR11		1.41
Membrane traffic protein
	USO1		1.22
Nucleotide kinase
	PRPSAP2		1.22
Nucleotidyltransferase
	CMAS		1.41
	MAT2A		1
Protease
	PSMB2		1
	PSMB7		1
Protein modifying enzyme
	OGT		1
Ribosomal Protein
	RPL18		1.22
	RPL18A		1
	RPS12		1
RNA Related
RNA binding
	PABPC1		8.37
	PABPC4		8.37
RNA helicase
	DHX30		1
RNA Metabolism
	IGF2BP1		1.58
	IGF2BP2		1.41
	IGF2BP3		1.41
	ILF3		1
	KHSRP		1
	LARP1		1.73
	STRBP		2
	SYNCRIP		1.41
	ZFR		1
Splicing factor
	SF3A3		1
	SON		2
	SRSF10		1
	U2AF1		1
	ZRANB2		1.22
Scaffold/Adaptor Protein
	COPS8		1
	SFN		1
Translation factors
	FXR1		1
	ELAVL1		1
	STRAP		1
Transporter
	KPNA2		1
Ubiquitin/Zinc finger
	CUL4B		1
	MKRN1		2.45
	MKRN4P		1.22
Undefined
	SMU1		1.41
	ST13		1
	STIP1		1.22
	TRIM25		1
	C9J7T6_HUMAN		1.22
	HIST1H2BJ		1.22
	KRT17P1		2.45
	SEP15		1
	ACACA		1
	ACAP2		1.87
	ADRM1		1.22
	C12orf44		1.41
	DIAPH1		1
	EPB41		1
	EPB41L3		1
	GEMIN5		1.22
	HOMER1		1.22
	KRT77		2
	MAGOH		2
	MOV10		3.46
	NOP2		2
	PSME3		1
vesicle coat protein
	COPG		1
viral or transposable element protein
	ZCCHC3		2
